# Supplementary material for: A natural barrier to lateral gene transfer from prokaryotes to eukaryotes revealed from genomes: the 70 % rule
Source: BMC Biol. 2016 Oct 17;14:89. doi: 10.1186/s12915-016-0315-9 (PMC5067920; doi:10.1186/s12915-016-0315-9)
Supplement: Additional file 1: Table S1. — List of eukaryotic, bacterial, and archaeal taxa. (XLSX 197 kb) [file 12915_2016_315_MOESM1_ESM.xlsx]

## Sheet: Eukaryotic Genomes
Table S1. List of eukaryotic, bacterial and archaeal taxa.
List of eukaryotes
Supergroup	Abbreviation	Species Name	Species and Strain/Subspecies Names	No. of protein sequences	No. of EPCs where this species is present	Source	Date of retrieval of nuclear protein sequences (Month/Day/Year)
Archaeplastida	AAT	Arabidopsis thaliana	Arabidopsis thaliana	35386	1081	ftp://ftp.arabidopsis.org/home/tair/Sequences/	10/22/2013
	AOS	Oryza sativa	Oryza sativa Japonica Group	28553	971	http://www.ncbi.nlm.nih.gov/bioproject/122	10/23/2013
	ASM	Selaginella moellendorffii	Selaginella moellendorffii	22285	1099	ftp://ftp.jgi-psf.org/pub/compgen/phytozome/v9.0/Smoellendorffii/	10/23/2013
	APP	Physcomitrella patens	Physcomitrella patens subsp. patens	35809	1086	ftp://ftp.ncbi.nlm.nih.gov/genomes/Physcomitrella_patens/	10/23/2013
	ACV	Chlorella variabilis	Chlorella variabilis	9791	829	ftp://ftp.jgi-psf.org/pub/JGI_data/Chlorella_NC64A/	10/23/2013
	ACS	Coccomyxa subellipsoidea	Coccomyxa subellipsoidea C-169	9629	904	ftp://ftp.jgi-psf.org/pub/compgen/phytozome/v9.0/Csubellipsoidea_C-169/	10/23/2013
	ACR	Chlamydomonas reinhardtii	Chlamydomonas reinhardtii	19526	784	ftp://ftp.jgi-psf.org/pub/compgen/phytozome/v9.0/Creinhardtii/	10/23/2013
	AMC	Micromonas sp. RCC299	Micromonas sp. RCC299	10103	784	ftp://ftp.jgi-psf.org/pub/compgen/phytozome/v9.0/Mpusilla_RCC299/	10/23/2013
	AOL	Ostreococcus lucimarinus	Ostreococcus lucimarinus CCE9901	7796	735	ftp://ftp.jgi-psf.org/pub/compgen/phytozome/v9.0/Olucimarinus/	10/23/2013
	ACC	Chondrus crispus	Chondrus crispus	9807	601	http://www.ncbi.nlm.nih.gov/bioproject/193762	10/23/2013
	APU	Porphyridium purpureum	Porphyridium purpureum	8355	593	http://cyanophora.rutgers.edu/porphyridium/	10/23/2013
	ACM	Cyanidioschyzon merolae	Cyanidioschyzon merolae strain 10D	5014	588	http://merolae.biol.s.u-tokyo.ac.jp/download/	10/23/2013
	AGS	Galdieria sulphuraria	Galdieria sulphuraria	7174	596	http://www.ncbi.nlm.nih.gov/bioproject/221242	10/23/2013
	ACP	Cyanophora paradoxa	Cyanophora paradoxa	32167	333	http://cyanophora.rutgers.edu/cyanophora/	10/18/2013
Hacrobia	HEH	Emiliania huxleyi	Emiliania huxleyi CCMP1516	33340	566	http://genome.jgi.doe.gov/Emihu1/download/	10/24/2013
	HGT	Guillardia theta	Guillardia theta CCMP2712	24840	608	http://genome.jgi.doe.gov/Guith1/download/	10/23/2013
SAR	STP	Thalassiosira pseudonana	Thalassiosira pseudonana CCMP1335	11776	684	http://genome.jgi-psf.org/Thaps3/download/	10/23/2013
	SPT	Phaeodactylum tricornutum	Phaeodactylum tricornutum CCAP 1055/1	10402	637	http://genome.jgi-psf.org/Phatr2/download/	10/23/2013
	SAA	Aureococcus anophagefferens	Aureococcus anophagefferens	11501	611	ftp://ftp.jgi-psf.org/pub/JGI_data/Aureococcus_anophagefferens/	10/24/2013
	SES	Ectocarpus siliculosus	Ectocarpus siliculosus	16534	537	https://bioinformatics.psb.ugent.be/gdb/ectocarpus/	10/23/2013
	SNG	Nannochloropsis gaditana	Nannochloropsis gaditana CCMP526	21957	535	http://www.nannochloropsis.org/	10/24/2013
	SSP	Saprolegnia parasitica	Saprolegnia parasitica	20088	562	http://www.broadinstitute.org/annotation/genome/Saprolegnia_parasitica/	10/29/2013
	SPS	Phytophthora sojae	Phytophthora sojae	26584	535	http://genome.jgi.doe.gov/Physo3/download/	10/24/2013
	SBH	Blastocystis hominis	Blastocystis hominis	6020	258	https://www.genoscope.cns.fr/externe/Download/Projets/Blastocystis/	10/24/2013
	LPF	Plasmodium falciparum	Plasmodium falciparum 3D7	5337	167	ftp://ftp.ncbi.nih.gov/genomes/Protozoa/Plasmodium_falciparum/	10/22/2013
	LTA	Theileria annulata	Theileria annulata strain Ankara	3792	148	ftp://ftp.ncbi.nih.gov/genomes/Protozoa/Theileria_annulata/	10/22/2013
	LTG	Toxoplasma gondii	Toxoplasma gondii ME49	8322	195	http://toxodb.org/common/downloads/release-9.0/TgondiiME49/	10/22/2013
	LCP	Cryptosporidium parvum	Cryptosporidium parvum Iowa II	3805	151	ftp://ftp.ncbi.nih.gov/genomes/Protozoa/Cryptosporidium_parvum/	10/22/2013
	LSM	Symbiodinium minutum	Symbiodinium minutum	47014	244	http://marinegenomics.oist.jp/genomes/	10/21/2013
	LTT	Tetrahymena thermophila	Tetrahymena thermophila SB210	24725	283	http://www.ciliate.org/system/downloads/	10/24/2013
	LOT	Oxytricha trifallax	Oxytricha trifallax	24885	263	http://oxy.ciliate.org/system/downloads/	10/24/2013
	RBN	Bigelowiella natans	Bigelowiella natans CCMP2755	21708	562	http://genome.jgi.doe.gov/Bigna1/download/	10/23/2013
Excavata	ETB	Trypanosoma brucei	Trypanosoma brucei brucei strain 927/4 GUTat10.1	8712	228	ftp://ftp.ncbi.nlm.nih.gov/genomes/Protozoa/Trypanosoma_brucei/	10/22/2013
	ELM	Leishmania major	Leishmania major strain Friedlin	8265	255	ftp://ftp.ncbi.nlm.nih.gov/genomes/Protozoa/Leishmania_major/	10/22/2013
	ENG	Naegleria gruberi	Naegleria gruberi	15753	414	http://genome.jgi.doe.gov/Naegr1/download/	10/24/2013
	ETV	Trichomonas vaginalis	Trichomonas vaginalis G3	59672	204	http://trichdb.org/common/downloads/	10/24/2013
	EGL	Giardia lamblia	Giardia lamblia ATCC 50803	9667	126	http://giardiadb.org/common/downloads/release-3.1/GintestinalisAssemblageA/	10/24/2013
Opisthokonta	ODM	Drosophila melanogaster	Drosophila melanogaster	27539	452	ftp://ftp.ncbi.nih.gov/genomes/Drosophila_melanogaster/RELEASE_5_48/	10/22/2013
	OSM	Schistosoma mansoni	Schistosoma mansoni	11843	275	ftp://ftp.sanger.ac.uk/pub/pathogens/Schistosoma/mansoni/genome/	10/22/2013
	OCE	Caenorhabditis elegans	Caenorhabditis elegans	25171	415	ftp://ftp.ncbi.nih.gov/genomes/Caenorhabditis_elegans/	10/22/2013
	OHS	Homo sapiens	Homo sapiens	69002	597	ftp://ftp.ncbi.nih.gov/genomes/H_sapiens/	10/22/2013
	ONV	Nematostella vectensis	Nematostella vectensis	27273	656	ftp://ftp.jgi-psf.org/pub/JGI_data/Nematostella_vectensis/v1.0/	10/22/2013
	OTA	Trichoplax adhaerens	Trichoplax adhaerens	11520	522	ftp://ftp.jgi-psf.org/pub/JGI_data/Trichoplax_adhaerens_Grell-BS-1999/	10/22/2013
	OAQ	Amphimedon queenslandica	Amphimedon queenslandica	9827	567	ftp://ftp.ncbi.nih.gov/genomes/Amphimedon_queenslandica/	10/22/2013
	OMB	Monosiga brevicollis	Monosiga brevicollis MX1	9196	410	ftp://ftp.jgi-psf.org/pub/JGI_data/Monosiga_brevicollis/	10/24/2013
	OCO	Capsaspora owczarzaki	Capsaspora owczarzaki ATCC 30864	10123	504	http://www.broadinstitute.org/annotation/genome/multicellularity_project/	10/24/2013
	OSC	Saccharomyces cerevisiae	Saccharomyces cerevisiae S288c	5906	345	ftp://ftp.ncbi.nih.gov/genomes/Fungi/Saccharomyces_cerevisiae_uid128/	10/22/2013
	OCN	Cryptococcus neoformans	Cryptococcus neoformans var. neoformans JEC21	6475	376	ftp://ftp.ncbi.nih.gov/genomes/Fungi/Cryptococcus_neoformans_var_JEC21_uid10698/	10/21/2013
	ORD	Rhizopus delemar	Rhizopus delemar RA 99-880	17459	446	http://www.broadinstitute.org/annotation/genome/rhizopus_oryzae/	10/21/2013
	OBD	Batrachochytrium dendrobatidis	Batrachochytrium dendrobatidis	8818	376	http://www.broadinstitute.org/annotation/genome/batrachochytrium_dendrobatidis/	10/21/2013
	OEC	Encephalitozoon cuniculi	Encephalitozoon cuniculi GB-M1	1996	110	ftp://ftp.ncbi.nih.gov/genomes/Fungi/Encephalitozoon_cuniculi_uid155/	10/21/2013
Amoebozoa	MDD	Dictyostelium discoideum	Dictyostelium discoideum AX4	12318	536	http://dictybase.org/db/cgi-bin/dictyBase/	10/24/2013
	MPP	Polysphondylium pallidum	Polysphondylium pallidum PN500	12356	490	http://genomes.dictybase.org/pallidum/	10/24/2013
	MEH	Entamoeba histolytica	Entamoeba histolytica HM-1:IMSS	8163	184	http://www.ncbi.nlm.nih.gov/bioproject/19739	10/24/2013
	MAC	Acanthamoeba castellanii	Acanthamoeba castellanii str. Neff	14974	472	http://www.ncbi.nlm.nih.gov/bioproject/193615	10/24/2013

## Sheet: Bacterial Genomes
List of bacteria
Strain (1847)	Genome accession	Number of protein sequences (strain)	Species Pangenome (1093) (these are the taxa shown in Fig 1)	Avg. number of protein sequences (species) (shown in the 'Proteome Size' bar graph in Fig. 1)	Phylum	Class	Order	Family	Genus	Species
Acidobacterium_capsulatum_ATCC_51196	NC_012483	3377	Acidobacterium_capsulatum_ATCC_51196	3377	Acidobacteria	Acidobacteriia	Acidobacteriales	Acidobacteriaceae	Acidobacterium	Acidobacterium capsulatum
Candidatus_Chloracidobacterium_thermophilum_B	NC_016024-5	3054	Candidatus_Chloracidobacterium_thermophilum_B	3054	Acidobacteria	-	unclassified Acidobacteria	-	Candidatus Chloracidobacterium	Candidatus Chloracidobacterium thermophilum
Candidatus_Koribacter_versatilis_Ellin345	NC_008009	4777	Candidatus_Koribacter_versatilis_Ellin345	4777	Acidobacteria	-	unclassified Acidobacteria	-	Candidatus Koribacter	Candidatus Koribacter versatilis
Candidatus_Solibacter_usitatus_Ellin6076	NC_008536	7826	Candidatus_Solibacter_usitatus_Ellin6076	7826	Acidobacteria	Solibacteres	Solibacterales	Solibacteraceae	Candidatus Solibacter	Candidatus Solibacter usitatus
Granulicella_mallensis_MP5ACTX8	NC_016631	4815	Granulicella_mallensis_MP5ACTX8	4815	Acidobacteria	Acidobacteriia	-	Acidobacteriaceae	Granulicella	Granulicella mallensis
Granulicella_tundricola	NC_015064	3698	Granulicella_tundricola	3698	Acidobacteria	Acidobacteriia	-	Acidobacteriaceae	Granulicella	Granulicella_tundricola
Terriglobus_roseus_DSM_18391	NC_018014	4245	Terriglobus_roseus_DSM_18391	4245	Acidobacteria	Acidobacteriia	Acidobacteriales	Acidobacteriaceae	Terriglobus	Terriglobus roseus
Terriglobus_saanensis_SP1PR4	NC_014963	4180	Terriglobus_saanensis_SP1PR4	4180	Acidobacteria	Acidobacteriia	Acidobacteriales	Acidobacteriaceae	Terriglobus	Terriglobus saanensis
Acidimicrobium_ferrooxidans_DSM_10331	NC_013124	1964	Acidimicrobium_ferrooxidans_DSM_10331	1964	Actinobacteria	Actinobacteria	Acidimicrobiales	Acidimicrobiaceae	Acidimicrobium	Acidimicrobium ferrooxidans
Acidothermus_cellulolyticus_11B	NC_008578	2157	Acidothermus_cellulolyticus_11B	2157	Actinobacteria	Actinobacteria	Actinomycetales	Acidothermaceae	Acidothermus	Acidothermus cellulolyticus
Actinoplanes_missouriensis_431	NC_017093	8124	Actinoplanes_missouriensis_431	8124	Actinobacteria	Actinobacteria	Actinomycetales	Micromonosporaceae	Actinoplanes	Actinoplanes missouriensis
Actinoplanes_sp_SE50-110	NC_017803	8247	Actinoplanes_sp_SE50-110	8247	Actinobacteria	Actinobacteria	Actinomycetales	Micromonosporaceae	Actinoplanes	Actinoplanes sp.
Actinosynnema_mirum_DSM_43827	NC_013093	6916	Actinosynnema_mirum_DSM_43827	6916	Actinobacteria	Actinobacteria	Actinomycetales	Pseudonocardiaceae	Actinosynnema	Actinosynnema mirum
Amycolatopsis_mediterranei_S699	NC_017186	9575	Amycolatopsis_mediterranei	9401.5	Actinobacteria	Actinobacteria	Actinomycetales	Pseudonocardiaceae	Amycolatopsis	Amycolatopsis mediterranei
Amycolatopsis_mediterranei_U32	NC_014318	9228	Amycolatopsis_mediterranei	9401.5	Actinobacteria	Actinobacteria	Actinomycetales	Pseudonocardiaceae	Amycolatopsis	Amycolatopsis mediterranei
Amycolicicoccus_subflavus_DQS3-9A1	NC_015564	4557	Amycolicicoccus_subflavus_DQS3-9A1	4557	Actinobacteria	Actinobacteria	Actinomycetales	Mycobacteriaceae	Amycolicicoccus	Amycolicicoccus subflavus
Arcanobacterium_haemolyticum_DSM_20595	NC_014218	1731	Arcanobacterium_haemolyticum_DSM_20595	1731	Actinobacteria	Actinobacteria	Actinomycetales	Actinomycetaceae	Arcanobacterium	Arcanobacterium haemolyticum
Arthrobacter_arilaitensis_Re117	NC_014550	3376	Arthrobacter_arilaitensis_Re117	3376	Actinobacteria	Actinobacteria	Actinomycetales	Micrococcaceae	Arthrobacter	Arthrobacter arilaitensis
Arthrobacter_aurescens_TC1	NC_008711	4042	Arthrobacter_aurescens_TC1	4042	Actinobacteria	Actinobacteria	Actinomycetales	Micrococcaceae	Arthrobacter	Arthrobacter aurescens
Arthrobacter_chlorophenolicus_A6	NC_011886	3885	Arthrobacter_chlorophenolicus_A6	3885	Actinobacteria	Actinobacteria	Actinomycetales	Micrococcaceae	Arthrobacter	Arthrobacter chlorophenolicus
Arthrobacter_phenanthrenivorans_Sphe3	NC_015145	3843	Arthrobacter_phenanthrenivorans_Sphe3	3843	Actinobacteria	Actinobacteria	Actinomycetales	Micrococcaceae	Arthrobacter	Arthrobacter phenanthrenivorans
Arthrobacter_sp_FB24	NC_008541	4159	Arthrobacter_sp_FB24	4159	Actinobacteria	Actinobacteria	Actinomycetales	Micrococcaceae	Arthrobacter	Arthrobacter sp.
Atopobium_parvulum_DSM_20469	NC_013203	1353	Atopobium_parvulum_DSM_20469	1353	Actinobacteria	Actinobacteria	Coriobacteriales	Coriobacteriaceae	Atopobium	Atopobium parvulum
Beutenbergia_cavernae_DSM_12333	NC_012669	4197	Beutenbergia_cavernae_DSM_12333	4197	Actinobacteria	Actinobacteria	Actinomycetales	Beutenbergiaceae	Beutenbergia	Beutenbergia cavernae
Bifidobacterium_adolescentis_ATCC_15703	NC_008618	1632	Bifidobacterium_adolescentis_ATCC_15703	1632	Actinobacteria	Actinobacteria	Bifidobacteriales	Bifidobacteriaceae	Bifidobacterium	Bifidobacterium adolescentis
Bifidobacterium_animalis_subsp_animalis_ATCC_25527	NC_017834	1538	Bifidobacterium_animalis	1577.9	Actinobacteria	Actinobacteria	Bifidobacteriales	Bifidobacteriaceae	Bifidobacterium	Bifidobacterium animalis
Bifidobacterium_animalis_subsp_lactis_AD011	NC_011835	1527	Bifidobacterium_animalis	1577.9	Actinobacteria	Actinobacteria	Bifidobacteriales	Bifidobacteriaceae	Bifidobacterium	Bifidobacterium animalis
Bifidobacterium_animalis_subsp_lactis_B420	NC_017866	1561	Bifidobacterium_animalis	1577.9	Actinobacteria	Actinobacteria	Bifidobacteriales	Bifidobacteriaceae	Bifidobacterium	Bifidobacterium animalis
Bifidobacterium_animalis_subsp_lactis_BB-12	NC_017214	1642	Bifidobacterium_animalis	1577.9	Actinobacteria	Actinobacteria	Bifidobacteriales	Bifidobacteriaceae	Bifidobacterium	Bifidobacterium animalis
Bifidobacterium_animalis_subsp_lactis_Bi-07	NC_017867	1597	Bifidobacterium_animalis	1577.9	Actinobacteria	Actinobacteria	Bifidobacteriales	Bifidobacteriaceae	Bifidobacterium	Bifidobacterium animalis
Bifidobacterium_animalis_subsp_lactis_Bl-04	NC_012814	1567	Bifidobacterium_animalis	1577.9	Actinobacteria	Actinobacteria	Bifidobacteriales	Bifidobacteriaceae	Bifidobacterium	Bifidobacterium animalis
Bifidobacterium_animalis_subsp_lactis_BLC1	NC_017216	1549	Bifidobacterium_animalis	1577.9	Actinobacteria	Actinobacteria	Bifidobacteriales	Bifidobacteriaceae	Bifidobacterium	Bifidobacterium animalis
Bifidobacterium_animalis_subsp_lactis_CNCM_I-2494	NC_017215	1660	Bifidobacterium_animalis	1577.9	Actinobacteria	Actinobacteria	Bifidobacteriales	Bifidobacteriaceae	Bifidobacterium	Bifidobacterium animalis
Bifidobacterium_animalis_subsp_lactis_DSM_10140	NC_012815	1566	Bifidobacterium_animalis	1577.9	Actinobacteria	Actinobacteria	Bifidobacteriales	Bifidobacteriaceae	Bifidobacterium	Bifidobacterium animalis
Bifidobacterium_animalis_subsp_lactis_V9	NC_017217	1572	Bifidobacterium_animalis	1577.9	Actinobacteria	Actinobacteria	Bifidobacteriales	Bifidobacteriaceae	Bifidobacterium	Bifidobacterium animalis
Bifidobacterium_bifidum_BGN4	NC_017999	1834	Bifidobacterium_bifidum	1774.33	Actinobacteria	Actinobacteria	Bifidobacteriales	Bifidobacteriaceae	Bifidobacterium	Bifidobacterium bifidum
Bifidobacterium_bifidum_PRL2010	NC_014638	1706	Bifidobacterium_bifidum	1774.33	Actinobacteria	Actinobacteria	Bifidobacteriales	Bifidobacteriaceae	Bifidobacterium	Bifidobacterium bifidum
Bifidobacterium_bifidum_S17	NC_014616	1783	Bifidobacterium_bifidum	1774.33	Actinobacteria	Actinobacteria	Bifidobacteriales	Bifidobacteriaceae	Bifidobacterium	Bifidobacterium bifidum
Bifidobacterium_breve_ACS-071-V-Sch8b	NC_017218	1826	Bifidobacterium_breve_ACS-071-V-Sch8b	1826	Actinobacteria	Actinobacteria	Bifidobacteriales	Bifidobacteriaceae	Bifidobacterium	Bifidobacterium breve
Bifidobacterium_dentium_Bd1	NC_013714	2129	Bifidobacterium_dentium_Bd1	2129	Actinobacteria	Actinobacteria	Bifidobacteriales	Bifidobacteriaceae	Bifidobacterium	Bifidobacterium dentium
Bifidobacterium_longum_DJO10A	NC_010816	1989	Bifidobacterium_longum	2037.11	Actinobacteria	Actinobacteria	Bifidobacteriales	Bifidobacteriaceae	Bifidobacterium	Bifidobacterium longum
Bifidobacterium_longum_NCC2705	NC_004307	1727	Bifidobacterium_longum	2037.11	Actinobacteria	Actinobacteria	Bifidobacteriales	Bifidobacteriaceae	Bifidobacterium	Bifidobacterium longum
Bifidobacterium_longum_subsp_infantis_157F	NC_015052	1991	Bifidobacterium_longum	2037.11	Actinobacteria	Actinobacteria	Bifidobacteriales	Bifidobacteriaceae	Bifidobacterium	Bifidobacterium longum
Bifidobacterium_longum_subsp_infantis_ATCC_15697	NC_011593	2416	Bifidobacterium_longum	2037.11	Actinobacteria	Actinobacteria	Bifidobacteriales	Bifidobacteriaceae	Bifidobacterium	Bifidobacterium longum
Bifidobacterium_longum_subsp_infantis_ATCC_15697_Xb	NC_017219	2552	Bifidobacterium_longum	2037.11	Actinobacteria	Actinobacteria	Bifidobacteriales	Bifidobacteriaceae	Bifidobacterium	Bifidobacterium longum
Bifidobacterium_longum_subsp_longum_BBMN68	NC_014656	1806	Bifidobacterium_longum	2037.11	Actinobacteria	Actinobacteria	Bifidobacteriales	Bifidobacteriaceae	Bifidobacterium	Bifidobacterium longum
Bifidobacterium_longum_subsp_longum_JCM_1217	NC_015067	1924	Bifidobacterium_longum	2037.11	Actinobacteria	Actinobacteria	Bifidobacteriales	Bifidobacteriaceae	Bifidobacterium	Bifidobacterium longum
Bifidobacterium_longum_subsp_longum_JDM301	NC_014169	1958	Bifidobacterium_longum	2037.11	Actinobacteria	Actinobacteria	Bifidobacteriales	Bifidobacteriaceae	Bifidobacterium	Bifidobacterium longum
Bifidobacterium_longum_subsp_longum_KACC_91563	NC_017221	1971	Bifidobacterium_longum	2037.11	Actinobacteria	Actinobacteria	Bifidobacteriales	Bifidobacteriaceae	Bifidobacterium	Bifidobacterium longum
Blastococcus_saxobsidens_DD2	NC_016943	4820	Blastococcus_saxobsidens_DD2	4820	Actinobacteria	Actinobacteria	Actinomycetales	Geodermatophilaceae	Blastococcus	Blastococcus saxobsidens
Brachybacterium_faecium_DSM_4810	NC_013172	3068	Brachybacterium_faecium_DSM_4810	3068	Actinobacteria	Actinobacteria	Actinomycetales	Dermabacteraceae	Brachybacterium	Brachybacterium faecium
Catenulispora_acidiphila_DSM_44928	NC_013131	8913	Catenulispora_acidiphila_DSM_44928	8913	Actinobacteria	Actinobacteria	Actinomycetales	Catenulisporaceae	Catenulispora	Catenulispora acidiphila
Cellulomonas_fimi_ATCC_484	NC_015514	3761	Cellulomonas_fimi_ATCC_484	3761	Actinobacteria	Actinobacteria	Actinomycetales	Cellulomonadaceae	Cellulomonas	Cellulomonas fimi
Cellulomonas_flavigena_DSM_20109	NC_014151	3678	Cellulomonas_flavigena_DSM_20109	3678	Actinobacteria	Actinobacteria	Actinomycetales	Cellulomonadaceae	Cellulomonas	Cellulomonas flavigena
Cellvibrio_gilvus_ATCC_13127	NC_015671	3164	Cellvibrio_gilvus_ATCC_13127	3164	Actinobacteria	Actinobacteria	Actinomycetales	Cellulomonadaceae	Cellulomonas	Cellvibrio gilvus
Clavibacter_michiganensis_subsp_michiganensis_NCPPB_382	NC_009480	2983	Clavibacter_michiganensis	2961.5	Actinobacteria	Actinobacteria	Actinomycetales	Microbacteriaceae	Clavibacter	Clavibacter michiganensis
Clavibacter_michiganensis_subsp_sepedonicus	NC_010407	2940	Clavibacter_michiganensis	2961.5	Actinobacteria	Actinobacteria	Actinomycetales	Microbacteriaceae	Clavibacter	Clavibacter michiganensis
Conexibacter_woesei_DSM_14684	NC_013739	5914	Conexibacter_woesei_DSM_14684	5914	Actinobacteria	Actinobacteria	Solirubrobacterales	Conexibacteraceae	Conexibacter	Conexibacter woesei
Coriobacterium_glomerans_PW2	NC_015389	1768	Coriobacterium_glomerans_PW2	1768	Actinobacteria	Actinobacteria	Coriobacteriales	Coriobacteriaceae	Coriobacterium	Coriobacterium glomerans
Corynebacterium_aurimucosum_ATCC_700975	NC_012590	2531	Corynebacterium_aurimucosum_ATCC_700975	2531	Actinobacteria	Actinobacteria	Actinomycetales	Corynebacteriaceae	Corynebacterium	Corynebacterium aurimucosum
Corynebacterium_diphtheriae_241	NC_016782	2245	Corynebacterium_diphtheriae	2276	Actinobacteria	Actinobacteria	Actinomycetales	Corynebacteriaceae	Corynebacterium	Corynebacterium diphtheriae
Corynebacterium_diphtheriae_31A	NC_016799	2381	Corynebacterium_diphtheriae	2276	Actinobacteria	Actinobacteria	Actinomycetales	Corynebacteriaceae	Corynebacterium	Corynebacterium diphtheriae
Corynebacterium_diphtheriae_BH8	NC_016800	2361	Corynebacterium_diphtheriae	2276	Actinobacteria	Actinobacteria	Actinomycetales	Corynebacteriaceae	Corynebacterium	Corynebacterium diphtheriae
Corynebacterium_diphtheriae_C7_beta	NC_016801	2337	Corynebacterium_diphtheriae	2276	Actinobacteria	Actinobacteria	Actinomycetales	Corynebacteriaceae	Corynebacterium	Corynebacterium diphtheriae
Corynebacterium_diphtheriae_CDCE_8392	NC_016785	2249	Corynebacterium_diphtheriae	2276	Actinobacteria	Actinobacteria	Actinomycetales	Corynebacteriaceae	Corynebacterium	Corynebacterium diphtheriae
Corynebacterium_diphtheriae_HC01	NC_016786	2248	Corynebacterium_diphtheriae	2276	Actinobacteria	Actinobacteria	Actinomycetales	Corynebacteriaceae	Corynebacterium	Corynebacterium diphtheriae
Corynebacterium_diphtheriae_HC02	NC_016802	2230	Corynebacterium_diphtheriae	2276	Actinobacteria	Actinobacteria	Actinomycetales	Corynebacteriaceae	Corynebacterium	Corynebacterium diphtheriae
Corynebacterium_diphtheriae_HC03	NC_016787	2262	Corynebacterium_diphtheriae	2276	Actinobacteria	Actinobacteria	Actinomycetales	Corynebacteriaceae	Corynebacterium	Corynebacterium diphtheriae
Corynebacterium_diphtheriae_HC04	NC_016788	2276	Corynebacterium_diphtheriae	2276	Actinobacteria	Actinobacteria	Actinomycetales	Corynebacteriaceae	Corynebacterium	Corynebacterium diphtheriae
Corynebacterium_diphtheriae_INCA_402	NC_016783	2214	Corynebacterium_diphtheriae	2276	Actinobacteria	Actinobacteria	Actinomycetales	Corynebacteriaceae	Corynebacterium	Corynebacterium diphtheriae
Corynebacterium_diphtheriae_NCTC_13129	NC_002935	2272	Corynebacterium_diphtheriae	2276	Actinobacteria	Actinobacteria	Actinomycetales	Corynebacteriaceae	Corynebacterium	Corynebacterium diphtheriae
Corynebacterium_diphtheriae_PW8	NC_016789	2322	Corynebacterium_diphtheriae	2276	Actinobacteria	Actinobacteria	Actinomycetales	Corynebacteriaceae	Corynebacterium	Corynebacterium diphtheriae
Corynebacterium_diphtheriae_VA01	NC_016790	2191	Corynebacterium_diphtheriae	2276	Actinobacteria	Actinobacteria	Actinomycetales	Corynebacteriaceae	Corynebacterium	Corynebacterium diphtheriae
Corynebacterium_efficiens_YS-314	NC_004369	2938	Corynebacterium_efficiens_YS-314	2938	Actinobacteria	Actinobacteria	Actinomycetales	Corynebacteriaceae	Corynebacterium	Corynebacterium efficiens
Corynebacterium_glutamicum_ATCC_13032	NC_003450	2993	Corynebacterium_glutamicum	3034	Actinobacteria	Actinobacteria	Actinomycetales	Corynebacteriaceae	Corynebacterium	Corynebacterium glutamicum
Corynebacterium_glutamicum_ATCC_13032_Xc	NC_006958	3057	Corynebacterium_glutamicum	3034	Actinobacteria	Actinobacteria	Actinomycetales	Corynebacteriaceae	Corynebacterium	Corynebacterium glutamicum
Corynebacterium_glutamicum_R	NC_009342	3052	Corynebacterium_glutamicum	3034	Actinobacteria	Actinobacteria	Actinomycetales	Corynebacteriaceae	Corynebacterium	Corynebacterium glutamicum
Corynebacterium_jeikeium_K411	NC_007164	2104	Corynebacterium_jeikeium_K411	2104	Actinobacteria	Actinobacteria	Actinomycetales	Corynebacteriaceae	Corynebacterium	Corynebacterium jeikeium
Corynebacterium_kroppenstedtii_DSM_44385	NC_012704	2018	Corynebacterium_kroppenstedtii_DSM_44385	2018	Actinobacteria	Actinobacteria	Actinomycetales	Corynebacteriaceae	Corynebacterium	Corynebacterium kroppenstedtii
Corynebacterium_pseudotuberculosis_1002	NC_017300	2090	Corynebacterium_pseudotuberculosis	2083.57	Actinobacteria	Actinobacteria	Actinomycetales	Corynebacteriaceae	Corynebacterium	Corynebacterium pseudotuberculosis
Corynebacterium_pseudotuberculosis_1-06-A	NC_017308	1963	Corynebacterium_pseudotuberculosis	2083.57	Actinobacteria	Actinobacteria	Actinomycetales	Corynebacteriaceae	Corynebacterium	Corynebacterium pseudotuberculosis
Corynebacterium_pseudotuberculosis_258	NC_017945	2088	Corynebacterium_pseudotuberculosis	2083.57	Actinobacteria	Actinobacteria	Actinomycetales	Corynebacteriaceae	Corynebacterium	Corynebacterium pseudotuberculosis
Corynebacterium_pseudotuberculosis_267	NC_017462	2148	Corynebacterium_pseudotuberculosis	2083.57	Actinobacteria	Actinobacteria	Actinomycetales	Corynebacteriaceae	Corynebacterium	Corynebacterium pseudotuberculosis
Corynebacterium_pseudotuberculosis_31	NC_017730	2063	Corynebacterium_pseudotuberculosis	2083.57	Actinobacteria	Actinobacteria	Actinomycetales	Corynebacteriaceae	Corynebacterium	Corynebacterium pseudotuberculosis
Corynebacterium_pseudotuberculosis_316	NC_016932	2106	Corynebacterium_pseudotuberculosis	2083.57	Actinobacteria	Actinobacteria	Actinomycetales	Corynebacteriaceae	Corynebacterium	Corynebacterium pseudotuberculosis
Corynebacterium_pseudotuberculosis_3-99-5	NC_016781	2142	Corynebacterium_pseudotuberculosis	2083.57	Actinobacteria	Actinobacteria	Actinomycetales	Corynebacteriaceae	Corynebacterium	Corynebacterium pseudotuberculosis
Corynebacterium_pseudotuberculosis_42-02-A	NC_017306	2051	Corynebacterium_pseudotuberculosis	2083.57	Actinobacteria	Actinobacteria	Actinomycetales	Corynebacteriaceae	Corynebacterium	Corynebacterium pseudotuberculosis
Corynebacterium_pseudotuberculosis_C231	NC_017301	2091	Corynebacterium_pseudotuberculosis	2083.57	Actinobacteria	Actinobacteria	Actinomycetales	Corynebacteriaceae	Corynebacterium	Corynebacterium pseudotuberculosis
Corynebacterium_pseudotuberculosis_CIP_52-97	NC_017307	2060	Corynebacterium_pseudotuberculosis	2083.57	Actinobacteria	Actinobacteria	Actinomycetales	Corynebacteriaceae	Corynebacterium	Corynebacterium pseudotuberculosis
Corynebacterium_pseudotuberculosis_FRC41	NC_014329	2110	Corynebacterium_pseudotuberculosis	2083.57	Actinobacteria	Actinobacteria	Actinomycetales	Corynebacteriaceae	Corynebacterium	Corynebacterium pseudotuberculosis
Corynebacterium_pseudotuberculosis_I19	NC_017303	2095	Corynebacterium_pseudotuberculosis	2083.57	Actinobacteria	Actinobacteria	Actinomycetales	Corynebacteriaceae	Corynebacterium	Corynebacterium pseudotuberculosis
Corynebacterium_pseudotuberculosis_P54B96	NC_017031	2084	Corynebacterium_pseudotuberculosis	2083.57	Actinobacteria	Actinobacteria	Actinomycetales	Corynebacteriaceae	Corynebacterium	Corynebacterium pseudotuberculosis
Corynebacterium_pseudotuberculosis_PAT10	NC_017305	2079	Corynebacterium_pseudotuberculosis	2083.57	Actinobacteria	Actinobacteria	Actinomycetales	Corynebacteriaceae	Corynebacterium	Corynebacterium pseudotuberculosis
Corynebacterium_resistens_DSM_45100	NC_015673	2171	Corynebacterium_resistens_DSM_45100	2171	Actinobacteria	Actinobacteria	Actinomycetales	Corynebacteriaceae	Corynebacterium	Corynebacterium resistens
Corynebacterium_ulcerans_809	NC_017317	2180	Corynebacterium_ulcerans	2257	Actinobacteria	Actinobacteria	Actinomycetales	Corynebacteriaceae	Corynebacterium	Corynebacterium ulcerans
Corynebacterium_ulcerans_BR-AD22	NC_015683	2334	Corynebacterium_ulcerans	2257	Actinobacteria	Actinobacteria	Actinomycetales	Corynebacteriaceae	Corynebacterium	Corynebacterium ulcerans
Corynebacterium_urealyticum_DSM_7109	NC_010545	2022	Corynebacterium_urealyticum_DSM_7109	2022	Actinobacteria	Actinobacteria	Actinomycetales	Corynebacteriaceae	Corynebacterium	Corynebacterium urealyticum
Corynebacterium_variabile_DSM_44702	NC_015859	3039	Corynebacterium_variabile_DSM_44702	3039	Actinobacteria	Actinobacteria	Actinomycetales	Corynebacteriaceae	Corynebacterium	Corynebacterium variabile
Cryptobacterium_curtum_DSM_15641	NC_013170	1357	Cryptobacterium_curtum_DSM_15641	1357	Actinobacteria	Actinobacteria	Coriobacteriales	Coriobacteriaceae	Cryptobacterium	Cryptobacterium curtum
Eggerthella_lenta_DSM_2243	NC_013204	3070	Eggerthella_lenta_DSM_2243	3070	Actinobacteria	Actinobacteria	Coriobacteriales	Coriobacteriaceae	Eggerthella	Eggerthella lenta
Eggerthella_sp_YY7918	NC_015738	2680	Eggerthella_sp_YY7918	2680	Actinobacteria	Actinobacteria	Coriobacteriales	Coriobacteriaceae	Eggerthella	Eggerthella sp
Frankia_alni_ACN14a	NC_008278	6707	Frankia_alni_ACN14a	6707	Actinobacteria	Actinobacteria	Actinomycetales	Frankiaceae	Frankia	Frankia alni
Frankia_sp_CcI3	NC_007777	4499	Frankia_sp_CcI3	4499	Actinobacteria	Actinobacteria	Actinomycetales	Frankiaceae	Frankia	Frankia sp
Frankia_sp_EAN1pec	NC_009921	7191	Frankia_sp_EAN1pec	7191	Actinobacteria	Actinobacteria	Actinomycetales	Frankiaceae	Frankia	Frankia sp
Frankia_sp_EuI1c	NC_014666	7083	Frankia_sp_EuI1c	7083	Actinobacteria	Actinobacteria	Actinomycetales	Frankiaceae	Frankia	Frankia sp
Frankia_symbiont_of_Datisca_glomerata	NC_015656	4202	Frankia_symbiont_of_Datisca_glomerata	4202	Actinobacteria	Actinobacteria	Actinomycetales	Frankiaceae	Frankia	Frankia symbiont of Datisca glomerata
Gardnerella_vaginalis_409-05	NC_013721	1263	Gardnerella_vaginalis	1315	Actinobacteria	Actinobacteria	Bifidobacteriales	Bifidobacteriaceae	Gardnerella	Gardnerella vaginalis
Gardnerella_vaginalis_ATCC_14019	NC_014644	1365	Gardnerella_vaginalis	1315	Actinobacteria	Actinobacteria	Bifidobacteriales	Bifidobacteriaceae	Gardnerella	Gardnerella vaginalis
Gardnerella_vaginalis_HMP9231	NC_017456	1317	Gardnerella_vaginalis	1315	Actinobacteria	Actinobacteria	Bifidobacteriales	Bifidobacteriaceae	Gardnerella	Gardnerella vaginalis
Geodermatophilus_obscurus_DSM_43160	NC_013757	4810	Geodermatophilus_obscurus_DSM_43160	4810	Actinobacteria	Actinobacteria	Actinomycetales	Geodermatophilaceae	Geodermatophilus	Geodermatophilus obscurus
Gordonia_bronchialis_DSM_43247	NC_013441	4616	Gordonia_bronchialis_DSM_43247	4616	Actinobacteria	Actinobacteria	Actinomycetales	Gordoniaceae	Gordonia	Gordonia bronchialis
Gordonia_polyisoprenivorans_VH2	NC_016906	4945	Gordonia_polyisoprenivorans_VH2	4945	Actinobacteria	Actinobacteria	Actinomycetales	Gordoniaceae	Gordonia	Gordonia polyisoprenivorans
Intrasporangium_calvum_DSM_43043	NC_014830	3563	Intrasporangium_calvum_DSM_43043	3563	Actinobacteria	Actinobacteria	Actinomycetales	Intrasporangiaceae	Intrasporangium	Intrasporangium calvum
Isoptericola_variabilis_225	NC_015588	2881	Isoptericola_variabilis_225	2881	Actinobacteria	Actinobacteria	Actinomycetales	Promicromonosporaceae	Isoptericola	Isoptericola variabilis
Jonesia_denitrificans_DSM_20603	NC_013174	2511	Jonesia_denitrificans_DSM_20603	2511	Actinobacteria	Actinobacteria	Actinomycetales	Jonesiaceae	Jonesia	Jonesia denitrificans
Kineococcus_radiotolerans_SRS30216	NC_009664	4480	Kineococcus_radiotolerans_SRS30216	4480	Actinobacteria	Actinobacteria	Actinomycetales	Kineosporiaceae	Kineococcus	Kineococcus radiotolerans
Kitasatospora_setae_KM-6054	NC_016109	7566	Kitasatospora_setae_KM-6054	7566	Actinobacteria	Actinobacteria	Actinomycetales	Streptomycetaceae	Kitasatospora	Kitasatospora setae
Kocuria_rhizophila_DC2201	NC_010617	2357	Kocuria_rhizophila_DC2201	2357	Actinobacteria	Actinobacteria	Actinomycetales	Micrococcaceae	Kocuria	Kocuria rhizophila
Kribbella_flavida_DSM_17836	NC_013729	6943	Kribbella_flavida_DSM_17836	6943	Actinobacteria	Actinobacteria	Actinomycetales	Nocardioidaceae	Kribbella	Kribbella flavida
Kytococcus_sedentarius_DSM_20547	NC_013169	2554	Kytococcus_sedentarius_DSM_20547	2554	Actinobacteria	Actinobacteria	Actinomycetales	Dermacoccaceae	Kytococcus	Kytococcus sedentarius
Leifsonia_xyli_subsp_xyli_str_CTCB07	NC_006087	2030	Leifsonia_xyli_subsp_xyli_str_CTCB07	2030	Actinobacteria	Actinobacteria	Actinomycetales	Microbacteriaceae	Leifsonia	Leifsonia xyli
Microbacterium_testaceum_StLB037	NC_015125	3676	Microbacterium_testaceum_StLB037	3676	Actinobacteria	Actinobacteria	Actinomycetales	Microbacteriaceae	Microbacterium	Microbacterium testaceum
Micrococcus_luteus_NCTC_2665	NC_012803	2236	Micrococcus_luteus_NCTC_2665	2236	Actinobacteria	Actinobacteria	Actinomycetales	Micrococcaceae	Micrococcus	Micrococcus luteus
Microlunatus_phosphovorus_NM-1	NC_015635	5338	Microlunatus_phosphovorus_NM-1	5338	Actinobacteria	Actinobacteria	Actinomycetales	Propionibacteriaceae	Microlunatus	Microlunatus phosphovorus
Micromonospora_aurantiaca_ATCC_27029	NC_014391	6222	Micromonospora_aurantiaca_ATCC_27029	6222	Actinobacteria	Actinobacteria	Actinomycetales	Micromonosporaceae	Micromonospora	Micromonospora aurantiaca
Micromonospora_sp_L5	NC_014815	6150	Micromonospora_sp_L5	6150	Actinobacteria	Actinobacteria	Actinomycetales	Micromonosporaceae	Micromonospora	Micromonospora sp
Mobiluncus_curtisii_ATCC_43063	NC_014246	1909	Mobiluncus_curtisii_ATCC_43063	1909	Actinobacteria	Actinobacteria	Actinomycetales	Actinomycetaceae	Mobiluncus	Mobiluncus curtisii
Mycobacterium_abscessus_ATCC_19977_1	NC_010397	4920	Mycobacterium_abscessus_ATCC_19977_1	4920	Actinobacteria	Actinobacteria	Actinomycetales	Mycobacteriaceae	Mycobacterium	Mycobacterium abscessus
Mycobacterium_africanum_GM041182	NC_015758	3830	Mycobacterium_africanum_GM041182	3830	Actinobacteria	Actinobacteria	Actinomycetales	Mycobacteriaceae	Mycobacterium	Mycobacterium africanum
Mycobacterium_avium_104	NC_008595	5120	Mycobacterium_avium	4735	Actinobacteria	Actinobacteria	Actinomycetales	Mycobacteriaceae	Mycobacterium	Mycobacterium avium
Mycobacterium_avium_subsp_paratuberculosis_K-10	NC_002944	4350	Mycobacterium_avium	4735	Actinobacteria	Actinobacteria	Actinomycetales	Mycobacteriaceae	Mycobacterium	Mycobacterium avium
Mycobacterium_bovis_AF2122-97	NC_002945	3918	Mycobacterium_bovis	3940.75	Actinobacteria	Actinobacteria	Actinomycetales	Mycobacteriaceae	Mycobacterium	Mycobacterium bovis
Mycobacterium_bovis_BCG_str_Mexico	NC_016804	3952	Mycobacterium_bovis	3940.75	Actinobacteria	Actinobacteria	Actinomycetales	Mycobacteriaceae	Mycobacterium	Mycobacterium bovis
Mycobacterium_bovis_BCG_str_Pasteur_1173P2	NC_008769	3949	Mycobacterium_bovis	3940.75	Actinobacteria	Actinobacteria	Actinomycetales	Mycobacteriaceae	Mycobacterium	Mycobacterium bovis
Mycobacterium_bovis_BCG_str_Tokyo_172	NC_012207	3944	Mycobacterium_bovis	3940.75	Actinobacteria	Actinobacteria	Actinomycetales	Mycobacteriaceae	Mycobacterium	Mycobacterium bovis
Mycobacterium_canettii_CIPT_140010059	NC_015848	3861	Mycobacterium_canettii_CIPT_140010059	3861	Actinobacteria	Actinobacteria	Actinomycetales	Mycobacteriaceae	Mycobacterium	Mycobacterium canettii
Mycobacterium_gilvum_PYR-GCK	NC_009338	5241	Mycobacterium_gilvum_PYR-GCK	5241	Actinobacteria	Actinobacteria	Actinomycetales	Mycobacteriaceae	Mycobacterium	Mycobacterium gilvum
Mycobacterium_intracellulare_MOTT-02	NC_016947	5149	Mycobacterium_intracellulare	5199	Actinobacteria	Actinobacteria	Actinomycetales	Mycobacteriaceae	Mycobacterium	Mycobacterium intracellulare
Mycobacterium_intracellulare_MOTT-64	NC_016948	5249	Mycobacterium_intracellulare	5199	Actinobacteria	Actinobacteria	Actinomycetales	Mycobacteriaceae	Mycobacterium	Mycobacterium intracellulare
Mycobacterium_leprae_Br4923	NC_011896	1604	Mycobacterium_leprae	1604.5	Actinobacteria	Actinobacteria	Actinomycetales	Mycobacteriaceae	Mycobacterium	Mycobacterium leprae
Mycobacterium_leprae_TN	NC_002677	1605	Mycobacterium_leprae	1604.5	Actinobacteria	Actinobacteria	Actinomycetales	Mycobacteriaceae	Mycobacterium	Mycobacterium leprae
Mycobacterium_marinum_M	NC_010612	5423	Mycobacterium_marinum_M	5423	Actinobacteria	Actinobacteria	Actinomycetales	Mycobacteriaceae	Mycobacterium	Mycobacterium marinum
Mycobacterium_rhodesiae_NBB3	NC_016604	6147	Mycobacterium_rhodesiae_NBB3	6147	Actinobacteria	Actinobacteria	Actinomycetales	Mycobacteriaceae	Mycobacterium	Mycobacterium rhodesiae
Mycobacterium_smegmatis_str_MC2_155	NC_008596	6717	Mycobacterium_smegmatis_str_MC2_155	6717	Actinobacteria	Actinobacteria	Actinomycetales	Mycobacteriaceae	Mycobacterium	Mycobacterium smegmatis
Mycobacterium_sp_JDM601	NC_015576	4346	Mycobacterium_sp_JDM601	4346	Actinobacteria	Actinobacteria	Actinomycetales	Mycobacteriaceae	Mycobacterium	Mycobacterium sp
Mycobacterium_sp_JLS	NC_009077	5739	Mycobacterium_sp_JLS	5739	Actinobacteria	Actinobacteria	Actinomycetales	Mycobacteriaceae	Mycobacterium	Mycobacterium sp
Mycobacterium_sp_KMS	NC_008705	5460	Mycobacterium_sp_KMS	5460	Actinobacteria	Actinobacteria	Actinomycetales	Mycobacteriaceae	Mycobacterium	Mycobacterium sp
Mycobacterium_sp_MCS	NC_008146	5391	Mycobacterium_sp_MCS	5391	Actinobacteria	Actinobacteria	Actinomycetales	Mycobacteriaceae	Mycobacterium	Mycobacterium sp
Mycobacterium_sp_MOTT36Y	NC_017904	5128	Mycobacterium_sp_MOTT36Y	5128	Actinobacteria	Actinobacteria	Actinomycetales	Mycobacteriaceae	Mycobacterium	Mycobacterium sp
Mycobacterium_sp_Spyr1	NC_014814	5130	Mycobacterium_sp_Spyr1	5130	Actinobacteria	Actinobacteria	Actinomycetales	Mycobacteriaceae	Mycobacterium	Mycobacterium gilvum
Mycobacterium_tuberculosis_CCDC5079	NC_017523	3646	Mycobacterium_tuberculosis	3883.18	Actinobacteria	Actinobacteria	Actinomycetales	Mycobacteriaceae	Mycobacterium	Mycobacterium tuberculosis
Mycobacterium_tuberculosis_CCDC5180	NC_017522	3590	Mycobacterium_tuberculosis	3883.18	Actinobacteria	Actinobacteria	Actinomycetales	Mycobacteriaceae	Mycobacterium	Mycobacterium tuberculosis
Mycobacterium_tuberculosis_CDC1551	NC_002755	4189	Mycobacterium_tuberculosis	3883.18	Actinobacteria	Actinobacteria	Actinomycetales	Mycobacteriaceae	Mycobacterium	Mycobacterium tuberculosis
Mycobacterium_tuberculosis_CTRI-2	NC_017524	3944	Mycobacterium_tuberculosis	3883.18	Actinobacteria	Actinobacteria	Actinomycetales	Mycobacteriaceae	Mycobacterium	Mycobacterium tuberculosis
Mycobacterium_tuberculosis_F11	NC_009565	3941	Mycobacterium_tuberculosis	3883.18	Actinobacteria	Actinobacteria	Actinomycetales	Mycobacteriaceae	Mycobacterium	Mycobacterium tuberculosis
Mycobacterium_tuberculosis_H37Ra	NC_009525	4034	Mycobacterium_tuberculosis	3883.18	Actinobacteria	Actinobacteria	Actinomycetales	Mycobacteriaceae	Mycobacterium	Mycobacterium tuberculosis
Mycobacterium_tuberculosis_H37Rv	NC_000962	4003	Mycobacterium_tuberculosis	3883.18	Actinobacteria	Actinobacteria	Actinomycetales	Mycobacteriaceae	Mycobacterium	Mycobacterium tuberculosis
Mycobacterium_tuberculosis_KZN_1435	NC_012943	4059	Mycobacterium_tuberculosis	3883.18	Actinobacteria	Actinobacteria	Actinomycetales	Mycobacteriaceae	Mycobacterium	Mycobacterium tuberculosis
Mycobacterium_tuberculosis_KZN_4207	NC_016768	3996	Mycobacterium_tuberculosis	3883.18	Actinobacteria	Actinobacteria	Actinomycetales	Mycobacteriaceae	Mycobacterium	Mycobacterium tuberculosis
Mycobacterium_tuberculosis_RGTB327	NC_017026	3691	Mycobacterium_tuberculosis	3883.18	Actinobacteria	Actinobacteria	Actinomycetales	Mycobacteriaceae	Mycobacterium	Mycobacterium tuberculosis
Mycobacterium_tuberculosis_RGTB423	NC_017528	3622	Mycobacterium_tuberculosis	3883.18	Actinobacteria	Actinobacteria	Actinomycetales	Mycobacteriaceae	Mycobacterium	Mycobacterium tuberculosis
Mycobacterium_ulcerans_Agy99	NC_008611	4160	Mycobacterium_ulcerans_Agy99	4160	Actinobacteria	Actinobacteria	Actinomycetales	Mycobacteriaceae	Mycobacterium	Mycobacterium ulcerans
Mycobacterium_vanbaalenii_PYR-1	NC_008726	5979	Mycobacterium_vanbaalenii_PYR-1	5979	Actinobacteria	Actinobacteria	Actinomycetales	Mycobacteriaceae	Mycobacterium	Mycobacterium vanbaalenii
Nakamurella_multipartita_DSM_44233	NC_013235	5240	Nakamurella_multipartita_DSM_44233	5240	Actinobacteria	Actinobacteria	Actinomycetales	Nakamurellaceae	Nakamurella	Nakamurella multipartita
Nocardia_cyriacigeorgica_GUH-2	NC_016887	5477	Nocardia_cyriacigeorgica_GUH-2	5477	Actinobacteria	Actinobacteria	Actinomycetales	Nocardiaceae	Nocardia	Nocardia cyriacigeorgica
Nocardia_farcinica_IFM_10152	NC_006361	5681	Nocardia_farcinica_IFM_10152	5681	Actinobacteria	Actinobacteria	Actinomycetales	Nocardiaceae	Nocardia	Nocardia farcinica
Nocardioides_sp_JS614	NC_008699	4645	Nocardioides_sp_JS614	4645	Actinobacteria	Actinobacteria	Actinomycetales	Nocardioidaceae	Nocardioides	Nocardioides sp
Nocardiopsis_dassonvillei_subsp_dassonvillei_DSM_43111	NC_014210	4798	Nocardiopsis_dassonvillei_subsp_dassonvillei_DSM_43111	4798	Actinobacteria	Actinobacteria	Actinomycetales	Nocardiopsaceae	Nocardiopsis	Nocardiopsis dassonvillei
Olsenella_uli_DSM_7084	NC_014363	1739	Olsenella_uli_DSM_7084	1739	Actinobacteria	Actinobacteria	Coriobacteriales	Coriobacteriaceae	Olsenella	Olsenella uli
Propionibacterium_acnes_266	NC_017534	2345	Propionibacterium_acnes	2292.62	Actinobacteria	Actinobacteria	Actinomycetales	Propionibacteriaceae	Propionibacterium	Propionibacterium acnes
Propionibacterium_acnes_6609	NC_017535	2348	Propionibacterium_acnes	2292.62	Actinobacteria	Actinobacteria	Actinomycetales	Propionibacteriaceae	Propionibacterium	Propionibacterium acnes
Propionibacterium_acnes_ATCC_11828	NC_017550	2259	Propionibacterium_acnes	2292.62	Actinobacteria	Actinobacteria	Actinomycetales	Propionibacteriaceae	Propionibacterium	Propionibacterium acnes
Propionibacterium_acnes_KPA171202	NC_006085	2297	Propionibacterium_acnes	2292.62	Actinobacteria	Actinobacteria	Actinomycetales	Propionibacteriaceae	Propionibacterium	Propionibacterium acnes
Propionibacterium_acnes_SK137	NC_014039	2352	Propionibacterium_acnes	2292.62	Actinobacteria	Actinobacteria	Actinomycetales	Propionibacteriaceae	Propionibacterium	Propionibacterium acnes
Propionibacterium_acnes_TypeIA2_P_acn17	NC_016512	2263	Propionibacterium_acnes	2292.62	Actinobacteria	Actinobacteria	Actinomycetales	Propionibacteriaceae	Propionibacterium	Propionibacterium acnes
Propionibacterium_acnes_TypeIA2_P_acn31	NC_016511	2244	Propionibacterium_acnes	2292.62	Actinobacteria	Actinobacteria	Actinomycetales	Propionibacteriaceae	Propionibacterium	Propionibacterium acnes
Propionibacterium_acnes_TypeIA2_P_acn33	NC_016516	2233	Propionibacterium_acnes	2292.62	Actinobacteria	Actinobacteria	Actinomycetales	Propionibacteriaceae	Propionibacterium	Propionibacterium acnes
Propionibacterium_freudenreichii_subsp_shermanii_CIRM-BIA1	NC_014215	2375	Propionibacterium_freudenreichii_subsp_shermanii_CIRM-BIA1	2375	Actinobacteria	Actinobacteria	Actinomycetales	Propionibacteriaceae	Propionibacterium	Propionibacterium freudenreichii
Pseudonocardia_dioxanivorans_CB1190	NC_015312	6495	Pseudonocardia_dioxanivorans_CB1190	6495	Actinobacteria	Actinobacteria	Actinomycetales	Pseudonocardiaceae	Pseudonocardia	Pseudonocardia dioxanivorans
Renibacterium_salmoninarum_ATCC_33209	NC_010168	3507	Renibacterium_salmoninarum_ATCC_33209	3507	Actinobacteria	Actinobacteria	Actinomycetales	Micrococcaceae	Renibacterium	Renibacterium salmoninarum
Rhodococcus_equi_103S	NC_014659	4512	Rhodococcus_equi_103S	4512	Actinobacteria	Actinobacteria	Actinomycetales	Nocardiaceae	Rhodococcus	Rhodococcus equi
Rhodococcus_erythropolis_PR4	NC_012490	6030	Rhodococcus_erythropolis_PR4	6030	Actinobacteria	Actinobacteria	Actinomycetales	Nocardiaceae	Rhodococcus	Rhodococcus erythropolis
Rhodococcus_jostii_RHA1	NC_008268	7211	Rhodococcus_jostii_RHA1	7211	Actinobacteria	Actinobacteria	Actinomycetales	Nocardiaceae	Rhodococcus	Rhodococcus jostii
Rhodococcus_opacus_B4	NC_012522	7246	Rhodococcus_opacus_B4	7246	Actinobacteria	Actinobacteria	Actinomycetales	Nocardiaceae	Rhodococcus	Rhodococcus opacus
Rothia_dentocariosa_ATCC_17931	NC_014643	2217	Rothia_dentocariosa_ATCC_17931	2217	Actinobacteria	Actinobacteria	Actinomycetales	Micrococcaceae	Rothia	Rothia dentocariosa
Rothia_mucilaginosa_DY-18	NC_013715	1904	Rothia_mucilaginosa_DY-18	1904	Actinobacteria	Actinobacteria	Actinomycetales	Micrococcaceae	Rothia	Rothia mucilaginosa
Rubrobacter_xylanophilus_DSM_9941	NC_008148	3140	Rubrobacter_xylanophilus_DSM_9941	3140	Actinobacteria	Actinobacteria	Rubrobacterales	Rubrobacteraceae	Rubrobacter	Rubrobacter xylanophilus
Saccharomonospora_viridis_DSM_43017	NC_013159	3828	Saccharomonospora_viridis_DSM_43017	3828	Actinobacteria	Actinobacteria	Actinomycetales	Pseudonocardiaceae	Saccharomonospora	Saccharomonospora viridis
Saccharopolyspora_erythraea_NRRL_2338	NC_009142	7197	Saccharopolyspora_erythraea_NRRL_2338	7197	Actinobacteria	Actinobacteria	Actinomycetales	Pseudonocardiaceae	Saccharopolyspora	Saccharopolyspora erythraea
Salinispora_arenicola_CNS-205	NC_009953	4917	Salinispora_arenicola_CNS-205	4917	Actinobacteria	Actinobacteria	Actinomycetales	Micromonosporaceae	Salinispora	Salinispora arenicola
Salinispora_tropica_CNB-440	NC_009380	4536	Salinispora_tropica_CNB-440	4536	Actinobacteria	Actinobacteria	Actinomycetales	Micromonosporaceae	Salinispora	Salinispora tropica
Sanguibacter_keddieii_DSM_10542	NC_013521	3710	Sanguibacter_keddieii_DSM_10542	3710	Actinobacteria	Actinobacteria	Actinomycetales	Sanguibacteraceae	Sanguibacter	Sanguibacter keddieii
Segniliparus_rotundus_DSM_44985	NC_014168	3006	Segniliparus_rotundus_DSM_44985	3006	Actinobacteria	Actinobacteria	Actinomycetales	Segniliparaceae	Segniliparus	Segniliparus rotundus
Slackia_heliotrinireducens_DSM_20476	NC_013165	2766	Slackia_heliotrinireducens_DSM_20476	2766	Actinobacteria	Actinobacteria	Coriobacteriales	Coriobacteriaceae	Slackia	Slackia heliotrinireducens
Stackebrandtia_nassauensis_DSM_44728	NC_013947	6379	Stackebrandtia_nassauensis_DSM_44728	6379	Actinobacteria	Actinobacteria	Actinomycetales	Glycomycetaceae	Stackebrandtia	Stackebrandtia nassauensis
Streptomyces_avermitilis_MA-4680	NC_003155	7580	Streptomyces_avermitilis_MA-4680	7580	Actinobacteria	Actinobacteria	Actinomycetales	Streptomycetaceae	Streptomyces	Streptomyces avermitilis
Streptomyces_bingchenggensis_BCW-1	NC_016582	10022	Streptomyces_bingchenggensis_BCW-1	10022	Actinobacteria	Actinobacteria	Actinomycetales	Streptomycetaceae	Streptomyces	Streptomyces bingchenggensis
Streptomyces_cattleya_NRRL_8057	NC_016111	5767	Streptomyces_cattleya	5794.5	Actinobacteria	Actinobacteria	Actinomycetales	Streptomycetaceae	Streptomyces	Streptomyces cattleya
Streptomyces_cattleya_NRRL_8057_DSM_46488	NC_017586	5822	Streptomyces_cattleya	5794.5	Actinobacteria	Actinobacteria	Actinomycetales	Streptomycetaceae	Streptomyces	Streptomyces cattleya
Streptomyces_coelicolor_A3-2	NC_003888	7768	Streptomyces_coelicolor_A3-2	7768	Actinobacteria	Actinobacteria	Actinomycetales	Streptomycetaceae	Streptomyces	Streptomyces coelicolor
Streptomyces_flavogriseus_ATCC_33331	NC_016114	6298	Streptomyces_flavogriseus_ATCC_33331	6298	Actinobacteria	Actinobacteria	Actinomycetales	Streptomycetaceae	Streptomyces	Streptomyces flavogriseus
Streptomyces_griseus_subsp_griseus_NBRC_13350	NC_010572	7136	Streptomyces_griseus_subsp_griseus_NBRC_13350	7136	Actinobacteria	Actinobacteria	Actinomycetales	Streptomycetaceae	Streptomyces	Streptomyces griseus
Streptomyces_hygroscopicus_subsp_jinggangensis_5008	NC_017765	8849	Streptomyces_hygroscopicus_subsp_jinggangensis_5008	8849	Actinobacteria	Actinobacteria	Actinomycetales	Streptomycetaceae	Streptomyces	Streptomyces hygroscopicus
Streptomyces_scabiei_87-22	NC_013929	8746	Streptomyces_scabiei_8722	8746	Actinobacteria	Actinobacteria	Actinomycetales	Streptomycetaceae	Streptomyces	Streptomyces scabiei
Streptomyces_sp_SirexAA-E	NC_015953	6357	Streptomyces_sp_SirexAA-E	6357	Actinobacteria	Actinobacteria	Actinomycetales	Streptomycetaceae	Streptomyces	Streptomyces sp SirexAA-E
Streptomyces_violaceusniger_Tu_4113	NC_015957	8482	Streptomyces_violaceusniger_Tu_4113	8482	Actinobacteria	Actinobacteria	Actinomycetales	Streptomycetaceae	Streptomyces	Streptomyces violaceusniger
Streptosporangium_roseum_DSM_43021	NC_013595	8945	Streptosporangium_roseum_DSM_43021	8945	Actinobacteria	Actinobacteria	Actinomycetales	Streptosporangiaceae	Streptosporangium	Streptosporangium roseum
Thermobifida_fusca_YX	NC_007333	3087	Thermobifida_fusca_YX	3087	Actinobacteria	Actinobacteria	Actinomycetales	Nocardiopsaceae	Thermobifida	Thermobifida fusca
Thermobispora_bispora_DSM_43833	NC_014165	3546	Thermobispora_bispora_DSM_43833	3546	Actinobacteria	Actinobacteria	Actinomycetales	Pseudonocardiaceae	Thermobispora	Thermobispora bispora
Thermomonospora_curvata_DSM_43183	NC_013510	4890	Thermomonospora_curvata_DSM_43183	4890	Actinobacteria	Actinobacteria	Actinomycetales	Thermomonosporaceae	Thermomonospora	Thermomonospora curvata
Tropheryma_whipplei_str_Twist	NC_004572	808	Tropheryma_whipplei	795.5	Actinobacteria	Actinobacteria	Actinomycetales	unclassified Micrococcineae	Tropheryma	Tropheryma whipplei
Tropheryma_whipplei_TW08-27	NC_004551	783	Tropheryma_whipplei	795.5	Actinobacteria	Actinobacteria	Actinomycetales	unclassified Micrococcineae	Tropheryma	Tropheryma whipplei
Tsukamurella_paurometabola_DSM_20162	NC_014158	4157	Tsukamurella_paurometabola_DSM_20162	4157	Actinobacteria	Actinobacteria	Actinomycetales	Tsukamurellaceae	Tsukamurella	Tsukamurella paurometabola
Verrucosispora_maris_AB-18-032	NC_015434	5956	Verrucosispora_maris_AB-18-032	5956	Actinobacteria	Actinobacteria	Actinomycetales	Micromonosporaceae	Verrucosispora	Verrucosispora maris
Xylanimonas_cellulosilytica_DSM_15894	NC_013530	3337	Xylanimonas_cellulosilytica_DSM_15894	3337	Actinobacteria	Actinobacteria	Actinomycetales	Promicromonosporaceae	Xylanimonas	Xylanimonas cellulosilytica
Aquifex_aeolicus_VF5	NC_000918	1529	Aquifex_aeolicus_VF5	1529	Aquificae	Aquificae	Aquificales	Aquificaceae	Aquifex	Aquifex aeolicus
Desulfurobacterium_thermolithotrophum_DSM_11699	NC_015185	1509	Desulfurobacterium_thermolithotrophum_DSM_11699	1509	Aquificae	Aquificae	Aquificales	Desulfurobacteriaceae	Desulfurobacterium	Desulfurobacterium thermolithotrophum
Hydrogenobacter_thermophilus_TK-6	NC_013799	1893	Hydrogenobacter_thermophilus	1881	Aquificae	Aquificae	Aquificales	Aquificaceae	Hydrogenobacter	Hydrogenobacter thermophilus
Hydrogenobacter_thermophilus_TK-6_Xe	NC_017161	1869	Hydrogenobacter_thermophilus	1881	Aquificae	Aquificae	Aquificales	Aquificaceae	Hydrogenobacter	Hydrogenobacter thermophilus
Hydrogenobaculum_sp_Y04AAS1	NC_011126	1629	Hydrogenobaculum_sp_Y04AAS1	1629	Aquificae	Aquificae	Aquificales	Aquificaceae	Hydrogenobaculum	Hydrogenobaculum sp
Persephonella_marina_EX-H1	NC_012440	1981	Persephonella_marina_EX-H1	1981	Aquificae	Aquificae	Aquificales	Hydrogenothermaceae	Persephonella	Persephonella marina
Sulfurihydrogenibium_azorense_Az-Fu1	NC_012438	1723	Sulfurihydrogenibium_azorense_Az-Fu1	1723	Aquificae	Aquificae	Aquificales	Hydrogenothermaceae	Sulfurihydrogenibium	Sulfurihydrogenibium azorense
Sulfurihydrogenibium_sp_YO3AOP1	NC_010730	1721	Sulfurihydrogenibium_sp_YO3AOP1	1721	Aquificae	Aquificae	Aquificales	Hydrogenothermaceae	Sulfurihydrogenibium	Sulfurihydrogenibium sp
Thermocrinis_albus_DSM_14484	NC_013894	1593	Thermocrinis_albus_DSM_14484	1593	Aquificae	Aquificae	Aquificales	Aquificaceae	Thermocrinis	Thermocrinis albus
Thermovibrio_ammonificans_HB-1	NC_014926	1711	Thermovibrio_ammonificans_HB-1	1711	Aquificae	Aquificae	Aquificales	Desulfurobacteriaceae	Thermovibrio	Thermovibrio ammonificans
Aequorivita_sublithincola_DSM_14238	NC_018013	3140	Aequorivita_sublithincola_DSM_14238	3140	Bacteroidetes	Flavobacteriia	Flavobacteriales	Flavobacteriaceae	Aequorivita	Aequorivita sublithincola
Alistipes_finegoldii_DSM_17242	NC_018011	3110	Alistipes_finegoldii_DSM_17242	3110	Bacteroidetes	Bacteroidia	Bacteroidales	Rikenellaceae	Alistipes	Alistipes finegoldii
Bacteroides_fragilis_638R	NC_016776	4290	Bacteroides_fragilis	4350.33	Bacteroidetes	Bacteroidia	Bacteroidales	Bacteroidaceae	Bacteroides	Bacteroides fragilis
Bacteroides_fragilis_NCTC_9343	NC_003228	4184	Bacteroides_fragilis	4350.33	Bacteroidetes	Bacteroidia	Bacteroidales	Bacteroidaceae	Bacteroides	Bacteroides fragilis
Bacteroides_fragilis_YCH46	NC_006347	4577	Bacteroides_fragilis	4350.33	Bacteroidetes	Bacteroidia	Bacteroidales	Bacteroidaceae	Bacteroides	Bacteroides fragilis
Bacteroides_helcogenes_P_36-108	NC_014933	3244	Bacteroides_helcogenes_P_36-108	3244	Bacteroidetes	Bacteroidia	Bacteroidales	Bacteroidaceae	Bacteroides	Bacteroides helcogenes
Bacteroides_salanitronis_DSM_18170	NC_015164	3553	Bacteroides_salanitronis_DSM_18170	3553	Bacteroidetes	Bacteroidia	Bacteroidales	Bacteroidaceae	Bacteroides	Bacteroides salanitronis
Bacteroides_thetaiotaomicron_VPI-5482	NC_004663	4778	Bacteroides_thetaiotaomicron_VPI-5482	4778	Bacteroidetes	Bacteroidia	Bacteroidales	Bacteroidaceae	Bacteroides	Bacteroides thetaiotaomicron
Bacteroides_vulgatus_ATCC_8482	NC_009614	4066	Bacteroides_vulgatus_ATCC_8482	4066	Bacteroidetes	Bacteroidia	Bacteroidales	Bacteroidaceae	Bacteroides	Bacteroides vulgatus
Belliella_baltica_DSM_15883	NC_018010	3680	Belliella_baltica_DSM_15883	3680	Bacteroidetes	Cytophagia	Cytophagales	Cyclobacteriaceae	Belliella	Belliella baltica
Blattabacterium_sp_Blaberus_giganteus	NC_017924	572	Blattabacterium_sp_-Blaberus_giganteus	572	Bacteroidetes	Flavobacteriia	Flavobacteriales	Blattabacteriaceae	Blattabacterium	Blattabacterium sp.
Blattabacterium_sp_Blattella_germanica_str_Bge	NC_013454	586	Blattabacterium_sp_-Blattella_germanica-_str_Bge	586	Bacteroidetes	Flavobacteriia	Flavobacteriales	Blattabacteriaceae	Blattabacterium	Blattabacterium sp (Blattella germanica)
Blattabacterium_sp_Cryptocercus_punctulatus_str_Cpu	NC_016621	545	Blattabacterium_sp_-Cryptocercus_punctulatus-_str_Cpu	545	Bacteroidetes	Flavobacteriia	Flavobacteriales	Blattabacteriaceae	Blattabacterium	Blattabacterium punctulatus
Blattabacterium_sp_Mastotermes_darwiniensis_str_MADAR	NC_016146	537	Blattabacterium_sp_-Mastotermes_darwiniensis-_str_MADAR	537	Bacteroidetes	Flavobacteriia	Flavobacteriales	Blattabacteriaceae	Blattabacterium	Blattabacterium sp (Mastotermes darwiniensis)
Blattabacterium_sp_Periplaneta_americana_str_BPLAN	NC_013418	577	Blattabacterium_sp_-Periplaneta_americana-_str_BPLAN	577	Bacteroidetes	Flavobacteriia	Flavobacteriales	Blattabacteriaceae	Blattabacterium	Blattabacterium sp (Periplaneta americana)
Candidatus_Amoebophilus_asiaticus_5a2	NC_010830	1334	Candidatus_Amoebophilus_asiaticus_5a2	1334	Bacteroidetes	-	unclassified Bacteroidetes	Candidatus Amoebophilus	Candidatus Amoebophilus asiaticus	Candidatus Amoebophilus asiaticus
Candidatus_Azobacteroides_pseudotrichonymphae_genomovar_CFP2	NC_011565	758	Candidatus_Azobacteroides_pseudotrichonymphae_genomovar_CFP2	758	Bacteroidetes	Bacteroidia	Bacteroidales	-	Candidatus Azobacteroides	Candidatus Azobacteroides pseudotrichonymphae
Candidatus_Sulcia_muelleri_CARI	NC_014499	246	Candidatus_Sulcia	235.25	Bacteroidetes	Flavobacteriia	Flavobacteriales	unclassified Flavobacteriales	Candidatus Sulcia	Candidatus Sulcia muelleri
Candidatus_Sulcia_muelleri_DMIN	NC_014004	226	Candidatus_Sulcia	235.25	Bacteroidetes	Flavobacteriia	Flavobacteriales	unclassified Flavobacteriales	Candidatus Sulcia	Candidatus Sulcia muelleri
Candidatus_Sulcia_muelleri_GWSS	NC_010118	227	Candidatus_Sulcia	235.25	Bacteroidetes	Flavobacteriia	Flavobacteriales	unclassified Flavobacteriales	Candidatus Sulcia	Candidatus Sulcia muelleri
Candidatus_Sulcia_muelleri_SMDSEM	NC_013123	242	Candidatus_Sulcia	235.25	Bacteroidetes	Flavobacteriia	Flavobacteriales	unclassified Flavobacteriales	Candidatus Sulcia	Candidatus Sulcia muelleri
Capnocytophaga_canimorsus_Cc5	NC_015846	2404	Capnocytophaga_canimorsus_Cc5	2404	Bacteroidetes	Flavobacteriia	Flavobacteriales	Flavobacteriaceae	Capnocytophaga	Capnocytophaga canimorsus
Capnocytophaga_ochracea_DSM_7271	NC_013162	2171	Capnocytophaga_ochracea_DSM_7271	2171	Bacteroidetes	Flavobacteriia	Flavobacteriales	Flavobacteriaceae	Capnocytophaga	Capnocytophaga ochracea
Cellulophaga_algicola_DSM_14237	NC_014934	4163	Cellulophaga_algicola_DSM_14237	4163	Bacteroidetes	Flavobacteriia	Flavobacteriales	Flavobacteriaceae	Cellulophaga	Cellulophaga algicola
Cellulophaga_lytica_DSM_7489	NC_015167	3284	Cellulophaga_lytica_DSM_7489	3284	Bacteroidetes	Flavobacteriia	Flavobacteriales	Flavobacteriaceae	Cellulophaga	Cellulophaga lytica
Chitinophaga_pinensis_DSM_2588	NC_013132	7192	Chitinophaga_pinensis_DSM_2588	7192	Bacteroidetes	Sphingobacteriia	Sphingobacteriales	Chitinophagaceae	Chitinophaga	Chitinophaga pinensis
Croceibacter_atlanticus_HTCC2559	NC_014230	2702	Croceibacter_atlanticus_HTCC2559	2702	Bacteroidetes	Flavobacteriia	Flavobacteriales	Flavobacteriaceae	Croceibacter	Croceibacter atlanticus
Cyclobacterium_marinum_DSM_745	NC_015914	5000	Cyclobacterium_marinum_DSM_745	5000	Bacteroidetes	Cytophagia	Cytophagales	Cyclobacteriaceae	Cyclobacterium	Cyclobacterium marinum
Cytophaga_hutchinsonii_ATCC_33406	NC_008255	3785	Cytophaga_hutchinsonii_ATCC_33406	3785	Bacteroidetes	Cytophagia	Cytophagales	Cytophagaceae	Cytophaga	Cytophaga hutchinsonii
Dyadobacter_fermentans_DSM_18053	NC_013037	5719	Dyadobacter_fermentans_DSM_18053	5719	Bacteroidetes	Cytophagia	Cytophagales	Cytophagaceae	Dyadobacter	Dyadobacter fermentans
Flavobacteriaceae_bacterium_3519-10	NC_013062	2534	Flavobacteriaceae_bacterium_3519-10	2534	Bacteroidetes	Flavobacteriia	Flavobacteriales	Flavobacteriaceae	-	unclassified Flavobacteriaceae
Flavobacterium_branchiophilum_FL-15	NC_016001	2867	Flavobacterium_branchiophilum_FL-15	2867	Bacteroidetes	Flavobacteriia	Flavobacteriales	Flavobacteriaceae	Flavobacterium	Flavobacterium branchiophilum
Flavobacterium_columnare_ATCC_49512	NC_016510	2642	Flavobacterium_columnare_ATCC_49512	2642	Bacteroidetes	Flavobacteriia	Flavobacteriales	Flavobacteriaceae	Flavobacterium	Flavobacterium columnare
Flavobacterium_indicum_GPTSA100-9	NC_017025	2671	Flavobacterium_indicum_GPTSA100-9	2671	Bacteroidetes	Flavobacteriia	Flavobacteriales	Flavobacteriaceae	Flavobacterium	Flavobacterium indicum
Flavobacterium_johnsoniae_UW101	NC_009441	5017	Flavobacterium_johnsoniae_UW101	5017	Bacteroidetes	Flavobacteriia	Flavobacteriales	Flavobacteriaceae	Flavobacterium	Flavobacterium johnsoniae
Flavobacterium_psychrophilum_JIP02-86	NC_009613	2412	Flavobacterium_psychrophilum_JIP02-86	2412	Bacteroidetes	Flavobacteriia	Flavobacteriales	Flavobacteriaceae	Flavobacterium	Flavobacterium psychrophilum
Fluviicola_taffensis_DSM_16823	NC_015321	4033	Fluviicola_taffensis_DSM_16823	4033	Bacteroidetes	Flavobacteriia	Flavobacteriales	Cryomorphaceae	Fluviicola	Fluviicola taffensis
Gramella_forsetii_KT0803	NC_008571	3584	Gramella_forsetii_KT0803	3584	Bacteroidetes	Flavobacteriia	Flavobacteriales	Flavobacteriaceae	Gramella	Gramella forsetii
Haliscomenobacter_hydrossis_DSM_1100	NC_015510	6451	Haliscomenobacter_hydrossis_DSM_1100	6451	Bacteroidetes	Sphingobacteriia	Sphingobacteriales	Saprospiraceae	Haliscomenobacter	Haliscomenobacter hydrossis
Krokinobacter_sp_4H-3-7-5	NC_015496	2978	Krokinobacter_sp_4H-3-7-5	2978	Bacteroidetes	Flavobacteriia	Flavobacteriales	Flavobacteriaceae	Krokinobacter	Krokinobacter sp
Lacinutrix_sp_5H-3-7-4	NC_015638	2967	Lacinutrix_sp_5H-3-7-4	2967	Bacteroidetes	Flavobacteriia	Flavobacteriales	Flavobacteriaceae	Lacinutrix	Lacinutrix sp
Leadbetterella_byssophila_DSM_17132	NC_014655	3465	Leadbetterella_byssophila_DSM_17132	3465	Bacteroidetes	Cytophagia	Cytophagales	Cytophagaceae	Leadbetterella	Leadbetterella byssophila
Maribacter_sp_HTCC2170	NC_014472	3411	Maribacter_sp_HTCC2170	3411	Bacteroidetes	Flavobacteriia	Flavobacteriales	Flavobacteriaceae	Maribacter	Maribacter sp
Marivirga_tractuosa_DSM_4126	NC_014759	3749	Marivirga_tractuosa_DSM_4126	3749	Bacteroidetes	Cytophagia	Cytophagales	Flammeovirgaceae	Marivirga	Marivirga tractuosa
Muricauda_ruestringensis_DSM_13258	NC_015945	3432	Muricauda_ruestringensis_DSM_13258	3432	Bacteroidetes	Flavobacteriia	Flavobacteriales	Flavobacteriaceae	Muricauda	Muricauda ruestringensis
Niastella_koreensis_GR20-10	NC_016609	7174	Niastella_koreensis_GR20-10	7174	Bacteroidetes	Sphingobacteriia	Sphingobacteriales	Chitinophagaceae	Niastella	Niastella koreensis
Odoribacter_splanchnicus_DSM_20712	NC_015160	3497	Odoribacter_splanchnicus_DSM_20712	3497	Bacteroidetes	Bacteroidia	Bacteroidales	Porphyromonadaceae	Odoribacter	Odoribacter splanchnicus
Owenweeksia_hongkongensis_DSM_17368	NC_016599	3485	Owenweeksia_hongkongensis_DSM_17368	3485	Bacteroidetes	Flavobacteriia	Flavobacteriales	Cryomorphaceae	Owenweeksia	Owenweeksia hongkongensis
Paludibacter_propionicigenes_WB4	NC_014734	3020	Paludibacter_propionicigenes_WB4	3020	Bacteroidetes	Bacteroidia	Bacteroidales	Porphyromonadaceae	Paludibacter	Paludibacter propionicigenes
Parabacteroides_distasonis_ATCC_8503	NC_009615	3849	Parabacteroides_distasonis_ATCC_8503	3849	Bacteroidetes	Bacteroidia	Bacteroidales	Porphyromonadaceae	Parabacteroides	Parabacteroides distasonis
Pedobacter_heparinus_DSM_2366	NC_013061	4252	Pedobacter_heparinus_DSM_2366	4252	Bacteroidetes	Sphingobacteriia	Sphingobacteriales	Sphingobacteriaceae	Pedobacter	Pedobacter heparinus
Pedobacter_saltans_DSM_12145	NC_015177	3792	Pedobacter_saltans_DSM_12145	3792	Bacteroidetes	Sphingobacteriia	Sphingobacteriales	Sphingobacteriaceae	Pedobacter	Pedobacter saltans
Porphyromonas_asaccharolytica_DSM_20707	NC_015501	1699	Porphyromonas_asaccharolytica_DSM_20707	1699	Bacteroidetes	Bacteroidia	Bacteroidales	Porphyromonadaceae	Porphyromonas	Porphyromonas asaccharolytica
Porphyromonas_gingivalis_ATCC_33277	NC_010729	2090	Porphyromonas_gingivalis	2072	Bacteroidetes	Bacteroidia	Bacteroidales	Porphyromonadaceae	Porphyromonas	Porphyromonas gingivalis
Porphyromonas_gingivalis_TDC60	NC_015571	2217	Porphyromonas_gingivalis	2072	Bacteroidetes	Bacteroidia	Bacteroidales	Porphyromonadaceae	Porphyromonas	Porphyromonas gingivalis
Porphyromonas_gingivalis_W83	NC_002950	1909	Porphyromonas_gingivalis	2072	Bacteroidetes	Bacteroidia	Bacteroidales	Porphyromonadaceae	Porphyromonas	Porphyromonas gingivalis
Prevotella_denticola_F0289	NC_015311	2386	Prevotella_denticola_F0289	2386	Bacteroidetes	Bacteroidia	Bacteroidales	Prevotellaceae	Prevotella	Prevotella denticola
Prevotella_intermedia_17	NC_017860-1	2266	Prevotella_intermedia_17	2266	Bacteroidetes	Bacteroidia	Bacteroidales	Prevotellaceae	Prevotella	Prevotella intermedia
Prevotella_melaninogenica_ATCC_25845	NC_014370-1	2296	Prevotella_melaninogenica_ATCC_25845	2296	Bacteroidetes	Bacteroidia	Bacteroidales	Prevotellaceae	Prevotella	Prevotella melaninogenica
Prevotella_ruminicola_23	NC_014033	2763	Prevotella_ruminicola_23	2763	Bacteroidetes	Bacteroidia	Bacteroidales	Prevotellaceae	Prevotella	Prevotella ruminicola
Rhodothermus_marinus_DSM_4252	NC_013501	2766	Rhodothermus_marinus	2758.5	Bacteroidetes	-	Bacteroidetes Order II Incertae sedis	Rhodothermaceae	Rhodothermus	Rhodothermus marinus
Rhodothermus_marinus_SG0_5JP17-172	NC_015966	2751	Rhodothermus_marinus	2758.5	Bacteroidetes	-	Bacteroidetes Order II Incertae sedis	Rhodothermaceae	Rhodothermus	Rhodothermus marinus
Riemerella_anatipestifer_DSM_15868	NC_014738	1972	Riemerella_anatipestifer	1966	Bacteroidetes	Flavobacteriia	Flavobacteriales	Flavobacteriaceae	Riemerella	Riemerella anatipestifer
Riemerella_anatipestifer_DSM_15868_Xv	NC_017045	1941	Riemerella_anatipestifer	1966	Bacteroidetes	Flavobacteriia	Flavobacteriales	Flavobacteriaceae	Riemerella	Riemerella anatipestifer
Riemerella_anatipestifer_RA-GD	NC_017569	1985	Riemerella_anatipestifer	1966	Bacteroidetes	Flavobacteriia	Flavobacteriales	Flavobacteriaceae	Riemerella	Riemerella anatipestifer
Robiginitalea_biformata_HTCC2501	NC_013222	3209	Robiginitalea_biformata_HTCC2501	3209	Bacteroidetes	Flavobacteriia	Flavobacteriales	Flavobacteriaceae	Robiginitalea	Robiginitalea biformata
Runella_slithyformis_DSM_19594	NC_015703	5458	Runella_slithyformis_DSM_19594	5458	Bacteroidetes	Cytophagia	Cytophagales	Cytophagaceae	Runella	Runella slithyformis
Salinibacter_ruber_DSM_13855	NC_007677	2801	Salinibacter_ruber	2943.5	Bacteroidetes	-	Bacteroidetes Order II Incertae sedis	Rhodothermaceae	Salinibacter	Salinibacter ruber
Salinibacter_ruber_M8	NC_014032	3086	Salinibacter_ruber	2943.5	Bacteroidetes	-	Bacteroidetes Order II Incertae sedis	Rhodothermaceae	Salinibacter	Salinibacter ruber
Saprospira_grandis_str_Lewin	NC_016940	4195	Saprospira_grandis_str_Lewin	4195	Bacteroidetes	Sphingobacteriia	Sphingobacteriales	Saprospiraceae	Saprospira	Saprospira grandis
Solitalea_canadensis_DSM_3403	NC_017770	4310	Solitalea_canadensis_DSM_3403	4310	Bacteroidetes	Sphingobacteriia	Sphingobacteriales	Sphingobacteriaceae	Solitalea	Solitalea canadensis
Sphingobacterium_sp_21	NC_015277	5169	Sphingobacterium_sp_21	5169	Bacteroidetes	Sphingobacteriia	-	Sphingobacteriales	Sphingobacteriaceae	Sphingobacterium
Spirosoma_linguale_DSM_74	NC_013730	6524	Spirosoma_linguale_DSM_74	6524	Bacteroidetes	Cytophagia	Cytophagales	Cytophagaceae	Spirosoma	Spirosoma linguale
Tannerella_forsythia_ATCC_43037	NC_016610	3001	Tannerella_forsythia_ATCC_43037	3001	Bacteroidetes	Bacteroidia	Bacteroidales	Porphyromonadaceae	Tannerella	Tannerella forsythia
Weeksella_virosa_DSM_16922	NC_015144	2049	Weeksella_virosa_DSM_16922	2049	Bacteroidetes	Flavobacteriia	Flavobacteriales	Flavobacteriaceae	Weeksella	Weeksella virosa
Zobellia_galactanivorans	NC_015844	4732	Zobellia_galactanivorans	4732	Bacteroidetes	Flavobacteriia	Flavobacteriales	Flavobacteriaceae	Zobellia	Zobellia galactanivorans
Zunongwangia_profunda_SM-A87	NC_014041	4653	Zunongwangia_profunda_SM-A87	4653	Bacteroidetes	Flavobacteriia	Flavobacteriales	Flavobacteriaceae	Zunongwangia	Zunongwangia profunda
Chlorobaculum_parvum_NCIB_8327	NC_011027	2043	Chlorobaculum_parvum_NCIB_8327	2043	Chlorobi	Chlorobia	Chlorobiales	Chlorobiaceae	Chlorobaculum	Chlorobaculum parvum
Chlorobium_chlorochromatii_CaD3	NC_007514	1999	Chlorobium_chlorochromatii_CaD3	1999	Chlorobi	Chlorobia	Chlorobiales	Chlorobiaceae	Chlorobium	Chlorobium chlorochromatii
Chlorobium_limicola_DSM_245	NC_010803	2434	Chlorobium_limicola_DSM_245	2434	Chlorobi	Chlorobia	Chlorobiales	Chlorobiaceae	Chlorobium	Chlorobium limicola
Chlorobium_luteolum_DSM_273	NC_007512	2083	Chlorobium_luteolum_DSM_273	2083	Chlorobi	Chlorobia	Chlorobiales	Chlorobiaceae	Pelodictyon	Pelodictyon luteolum
Chlorobium_phaeobacteroides_BS1	NC_010831	2469	Chlorobium_phaeobacteroides	2559.5	Chlorobi	Chlorobia	Chlorobiales	Chlorobiaceae	Chlorobium	Chlorobium phaeobacteroides
Chlorobium_phaeobacteroides_DSM_266	NC_008639	2650	Chlorobium_phaeobacteroides	2559.5	Chlorobi	Chlorobia	Chlorobiales	Chlorobiaceae	Chlorobium	Chlorobium phaeobacteroides
Chlorobium_phaeovibrioides_DSM_265	NC_009337	1753	Chlorobium_phaeovibrioides_DSM_265	1753	Chlorobi	Chlorobia	Chlorobiales	Chlorobiaceae	Chlorobium	Chlorobium phaeovibrioides
Chlorobium_tepidum_TLS	NC_002932	2245	Chlorobium_tepidum_TLS	2245	Chlorobi	Chlorobia	Chlorobiales	Chlorobiaceae	Chlorobaculum	Chlorobaculum tepidum
Chloroherpeton_thalassium_ATCC_35110	NC_011026	2710	Chloroherpeton_thalassium_ATCC_35110	2710	Chlorobi	Chlorobia	Chlorobiales	Chlorobiaceae	Chloroherpeton	Chloroherpeton thalassium
Ignavibacterium_album_JCM_16511	NC_017464	3195	Ignavibacterium_album_JCM_16511	3195	Chlorobi	Ignavibacteria	Ignavibacteriales	Ignavibacteriaceae	Ignavibacterium	Ignavibacterium album
Pelodictyon_phaeoclathratiforme_BU-1	NC_011060	2707	Pelodictyon_phaeoclathratiforme_BU-1	2707	Chlorobi	Chlorobia	Chlorobiales	Chlorobiaceae	Pelodictyon	Pelodictyon phaeoclathratiforme
Prosthecochloris_aestuarii_DSM_271	NC_011059	2263	Prosthecochloris_aestuarii_DSM_271	2263	Chlorobi	Chlorobia	Chlorobiales	Chlorobiaceae	Prosthecochloris	Prosthecochloris aestuarii
Anaerolinea_thermophila_UNI-1	NC_014960	3166	Anaerolinea_thermophila_UNI-1	3166	Chloroflexi	Anaerolineae	Anaerolineales	Anaerolineaceae	Anaerolinea	Anaerolinea thermophila
Caldilinea_aerophila_DSM_14535_NBRC_104270	NC_017079	4119	Caldilinea_aerophila_DSM_14535_=_NBRC_104270	4119	Chloroflexi	Caldilineae	Caldilineales	Caldilineaceae	Caldilinea	Caldilinea aerophila
Chloroflexus_aggregans_DSM_9485	NC_011831	3731	Chloroflexus_aggregans_DSM_9485	3731	Chloroflexi	Chloroflexi	Chloroflexales	Chloroflexaceae	Chloroflexus	Chloroflexus aggregans
Chloroflexus_aurantiacus_J-10-fl	NC_010175	3853	Chloroflexus_aurantiacus_J-10-fl	3853	Chloroflexi	Chloroflexi	Chloroflexales	Chloroflexaceae	Chloroflexus	Chloroflexus aurantiacus
Chloroflexus_sp_Y-400-fl	NC_012032	4159	Chloroflexus_sp_Y-400-fl	4159	Chloroflexi	Chloroflexi	Chloroflexales	Chloroflexaceae	Chloroflexus	Chloroflexus sp
Dehalococcoides_ethenogenes_195	NC_002936	1580	Dehalococcoides_ethenogenes_195	1580	Chloroflexi	Dehalococcoidetes	Dehalococcoidales	Dehalococcoidaceae	Dehalococcoides	Dehalococcoides mccartyi
Dehalococcoides_sp_BAV1	NC_009455	1371	Dehalococcoides_sp_BAV1	1371	Chloroflexi	Dehalococcoidetes	Dehalococcoidales	Dehalococcoidaceae	Dehalococcoides	Dehalococcoides mccartyi
Dehalococcoides_sp_CBDB1	NC_007356	1458	Dehalococcoides_sp_CBDB1	1458	Chloroflexi	Dehalococcoidetes	Dehalococcoidales	Dehalococcoidaceae	Dehalococcoides	Dehalococcoides mccartyi
Dehalococcoides_sp_GT	NC_013890	1417	Dehalococcoides_sp_GT	1417	Chloroflexi	Dehalococcoidetes	Dehalococcoidales	Dehalococcoidaceae	Dehalococcoides	Dehalococcoides mccartyi
Dehalococcoides_sp_VS	NC_013552	1439	Dehalococcoides_sp_VS	1439	Chloroflexi	Dehalococcoidetes	Dehalococcoidales	Dehalococcoidaceae	Dehalococcoides	Dehalococcoides mccartyi
Dehalogenimonas_lykanthroporepellens_BL-DC-9	NC_014314	1659	Dehalogenimonas_lykanthroporepellens_BL-DC-9	1659	Chloroflexi	Dehalococcoidetes	-	-	Dehalogenimonas	Dehalogenimonas lykanthroporepellens
Herpetosiphon_aurantiacus_DSM_785	NC_009972	4977	Herpetosiphon_aurantiacus_DSM_785	4977	Chloroflexi	Chloroflexi	Herpetosiphonales	Herpetosiphonaceae	Herpetosiphon	Herpetosiphon aurantiacus
Roseiflexus_castenholzii_DSM_13941	NC_009767	4330	Roseiflexus_castenholzii_DSM_13941	4330	Chloroflexi	Chloroflexi	Chloroflexales	Chloroflexaceae	Roseiflexus	Roseiflexus castenholzii
Roseiflexus_sp_RS-1	NC_009523	4517	Roseiflexus_sp_RS-1	4517	Chloroflexi	Chloroflexi	Chloroflexales	Chloroflexaceae	Roseiflexus	Roseiflexus sp
Sphaerobacter_thermophilus_DSM_20745	NC_013523-4	3485	Sphaerobacter_thermophilus_DSM_20745	3485	Chloroflexi	Thermomicrobia	Sphaerobacterales	Sphaerobacteraceae	Sphaerobacter	Sphaerobacter thermophilus
Thermobaculum_terrenum_ATCC_BAA-798	NC_013525-6	2832	Thermobaculum_terrenum_ATCC_BAA-798	2832	Chloroflexi	-	-	-	Thermobaculum	Thermobaculum terrenum
Thermomicrobium_roseum_DSM_5159	NC_011959	1917	Thermomicrobium_roseum_DSM_5159	1917	Chloroflexi	Thermomicrobia	Thermomicrobiales	Thermomicrobiaceae	Thermomicrobium	Thermomicrobium roseum
Acaryochloris_marina_MBIC11017	NC_009925	6254	Acaryochloris_marina_MBIC11017	6254	Cyanobacteria	-	Chroococcales	-	Acaryochloris	Acaryochloris marina
Anabaena_variabilis_ATCC_29413	NC_007413	5043	Anabaena_variabilis_ATCC_29413	5043	Cyanobacteria	-	Nostocales	Nostocaceae	Anabaena	Anabaena variabilis
Cyanobacterium_UCYN-A	NC_013771	1199	Cyanobacterium_UCYN-A	1199	Cyanobacteria	-	Chroococcales	-	unclassified Chroococcales	Cyanobacterium UCYN-A
Cyanothece_sp_ATCC_51142_lin-circ	NC_010546-7	5211	Cyanothece_sp_ATCC_51142_lin-circ	5211	Cyanobacteria	-	Chroococcales	-	Cyanothece	Cyanothece sp.
Cyanothece_sp_PCC_7424	NC_011729	5227	Cyanothece_sp_PCC_7424	5227	Cyanobacteria	-	Chroococcales	-	Cyanothece	Cyanothece sp
Cyanothece_sp_PCC_7425	NC_011884	4966	Cyanothece_sp_PCC_7425	4966	Cyanobacteria	-	Chroococcales	-	Cyanothece	Cyanothece sp
Cyanothece_sp_PCC_7822	NC_014501	5422	Cyanothece_sp_PCC_7822	5422	Cyanobacteria	-	Chroococcales	-	Cyanothece	Cyanothece sp
Cyanothece_sp_PCC_8801	NC_011726	4260	Cyanothece_sp_PCC_8801	4260	Cyanobacteria	-	Chroococcales	-	Cyanothece	Cyanothece sp
Cyanothece_sp_PCC_8802	NC_013161	4320	Cyanothece_sp_PCC_8802	4320	Cyanobacteria	-	Chroococcales	-	Cyanothece	Cyanothece sp
Gloeobacter_violaceus_PCC_7421	NC_005125	4430	Gloeobacter_violaceus_PCC_7421	4430	Cyanobacteria	Gloeobacteria	Gloeobacterales	-	Gloeobacter	Gloeobacter violaceus
Microcystis_aeruginosa_NIES-843	NC_010296	6312	Microcystis_aeruginosa_NIES-843	6312	Cyanobacteria	-	Chroococcales	-	Microcystis	Microcystis aeruginosa
Nostoc_azollae_0708	NC_014248	3589	Nostoc_azollae_0708	3589	Cyanobacteria	-	Nostocales	Nostocaceae	Trichormus	Trichormus azollae
Nostoc_punctiforme_PCC_73102	NC_010628	6086	Nostoc_punctiforme_PCC_73102	6086	Cyanobacteria	-	Nostocales	Nostocaceae	Nostoc	Nostoc punctiforme
Nostoc_sp_PCC_7120	NC_003272	5365	Nostoc_sp_PCC_7120	5365	Cyanobacteria	-	Nostocales	Nostocaceae	Nostoc	Nostoc sp
Prochlorococcus_marinus_str_AS9601	NC_008816	1920	Prochlorococcus_marinus	2049.83	Cyanobacteria	-	Prochlorales	Prochlorococcaceae	Prochlorococcus	Prochlorococcus marinus
Prochlorococcus_marinus_str_MIT_9211	NC_009976	1854	Prochlorococcus_marinus	2049.83	Cyanobacteria	-	Prochlorales	Prochlorococcaceae	Prochlorococcus	Prochlorococcus marinus
Prochlorococcus_marinus_str_MIT_9215	NC_009840	1982	Prochlorococcus_marinus	2049.83	Cyanobacteria	-	Prochlorales	Prochlorococcaceae	Prochlorococcus	Prochlorococcus marinus
Prochlorococcus_marinus_str_MIT_9301	NC_009091	1906	Prochlorococcus_marinus	2049.83	Cyanobacteria	-	Prochlorales	Prochlorococcaceae	Prochlorococcus	Prochlorococcus marinus
Prochlorococcus_marinus_str_MIT_9303	NC_008820	2997	Prochlorococcus_marinus	2049.83	Cyanobacteria	-	Prochlorales	Prochlorococcaceae	Prochlorococcus	Prochlorococcus marinus
Prochlorococcus_marinus_str_MIT_9312	NC_007577	1810	Prochlorococcus_marinus	2049.83	Cyanobacteria	-	Prochlorales	Prochlorococcaceae	Prochlorococcus	Prochlorococcus marinus
Prochlorococcus_marinus_str_MIT_9313	NC_005071	2269	Prochlorococcus_marinus	2049.83	Cyanobacteria	-	Prochlorales	Prochlorococcaceae	Prochlorococcus	Prochlorococcus marinus
Prochlorococcus_marinus_str_MIT_9515	NC_008817	1905	Prochlorococcus_marinus	2049.83	Cyanobacteria	-	Prochlorales	Prochlorococcaceae	Prochlorococcus	Prochlorococcus marinus
Prochlorococcus_marinus_str_NATL1A	NC_008819	2193	Prochlorococcus_marinus	2049.83	Cyanobacteria	-	Prochlorales	Prochlorococcaceae	Prochlorococcus	Prochlorococcus marinus
Prochlorococcus_marinus_str_NATL2A	NC_007335	2162	Prochlorococcus_marinus	2049.83	Cyanobacteria	-	Prochlorales	Prochlorococcaceae	Prochlorococcus	Prochlorococcus marinus
Prochlorococcus_marinus_subsp_marinus_str_CCMP1375	NC_005042	1883	Prochlorococcus_marinus	2049.83	Cyanobacteria	-	Prochlorales	Prochlorococcaceae	Prochlorococcus	Prochlorococcus marinus
Prochlorococcus_marinus_subsp_pastoris_str_CCMP1986	NC_005072	1717	Prochlorococcus_marinus	2049.83	Cyanobacteria	-	Prochlorales	Prochlorococcaceae	Prochlorococcus	Prochlorococcus marinus
Synechococcus_elongatus_PCC_6301	NC_006576	2523	Synechococcus_elongatus	2567.5	Cyanobacteria	-	Chroococcales	-	Synechococcus	Synechococcus elongatus
Synechococcus_elongatus_PCC_7942	NC_007604	2612	Synechococcus_elongatus	2567.5	Cyanobacteria	-	Chroococcales	-	Synechococcus	Synechococcus elongatus
Synechococcus_sp_CC9311	NC_008319	2892	Synechococcus_sp_CC9311	2892	Cyanobacteria	-	Chroococcales	-	Synechococcus	Synechococcus sp
Synechococcus_sp_CC9605	NC_007516	2645	Synechococcus_sp_CC9605	2645	Cyanobacteria	-	Chroococcales	-	Synechococcus	Synechococcus sp
Synechococcus_sp_CC9902	NC_007513	2306	Synechococcus_sp_CC9902	2306	Cyanobacteria	-	Chroococcales	-	Synechococcus	Synechococcus sp
Synechococcus_sp_JA-2-3Ba-2-13	NC_007776	2862	Synechococcus_sp_JA-2-3Ba-2-13	2862	Cyanobacteria	-	Chroococcales	-	Synechococcus	Synechococcus sp.
Synechococcus_sp_JA-3-3Ab	NC_007775	2760	Synechococcus_sp_JA-3-3Ab	2760	Cyanobacteria	-	Chroococcales	-	Synechococcus	Synechococcus sp
Synechococcus_sp_PCC_7002	NC_010475	2824	Synechococcus_sp_PCC_7002	2824	Cyanobacteria	-	Chroococcales	-	Synechococcus	Synechococcus sp
Synechococcus_sp_RCC307	NC_009482	2534	Synechococcus_sp_RCC307	2534	Cyanobacteria	-	Chroococcales	-	Synechococcus	Synechococcus sp
Synechococcus_sp_WH_7803	NC_009481	2533	Synechococcus_sp_WH_7803	2533	Cyanobacteria	-	Chroococcales	-	Synechococcus	Synechococcus sp
Synechococcus_sp_WH_8102	NC_005070	2519	Synechococcus_sp_WH_8102	2519	Cyanobacteria	-	Chroococcales	-	Synechococcus	Synechococcus sp
Synechocystis_sp_PCC_6803_substr_GT-I	NC_017038	3169	Synechocystis_sp_PCC_6803_substr_GT-I	3169	Cyanobacteria	-	Chroococcales	-	Synechocystis	Synechocystis sp PCC 6803
Synechocystis_sp_PCC_6803_substr_PCC-N	NC_017052	3168	Synechocystis_sp_PCC_6803_substr_PCC-N	3168	Cyanobacteria	-	Chroococcales	-	Synechocystis	Synechocystis sp PCC 6803
Synechocystis_sp_PCC_6803_substr_PCC-P	NC_017039	3168	Synechocystis_sp_PCC_6803_substr_PCC-P	3168	Cyanobacteria	-	Chroococcales	-	Synechocystis	Synechocystis sp PCC 6803
Synechocystis_sp_PCC_6803	NC_000911	3179	Synechocystis_sp_PCC_6803	3174.5	Cyanobacteria	-	Chroococcales	-	Synechocystis	Synechocystis sp
Synechocystis_sp_PCC_6803_Xf	NC_017277	3170	Synechocystis_sp_PCC_6803	3174.5	Cyanobacteria	-	Chroococcales	-	Synechocystis	Synechocystis sp
Thermosynechococcus_elongatus_BP-1	NC_004113	2476	Thermosynechococcus_elongatus_BP-1	2476	Cyanobacteria	-	Chroococcales	-	Thermosynechococcus	Thermosynechococcus elongatus
Trichodesmium_erythraeum_IMS101	NC_008312	4451	Trichodesmium_erythraeum_IMS101	4451	Cyanobacteria	-	Oscillatoriales	-	Trichodesmium	Trichodesmium erythraeum
Deinococcus_deserti_VCD115	NC_012526	2597	Deinococcus_deserti_VCD115	2597	Deinococcus-Thermus	Deinococci	Deinococcales	Deinococcaceae	Deinococcus	Deinococcus deserti
Deinococcus_geothermalis_DSM_11300	NC_008025	2330	Deinococcus_geothermalis_DSM_11300	2330	Deinococcus-Thermus	Deinococci	Deinococcales	Deinococcaceae	Deinococcus	Deinococcus geothermalis
Deinococcus_gobiensis_I-0	NC_017790	2959	Deinococcus_gobiensis_I-0	2959	Deinococcus-Thermus	Deinococci	Deinococcales	Deinococcaceae	Deinococcus	Deinococcus gobiensis
Deinococcus_maricopensis_DSM_21211	NC_014958	3264	Deinococcus_maricopensis_DSM_21211	3264	Deinococcus-Thermus	Deinococci	Deinococcales	Deinococcaceae	Deinococcus	Deinococcus maricopensis
Deinococcus_proteolyticus_MRP	NC_015161	1975	Deinococcus_proteolyticus_MRP	1975	Deinococcus-Thermus	Deinococci	Deinococcales	Deinococcaceae	Deinococcus	Deinococcus proteolyticus
Deinococcus_radiodurans_R1	NC_001263-4	2997	Deinococcus_radiodurans_R1	2997	Deinococcus-Thermus	Deinococci	Deinococcales	Deinococcaceae	Deinococcus	Deinococcus radiodurans
Marinithermus_hydrothermalis_DSM_14884	NC_015387	2205	Marinithermus_hydrothermalis_DSM_14884	2205	Deinococcus-Thermus	Deinococci	Thermales	Thermaceae	Marinithermus	Marinithermus hydrothermalis
Meiothermus_ruber_DSM_1279	NC_013946	3014	Meiothermus_ruber_DSM_1279	3014	Deinococcus-Thermus	Deinococci	Thermales	Thermaceae	Meiothermus	Meiothermus ruber
Meiothermus_silvanus_DSM_9946	NC_014212	3072	Meiothermus_silvanus_DSM_9946	3072	Deinococcus-Thermus	Deinococci	Thermales	Thermaceae	Meiothermus	Meiothermus silvanus
Oceanithermus_profundus_DSM_14977	NC_014761	2229	Oceanithermus_profundus_DSM_14977	2229	Deinococcus-Thermus	Deinococci	Thermales	Thermaceae	Oceanithermus	Oceanithermus profundus
Thermus_scotoductus_SA-01	NC_014974	2446	Thermus_scotoductus_SA-01	2446	Deinococcus-Thermus	Deinococci	Thermales	Thermaceae	Thermus	Thermus scotoductus
Thermus_sp_CCB_US3_UF1	NC_017278	2247	Thermus_sp_CCB_US3_UF1	2247	Deinococcus-Thermus	Deinococci	Thermales	Thermaceae	Thermus	Thermus sp CCB US3 UF
Thermus_thermophilus_HB27	NC_005835	1982	Thermus_thermophilus	1963.25	Deinococcus-Thermus	Deinococci	Thermales	Thermaceae	Thermus	Thermus thermophilus
Thermus_thermophilus_HB8	NC_006461	1970	Thermus_thermophilus	1963.25	Deinococcus-Thermus	Deinococci	Thermales	Thermaceae	Thermus	Thermus thermophilus
Thermus_thermophilus_JL-18	NC_017587	1981	Thermus_thermophilus	1963.25	Deinococcus-Thermus	Deinococci	Thermales	Thermaceae	Thermus	Thermus thermophilus
Thermus_thermophilus_SG0_5JP17-16	NC_017272	1920	Thermus_thermophilus	1963.25	Deinococcus-Thermus	Deinococci	Thermales	Thermaceae	Thermus	Thermus thermophilus
Truepera_radiovictrix_DSM_17093	NC_014221	2945	Truepera_radiovictrix_DSM_17093	2945	Deinococcus-Thermus	Deinococci	Deinococcales	Trueperaceae	Truepera	Truepera radiovictrix
Aerococcus_urinae_ACS-120-V-Col10a	NC_015278	1726	Aerococcus_urinae_ACS-120-V-Col10a	1726	Firmicutes	Bacilli	Lactobacillales	Aerococcaceae	Aerococcus	Aerococcus urinae
Alicyclobacillus_acidocaldarius_subsp_acidocaldarius_DSM_446	NC_013205	2888	Alicyclobacillus_acidocaldarius	3048	Firmicutes	Bacilli	Bacillales	Alicyclobacillaceae	Alicyclobacillus	Alicyclobacillus acidocaldarius
Alicyclobacillus_acidocaldarius_subsp_acidocaldarius_Tc-4-1	NC_017167	3208	Alicyclobacillus_acidocaldarius	3048	Firmicutes	Bacilli	Bacillales	Alicyclobacillaceae	Alicyclobacillus	Alicyclobacillus acidocaldarius
Anoxybacillus_flavithermus_WK1	NC_011567	2831	Anoxybacillus_flavithermus_WK1	2831	Firmicutes	Bacilli	Bacillales	Bacillaceae	Anoxybacillus	Anoxybacillus flavithermus
Bacillus_amyloliquefaciens_DSM_7	NC_014551	3893	Bacillus_amyloliquefaciens	4044.43	Firmicutes	Bacilli	Bacillales	Bacillaceae	Bacillus	Bacillus amyloliquefaciens
Bacillus_amyloliquefaciens_FZB42	NC_009725	3693	Bacillus_amyloliquefaciens	4044.43	Firmicutes	Bacilli	Bacillales	Bacillaceae	Bacillus	Bacillus amyloliquefaciens
Bacillus_amyloliquefaciens_LL3	NC_017190	4219	Bacillus_amyloliquefaciens	4044.43	Firmicutes	Bacilli	Bacillales	Bacillaceae	Bacillus	Bacillus amyloliquefaciens
Bacillus_amyloliquefaciens_subsp_plantarum_YAU_B9601-Y2	NC_017061	3989	Bacillus_amyloliquefaciens	4044.43	Firmicutes	Bacilli	Bacillales	Bacillaceae	Bacillus	Bacillus amyloliquefaciens
Bacillus_amyloliquefaciens_TA208	NC_017188	4089	Bacillus_amyloliquefaciens	4044.43	Firmicutes	Bacilli	Bacillales	Bacillaceae	Bacillus	Bacillus amyloliquefaciens
Bacillus_amyloliquefaciens_XH7	NC_017191	4190	Bacillus_amyloliquefaciens	4044.43	Firmicutes	Bacilli	Bacillales	Bacillaceae	Bacillus	Bacillus amyloliquefaciens
Bacillus_amyloliquefaciens_Y2	NC_017912	4238	Bacillus_amyloliquefaciens	4044.43	Firmicutes	Bacilli	Bacillales	Bacillaceae	Bacillus	Bacillus amyloliquefaciens
Bacillus_anthracis_str_A0248	NC_012659	5041	Bacillus_anthracis	5320.67	Firmicutes	Bacilli	Bacillales	Bacillaceae	Bacillus	Bacillus anthracis
Bacillus_anthracis_str_Ames	NC_003997	5328	Bacillus_anthracis	5320.67	Firmicutes	Bacilli	Bacillales	Bacillaceae	Bacillus	Bacillus anthracis
Bacillus_anthracis_str_Ames_Ancestor	NC_007530	5208	Bacillus_anthracis	5320.67	Firmicutes	Bacilli	Bacillales	Bacillaceae	Bacillus	Bacillus anthracis
Bacillus_anthracis_str_CDC_684	NC_012581	5579	Bacillus_anthracis	5320.67	Firmicutes	Bacilli	Bacillales	Bacillaceae	Bacillus	Bacillus anthracis
Bacillus_anthracis_str_H9401	NC_017729	5479	Bacillus_anthracis	5320.67	Firmicutes	Bacilli	Bacillales	Bacillaceae	Bacillus	Bacillus anthracis
Bacillus_anthracis_str_Sterne	NC_005945	5289	Bacillus_anthracis	5320.67	Firmicutes	Bacilli	Bacillales	Bacillaceae	Bacillus	Bacillus anthracis
Bacillus_atrophaeus_1942	NC_014639	4186	Bacillus_atrophaeus_1942	4186	Firmicutes	Bacilli	Bacillales	Bacillaceae	Bacillus	Bacillus atrophaeus
Bacillus_cellulosilyticus_DSM_2522	NC_014829	4266	Bacillus_cellulosilyticus_DSM_2522	4266	Firmicutes	Bacilli	Bacillales	Bacillaceae	Bacillus	Bacillus cellulosilyticus
Bacillus_cereus_03BB102	NC_012472	5398	Bacillus_cereus	5362.17	Firmicutes	Bacilli	Bacillales	Bacillaceae	Bacillus	Bacillus cereus
Bacillus_cereus_AH187	NC_011658	5424	Bacillus_cereus	5362.17	Firmicutes	Bacilli	Bacillales	Bacillaceae	Bacillus	Bacillus cereus
Bacillus_cereus_AH820	NC_011773	5474	Bacillus_cereus	5362.17	Firmicutes	Bacilli	Bacillales	Bacillaceae	Bacillus	Bacillus cereus
Bacillus_cereus_ATCC_10987	NC_003909	5602	Bacillus_cereus	5362.17	Firmicutes	Bacilli	Bacillales	Bacillaceae	Bacillus	Bacillus cereus
Bacillus_cereus_ATCC_14579	NC_004722	5234	Bacillus_cereus	5362.17	Firmicutes	Bacilli	Bacillales	Bacillaceae	Bacillus	Bacillus cereus
Bacillus_cereus_B4264	NC_011725	5398	Bacillus_cereus	5362.17	Firmicutes	Bacilli	Bacillales	Bacillaceae	Bacillus	Bacillus cereus
Bacillus_cereus_biovar_anthracis_str_CI	NC_014335	5221	Bacillus_cereus	5362.17	Firmicutes	Bacilli	Bacillales	Bacillaceae	Bacillus	Bacillus cereus
Bacillus_cereus_E33L	NC_006274	5134	Bacillus_cereus	5362.17	Firmicutes	Bacilli	Bacillales	Bacillaceae	Bacillus	Bacillus cereus
Bacillus_cereus_F837-76	NC_016779	5373	Bacillus_cereus	5362.17	Firmicutes	Bacilli	Bacillales	Bacillaceae	Bacillus	Bacillus cereus
Bacillus_cereus_G9842	NC_011772	5488	Bacillus_cereus	5362.17	Firmicutes	Bacilli	Bacillales	Bacillaceae	Bacillus	Bacillus cereus
Bacillus_cereus_NC7401	NC_016771	5408	Bacillus_cereus	5362.17	Firmicutes	Bacilli	Bacillales	Bacillaceae	Bacillus	Bacillus cereus
Bacillus_cereus_Q1	NC_011969	5192	Bacillus_cereus	5362.17	Firmicutes	Bacilli	Bacillales	Bacillaceae	Bacillus	Bacillus cereus
Bacillus_clausii_KSM-K16	NC_006582	4096	Bacillus_clausii_KSM-K16	4096	Firmicutes	Bacilli	Bacillales	Bacillaceae	Bacillus	Bacillus clausii
Bacillus_coagulans_2-6	NC_015634	2971	Bacillus_coagulans	3130.5	Firmicutes	Bacilli	Bacillales	Bacillaceae	Bacillus	Bacillus coagulans
Bacillus_coagulans_36D1	NC_016023	3290	Bacillus_coagulans	3130.5	Firmicutes	Bacilli	Bacillales	Bacillaceae	Bacillus	Bacillus coagulans
Bacillus_cytotoxicus_NVH_391-98	NC_009674	3833	Bacillus_cytotoxicus_NVH_391-98	3833	Firmicutes	Bacilli	Bacillales	Bacillaceae	Bacillus	Bacillus cytotoxicus
Bacillus_halodurans_C-125	NC_002570	4065	Bacillus_halodurans_C-125	4065	Firmicutes	Bacilli	Bacillales	Bacillaceae	Bacillus	Bacillus halodurans
Bacillus_licheniformis_ATCC_14580	NC_006270	4173	Bacillus_licheniformis	4182.5	Firmicutes	Bacilli	Bacillales	Bacillaceae	Bacillus	Bacillus licheniformis
Bacillus_licheniformis_ATCC_14580_Xa	NC_006322	4192	Bacillus_licheniformis	4182.5	Firmicutes	Bacilli	Bacillales	Bacillaceae	Bacillus	Bacillus licheniformis
Bacillus_megaterium_DSM_319	NC_014103	5100	Bacillus_megaterium	5132	Firmicutes	Bacilli	Bacillales	Bacillaceae	Bacillus	Bacillus megaterium
Bacillus_megaterium_QM_B1551	NC_014019	5116	Bacillus_megaterium	5132	Firmicutes	Bacilli	Bacillales	Bacillaceae	Bacillus	Bacillus megaterium
Bacillus_megaterium_WSH-002	NC_017138	5180	Bacillus_megaterium	5132	Firmicutes	Bacilli	Bacillales	Bacillaceae	Bacillus	Bacillus megaterium
Bacillus_pseudofirmus_OF4	NC_013791	3921	Bacillus_pseudofirmus_OF4	3921	Firmicutes	Bacilli	Bacillales	Bacillaceae	Bacillus	Bacillus pseudofirmus
Bacillus_pumilus_SAFR-032	NC_009848	3679	Bacillus_pumilus_SAFR-032	3679	Firmicutes	Bacilli	Bacillales	Bacillaceae	Bacillus	Bacillus pumilus
Bacillus_selenitireducens_MLS10	NC_014219	3255	Bacillus_selenitireducens_MLS10	3255	Firmicutes	Bacilli	Bacillales	Bacillaceae	Bacillus	Bacillus selenitireducens
Bacillus_sp_JS	NC_017743	4239	Bacillus_sp_JS	4239	Firmicutes	Bacilli	Bacillales	Bacillaceae	Bacillus	Bacillus sp
Bacillus_subtilis_BSn5	NC_014976	4145	Bacillus_subtilis	4156.2	Firmicutes	Bacilli	Bacillales	Bacillaceae	Bacillus	Bacillus subtilis
Bacillus_subtilis_subsp_spizizenii_str_W23	NC_014479	4062	Bacillus_subtilis	4156.2	Firmicutes	Bacilli	Bacillales	Bacillaceae	Bacillus	Bacillus subtilis
Bacillus_subtilis_subsp_spizizenii_TU-B-10	NC_016047	4297	Bacillus_subtilis	4156.2	Firmicutes	Bacilli	Bacillales	Bacillaceae	Bacillus	Bacillus subtilis
Bacillus_subtilis_subsp_subtilis_RO-NN-1	NC_017195	4101	Bacillus_subtilis	4156.2	Firmicutes	Bacilli	Bacillales	Bacillaceae	Bacillus	Bacillus subtilis
Bacillus_subtilis_subsp_subtilis_str_168	NC_000964	4176	Bacillus_subtilis	4156.2	Firmicutes	Bacilli	Bacillales	Bacillaceae	Bacillus	Bacillus subtilis
Bacillus_thuringiensis_BMB171	NC_014171	5081	Bacillus_thuringiensis	5173.6	Firmicutes	Bacilli	Bacillales	Bacillaceae	Bacillus	Bacillus thuringiensis
Bacillus_thuringiensis_serovar_chinensis_CT-43	NC_017208	5489	Bacillus_thuringiensis	5173.6	Firmicutes	Bacilli	Bacillales	Bacillaceae	Bacillus	Bacillus thuringiensis
Bacillus_thuringiensis_serovar_finitimus_YBT-020	NC_017200	5445	Bacillus_thuringiensis	5173.6	Firmicutes	Bacilli	Bacillales	Bacillaceae	Bacillus	Bacillus thuringiensis
Bacillus_thuringiensis_serovar_konkukian_str_97-27	NC_005957	5117	Bacillus_thuringiensis	5173.6	Firmicutes	Bacilli	Bacillales	Bacillaceae	Bacillus	Bacillus thuringiensis
Bacillus_thuringiensis_str_Al_Hakam	NC_008600	4736	Bacillus_thuringiensis	5173.6	Firmicutes	Bacilli	Bacillales	Bacillaceae	Bacillus	Bacillus thuringiensis
Bacillus_weihenstephanensis_KBAB4	NC_010184	5155	Bacillus_weihenstephanensis_KBAB4	5155	Firmicutes	Bacilli	Bacillales	Bacillaceae	Bacillus	Bacillus weihenstephanensis
Brevibacillus_brevis_NBRC_100599	NC_012491	5947	Brevibacillus_brevis_NBRC_100599	5947	Firmicutes	Bacilli	Bacillales	Paenibacillaceae	Brevibacillus	Brevibacillus brevis
Carnobacterium_sp_17-4	NC_015391	2420	Carnobacterium_sp_17-4	2420	Firmicutes	Bacilli	Lactobacillales	Carnobacteriaceae	Carnobacterium	Carnobacterium sp
Enterococcus_faecalis_62	NC_017312	2897	Enterococcus_faecalis	2862.67	Firmicutes	Bacilli	Lactobacillales	Enterococcaceae	Enterococcus	Enterococcus faecalis
Enterococcus_faecalis_OG1RF	NC_017316	2579	Enterococcus_faecalis	2862.67	Firmicutes	Bacilli	Lactobacillales	Enterococcaceae	Enterococcus	Enterococcus faecalis
Enterococcus_faecalis_V583	NC_004668	3112	Enterococcus_faecalis	2862.67	Firmicutes	Bacilli	Lactobacillales	Enterococcaceae	Enterococcus	Enterococcus faecalis
Enterococcus_faecium_DO	NC_017960	2703	Enterococcus_faecium_DO	2703	Firmicutes	Bacilli	Lactobacillales	Enterococcaceae	Enterococcus	Enterococcus faecium
Exiguobacterium_sibiricum_255-15	NC_010556	3007	Exiguobacterium_sibiricum_255-15	3007	Firmicutes	Bacilli	Bacillales	Bacillales Family XII Incertae Sedis	Exiguobacterium	Exiguobacterium sibiricum
Exiguobacterium_sp_AT1b	NC_012673	3020	Exiguobacterium_sp_AT1b	3020	Firmicutes	Bacilli	Bacillales	Bacillales Family XII Incertae Sedis	Exiguobacterium	Exiguobacterium sp
Geobacillus_kaustophilus_HTA426	NC_006510	3497	Geobacillus_kaustophilus_HTA426	3497	Firmicutes	Bacilli	Bacillales	Bacillaceae	Geobacillus	Geobacillus kaustophilus
Geobacillus_sp_C56-T3	NC_014206	3315	Geobacillus_sp_C56-T3	3315	Firmicutes	Bacilli	Bacillales	Bacillaceae	Geobacillus	Geobacillus sp
Geobacillus_sp_WCH70	NC_012793	3128	Geobacillus_sp_WCH70	3128	Firmicutes	Bacilli	Bacillales	Bacillaceae	Geobacillus	Geobacillus sp
Geobacillus_sp_Y412MC52	NC_014915	3420	Geobacillus_sp_Y412MC52	3420	Firmicutes	Bacilli	Bacillales	Bacillaceae	Geobacillus	Geobacillus sp
Geobacillus_sp_Y412MC61	NC_013411	3407	Geobacillus_sp_Y412MC61	3407	Firmicutes	Bacilli	Bacillales	Bacillaceae	Geobacillus	Geobacillus sp
Geobacillus_sp_Y4_1MC1	NC_014650	3605	Geobacillus_sp_Y41MC1	3605	Firmicutes	Bacilli	Bacillales	Bacillaceae	-	Geobacillus sp.
Geobacillus_thermodenitrificans_NG80-2	NC_009328	3392	Geobacillus_thermodenitrificans_NG80-2	3392	Firmicutes	Bacilli	Bacillales	Bacillaceae	Geobacillus	Geobacillus thermodenitrificans
Geobacillus_thermoglucosidasius_C56-YS93	NC_015660	3676	Geobacillus_thermoglucosidasius_C56-YS93	3676	Firmicutes	Bacilli	Bacillales	Bacillaceae	Geobacillus	Geobacillus thermoglucosidasius
Geobacillus_thermoleovorans_CCB_US3_UF5	NC_016593	3881	Geobacillus_thermoleovorans_CCB_US3_UF5	3881	Firmicutes	Bacilli	Bacillales	Bacillaceae	Geobacillus	Geobacillus thermoleovorans
Halobacillus_halophilus_DSM_2266	NC_017668	4112	Halobacillus_halophilus_DSM_2266	4112	Firmicutes	Bacilli	Bacillales	Bacillaceae	Halobacillus	Halobacillus halophilus
Kyrpidia_tusciae_DSM_2912	NC_014098	3150	Kyrpidia_tusciae_DSM_2912	3150	Firmicutes	Bacilli	Bacillales	Alicyclobacillaceae	Kyrpidia	Kyrpidia tusciae
Lactobacillus_acidophilus_30SC	NC_015214	2037	Lactobacillus_acidophilus	1950.5	Firmicutes	Bacilli	Lactobacillales	Lactobacillaceae	Lactobacillus	Lactobacillus acidophilus
Lactobacillus_acidophilus_NCFM	NC_006814	1864	Lactobacillus_acidophilus	1950.5	Firmicutes	Bacilli	Lactobacillales	Lactobacillaceae	Lactobacillus	Lactobacillus acidophilus
Lactobacillus_amylovorus_GRL_1112	NC_014724	2054	Lactobacillus_amylovorus	1948	Firmicutes	Bacilli	Lactobacillales	Lactobacillaceae	Lactobacillus	Lactobacillus amylovorus
Lactobacillus_amylovorus_GRL1118	NC_017470	1842	Lactobacillus_amylovorus	1948	Firmicutes	Bacilli	Lactobacillales	Lactobacillaceae	Lactobacillus	Lactobacillus amylovorus
Lactobacillus_brevis_ATCC_367	NC_008497	2185	Lactobacillus_brevis_ATCC_367	2185	Firmicutes	Bacilli	Lactobacillales	Lactobacillaceae	Lactobacillus	Lactobacillus brevis
Lactobacillus_buchneri_NRRL_B-30929	NC_015428	2314	Lactobacillus_buchneri_NRRL_B-30929	2314	Firmicutes	Bacilli	Lactobacillales	Lactobacillaceae	Lactobacillus	Lactobacillus buchneri
Lactobacillus_casei_ATCC_334	NC_008526	2748	Lactobacillus_casei	2965.4	Firmicutes	Bacilli	Lactobacillales	Lactobacillaceae	Lactobacillus	Lactobacillus casei
Lactobacillus_casei_BD-II	NC_017474	3139	Lactobacillus_casei	2965.4	Firmicutes	Bacilli	Lactobacillales	Lactobacillaceae	Lactobacillus	Lactobacillus casei
Lactobacillus_casei_BL23	NC_010999	3015	Lactobacillus_casei	2965.4	Firmicutes	Bacilli	Lactobacillales	Lactobacillaceae	Lactobacillus	Lactobacillus casei
Lactobacillus_casei_LC2W	NC_017473	3121	Lactobacillus_casei	2965.4	Firmicutes	Bacilli	Lactobacillales	Lactobacillaceae	Lactobacillus	Lactobacillus casei
Lactobacillus_casei_str_Zhang	NC_014334	2804	Lactobacillus_casei	2965.4	Firmicutes	Bacilli	Lactobacillales	Lactobacillaceae	Lactobacillus	Lactobacillus casei
Lactobacillus_crispatus_ST1	NC_014106	2022	Lactobacillus_crispatus_ST1	2022	Firmicutes	Bacilli	Lactobacillales	Lactobacillaceae	Lactobacillus	Lactobacillus crispatus
Lactobacillus_delbrueckii_subsp_bulgaricus_2038	NC_017469	1792	Lactobacillus_delbrueckii	1762	Firmicutes	Bacilli	Lactobacillales	Lactobacillaceae	Lactobacillus	Lactobacillus delbrueckii
Lactobacillus_delbrueckii_subsp_bulgaricus_ATCC_11842	NC_008054	1529	Lactobacillus_delbrueckii	1762	Firmicutes	Bacilli	Lactobacillales	Lactobacillaceae	Lactobacillus	Lactobacillus delbrueckii
Lactobacillus_delbrueckii_subsp_bulgaricus_ATCC_BAA-365	NC_008529	1715	Lactobacillus_delbrueckii	1762	Firmicutes	Bacilli	Lactobacillales	Lactobacillaceae	Lactobacillus	Lactobacillus delbrueckii
Lactobacillus_delbrueckii_subsp_bulgaricus_ND02	NC_014727	2012	Lactobacillus_delbrueckii	1762	Firmicutes	Bacilli	Lactobacillales	Lactobacillaceae	Lactobacillus	Lactobacillus delbrueckii
Lactobacillus_fermentum_CECT_5716	NC_017465	1051	Lactobacillus_fermentum	1447	Firmicutes	Bacilli	Lactobacillales	Lactobacillaceae	Lactobacillus	Lactobacillus fermentum
Lactobacillus_fermentum_IFO_3956	NC_010610	1843	Lactobacillus_fermentum	1447	Firmicutes	Bacilli	Lactobacillales	Lactobacillaceae	Lactobacillus	Lactobacillus fermentum
Lactobacillus_gasseri_ATCC_33323	NC_008530	1755	Lactobacillus_gasseri_ATCC_33323	1755	Firmicutes	Bacilli	Lactobacillales	Lactobacillaceae	Lactobacillus	Lactobacillus gasseri
Lactobacillus_helveticus_DPC_4571	NC_010080	1610	Lactobacillus_helveticus	1781.5	Firmicutes	Bacilli	Lactobacillales	Lactobacillaceae	Lactobacillus	Lactobacillus helveticus
Lactobacillus_helveticus_H10	NC_017467	1953	Lactobacillus_helveticus	1781.5	Firmicutes	Bacilli	Lactobacillales	Lactobacillaceae	Lactobacillus	Lactobacillus helveticus
Lactobacillus_johnsonii_DPC_6026	NC_017477	1772	Lactobacillus_johnsonii	1767.67	Firmicutes	Bacilli	Lactobacillales	Lactobacillaceae	Lactobacillus	Lactobacillus johnsonii
Lactobacillus_johnsonii_FI9785	NC_013504	1710	Lactobacillus_johnsonii	1767.67	Firmicutes	Bacilli	Lactobacillales	Lactobacillaceae	Lactobacillus	Lactobacillus johnsonii
Lactobacillus_johnsonii_NCC_533	NC_005362	1821	Lactobacillus_johnsonii	1767.67	Firmicutes	Bacilli	Lactobacillales	Lactobacillaceae	Lactobacillus	Lactobacillus johnsonii
Lactobacillus_kefiranofaciens_ZW3	NC_015602	1908	Lactobacillus_kefiranofaciens_ZW3	1908	Firmicutes	Bacilli	Lactobacillales	Lactobacillaceae	Lactobacillus	Lactobacillus kefiranofaciens
Lactobacillus_plantarum_JDM1	NC_012984	2948	Lactobacillus_plantarum	3000.67	Firmicutes	Bacilli	Lactobacillales	Lactobacillaceae	Lactobacillus	Lactobacillus plantarum
Lactobacillus_plantarum_subsp_plantarum_ST-III	NC_014554	2996	Lactobacillus_plantarum	3000.67	Firmicutes	Bacilli	Lactobacillales	Lactobacillaceae	Lactobacillus	Lactobacillus plantarum
Lactobacillus_plantarum_WCFS1	NC_004567	3058	Lactobacillus_plantarum	3000.67	Firmicutes	Bacilli	Lactobacillales	Lactobacillaceae	Lactobacillus	Lactobacillus plantarum
Lactobacillus_reuteri_DSM_20016	NC_009513	1900	Lactobacillus_reuteri	1988.67	Firmicutes	Bacilli	Lactobacillales	Lactobacillaceae	Lactobacillus	Lactobacillus reuteri
Lactobacillus_reuteri_JCM_1112	NC_010609	1820	Lactobacillus_reuteri	1988.67	Firmicutes	Bacilli	Lactobacillales	Lactobacillaceae	Lactobacillus	Lactobacillus reuteri
Lactobacillus_reuteri_SD2112	NC_015697	2246	Lactobacillus_reuteri	1988.67	Firmicutes	Bacilli	Lactobacillales	Lactobacillaceae	Lactobacillus	Lactobacillus reuteri
Lactobacillus_rhamnosus_ATCC_8530	NC_017491	2886	Lactobacillus_rhamnosus	2877.75	Firmicutes	Bacilli	Lactobacillales	Lactobacillaceae	Lactobacillus	Lactobacillus rhamnosus
Lactobacillus_rhamnosus_GG	NC_013198	2913	Lactobacillus_rhamnosus	2877.75	Firmicutes	Bacilli	Lactobacillales	Lactobacillaceae	Lactobacillus	Lactobacillus rhamnosus
Lactobacillus_rhamnosus_GG_Xt	NC_017482	2834	Lactobacillus_rhamnosus	2877.75	Firmicutes	Bacilli	Lactobacillales	Lactobacillaceae	Lactobacillus	Lactobacillus rhamnosus
Lactobacillus_rhamnosus_Lc_705	NC_013199	2878	Lactobacillus_rhamnosus	2877.75	Firmicutes	Bacilli	Lactobacillales	Lactobacillaceae	Lactobacillus	Lactobacillus rhamnosus
Lactobacillus_ruminis_ATCC_27782	NC_015975	1862	Lactobacillus_ruminis_ATCC_27782	1862	Firmicutes	Bacilli	Lactobacillales	Lactobacillaceae	Lactobacillus	Lactobacillus ruminis
Lactobacillus_sakei_subsp_sakei_23K	NC_007576	1879	Lactobacillus_sakei_subsp_sakei_23K	1879	Firmicutes	Bacilli	Lactobacillales	Lactobacillaceae	Lactobacillus	Lactobacillus sakei
Lactobacillus_salivarius_CECT_5713	NC_017481	1350	Lactobacillus_salivarius	1533.5	Firmicutes	Bacilli	Lactobacillales	Lactobacillaceae	Lactobacillus	Lactobacillus salivarius
Lactobacillus_salivarius_UCC118	NC_007929	1717	Lactobacillus_salivarius	1533.5	Firmicutes	Bacilli	Lactobacillales	Lactobacillaceae	Lactobacillus	Lactobacillus salivarius
Lactobacillus_sanfranciscensis_TMW_1-1304	NC_015978	1217	Lactobacillus_sanfranciscensis_TMW_11304	1217	Firmicutes	Bacilli	Lactobacillales	Lactobacillaceae	Lactobacillus	Lactobacillus sanfranciscensis
Lactococcus_garvieae_ATCC_49156	NC_015930	1947	Lactococcus_garvieae	1957.5	Firmicutes	Bacilli	Lactobacillales	Streptococcaceae	Lactococcus	Lactococcus garvieae
Lactococcus_garvieae_Lg2	NC_017490	1968	Lactococcus_garvieae	1957.5	Firmicutes	Bacilli	Lactobacillales	Streptococcaceae	Lactococcus	Lactococcus garvieae
Lactococcus_lactis_subsp_cremoris_A76	NC_017492	2643	Lactococcus_lactis	2433.86	Firmicutes	Bacilli	Lactobacillales	Streptococcaceae	Lactococcus	Lactococcus lactis
Lactococcus_lactis_subsp_cremoris_MG1363	NC_009004	2434	Lactococcus_lactis	2433.86	Firmicutes	Bacilli	Lactobacillales	Streptococcaceae	Lactococcus	Lactococcus lactis
Lactococcus_lactis_subsp_cremoris_NZ9000	NC_017949	2510	Lactococcus_lactis	2433.86	Firmicutes	Bacilli	Lactobacillales	Streptococcaceae	Lactococcus	Lactococcus lactis
Lactococcus_lactis_subsp_cremoris_SK11	NC_008527	2384	Lactococcus_lactis	2433.86	Firmicutes	Bacilli	Lactobacillales	Streptococcaceae	Lactococcus	Lactococcus lactis
Lactococcus_lactis_subsp_lactis_CV56	NC_017486	2301	Lactococcus_lactis	2433.86	Firmicutes	Bacilli	Lactobacillales	Streptococcaceae	Lactococcus	Lactococcus lactis
Lactococcus_lactis_subsp_lactis_Il1403	NC_002662	2321	Lactococcus_lactis	2433.86	Firmicutes	Bacilli	Lactobacillales	Streptococcaceae	Lactococcus	Lactococcus lactis
Lactococcus_lactis_subsp_lactis_KF147	NC_013656	2444	Lactococcus_lactis	2433.86	Firmicutes	Bacilli	Lactobacillales	Streptococcaceae	Lactococcus	Lactococcus lactis
Leuconostoc_citreum_KM20	NC_010471	1702	Leuconostoc_citreum_KM20	1702	Firmicutes	Bacilli	Lactobacillales	Leuconostocaceae	Leuconostoc	Leuconostoc citreum
Leuconostoc_gasicomitatum_LMG_18811	NC_014319	1912	Leuconostoc_gasicomitatum_LMG_18811	1912	Firmicutes	Bacilli	Lactobacillales	Leuconostocaceae	Leuconostoc	Leuconostoc gasicomitatum
Leuconostoc_kimchii_IMSNU_11154	NC_014136	2026	Leuconostoc_kimchii_IMSNU_11154	2026	Firmicutes	Bacilli	Lactobacillales	Leuconostocaceae	Leuconostoc	Leuconostoc kimchii
Leuconostoc_mesenteroides_subsp_mesenteroides_ATCC_8293	NC_008531	1970	Leuconostoc_mesenteroides	1886.5	Firmicutes	Bacilli	Lactobacillales	Leuconostocaceae	Leuconostoc	Leuconostoc mesenteroides
Leuconostoc_mesenteroides_subsp_mesenteroides_J18	NC_016805	1803	Leuconostoc_mesenteroides	1886.5	Firmicutes	Bacilli	Lactobacillales	Leuconostocaceae	Leuconostoc	Leuconostoc mesenteroides
Leuconostoc_sp_C2	NC_015734	1855	Leuconostoc_sp_C2	1855	Firmicutes	Bacilli	Lactobacillales	Leuconostocaceae	Leuconostoc	Leuconostoc sp
Listeria_innocua_Clip11262	NC_003212	2968	Listeria_innocua_Clip11262	2968	Firmicutes	Bacilli	Bacillales	Listeriaceae	Listeria	Listeria innocua
Listeria_ivanovii_subsp_ivanovii_PAM_55	NC_016011	2650	Listeria_ivanovii_subsp_ivanovii_PAM_55	2650	Firmicutes	Bacilli	Bacillales	Listeriaceae	Listeria	Listeria ivanovii
Listeria_monocytogenes_07PF0776	NC_017728	2797	Listeria_monocytogenes	2886.38	Firmicutes	Bacilli	Bacillales	Listeriaceae	Listeria	Listeria monocytogenes
Listeria_monocytogenes_08-5578	NC_013766	3010	Listeria_monocytogenes	2886.38	Firmicutes	Bacilli	Bacillales	Listeriaceae	Listeria	Listeria monocytogenes
Listeria_monocytogenes_08-5923	NC_013768	2966	Listeria_monocytogenes	2886.38	Firmicutes	Bacilli	Bacillales	Listeriaceae	Listeria	Listeria monocytogenes
Listeria_monocytogenes_10403S	NC_017544	2814	Listeria_monocytogenes	2886.38	Firmicutes	Bacilli	Bacillales	Listeriaceae	Listeria	Listeria monocytogenes
Listeria_monocytogenes_Clip81459	NC_012488	2766	Listeria_monocytogenes	2886.38	Firmicutes	Bacilli	Bacillales	Listeriaceae	Listeria	Listeria monocytogenes
Listeria_monocytogenes_EGD-e	NC_003210	2846	Listeria_monocytogenes	2886.38	Firmicutes	Bacilli	Bacillales	Listeriaceae	Listeria	Listeria monocytogenes
Listeria_monocytogenes_Finland_1998	NC_017547	2762	Listeria_monocytogenes	2886.38	Firmicutes	Bacilli	Bacillales	Listeriaceae	Listeria	Listeria monocytogenes
Listeria_monocytogenes_FSL_R2-561	NC_017546	2910	Listeria_monocytogenes	2886.38	Firmicutes	Bacilli	Bacillales	Listeriaceae	Listeria	Listeria monocytogenes
Listeria_monocytogenes_HCC23	NC_011660	2974	Listeria_monocytogenes	2886.38	Firmicutes	Bacilli	Bacillales	Listeriaceae	Listeria	Listeria monocytogenes
Listeria_monocytogenes_J0161	NC_017545	2955	Listeria_monocytogenes	2886.38	Firmicutes	Bacilli	Bacillales	Listeriaceae	Listeria	Listeria monocytogenes
Listeria_monocytogenes_L99	NC_017529	2925	Listeria_monocytogenes	2886.38	Firmicutes	Bacilli	Bacillales	Listeriaceae	Listeria	Listeria monocytogenes
Listeria_monocytogenes_M7	NC_017537	2977	Listeria_monocytogenes	2886.38	Firmicutes	Bacilli	Bacillales	Listeriaceae	Listeria	Listeria monocytogenes
Listeria_monocytogenes_serotype_4b_str_F2365	NC_002973	2821	Listeria_monocytogenes	2886.38	Firmicutes	Bacilli	Bacillales	Listeriaceae	Listeria	Listeria monocytogenes
Listeria_seeligeri_serovar_1-2b_str_SLCC3954	NC_013891	2710	Listeria_seeligeri_serovar_1-2b_str_SLCC3954	2710	Firmicutes	Bacilli	Bacillales	Listeriaceae	Listeria	Listeria seeligeri
Listeria_welshimeri_serovar_6b_str_SLCC5334	NC_008555	2774	Listeria_welshimeri_serovar_6b_str_SLCC5334	2774	Firmicutes	Bacilli	Bacillales	Listeriaceae	Listeria	Listeria welshimeri
Lysinibacillus_sphaericus_C3-41	NC_010382	4584	Lysinibacillus_sphaericus_C3-41	4584	Firmicutes	Bacilli	Bacillales	Bacillaceae	Lysinibacillus	Lysinibacillus sphaericus
Macrococcus_caseolyticus_JCSC5402	NC_011999	1951	Macrococcus_caseolyticus_JCSC5402	1951	Firmicutes	Bacilli	Bacillales	Staphylococcaceae	Macrococcus	Macrococcus caseolyticus
Melissococcus_plutonius_ATCC_35311	NC_015516	1742	Melissococcus_plutonius	1628.5	Firmicutes	Bacilli	Lactobacillales	Enterococcaceae	Melissococcus	Melissococcus plutonius
Melissococcus_plutonius_DAT561_1	NC_016938	1515	Melissococcus_plutonius	1628.5	Firmicutes	Bacilli	Lactobacillales	Enterococcaceae	Melissococcus	Melissococcus plutonius
Oceanobacillus_iheyensis_HTE831	NC_004193	3500	Oceanobacillus_iheyensis_HTE831	3500	Firmicutes	Bacilli	Bacillales	Bacillaceae	Oceanobacillus	Oceanobacillus iheyensis
Oenococcus_oeni_PSU-1	NC_008528	1691	Oenococcus_oeni_PSU-1	1691	Firmicutes	Bacilli	Lactobacillales	Leuconostocaceae	Oenococcus	Oenococcus oeni
Paenibacillus_mucilaginosus_3016	NC_016935	7057	Paenibacillus_mucilaginosus	7373.33	Firmicutes	Bacilli	Bacillales	Paenibacillaceae	Paenibacillus	Paenibacillus mucilaginosus
Paenibacillus_mucilaginosus_K02	NC_017672	7252	Paenibacillus_mucilaginosus	7373.33	Firmicutes	Bacilli	Bacillales	Paenibacillaceae	Paenibacillus	Paenibacillus mucilaginosus
Paenibacillus_mucilaginosus_KNP414	NC_015690	7811	Paenibacillus_mucilaginosus	7373.33	Firmicutes	Bacilli	Bacillales	Paenibacillaceae	Paenibacillus	Paenibacillus mucilaginosus
Paenibacillus_polymyxa_E681	NC_014483	4805	Paenibacillus_polymyxa	4474.67	Firmicutes	Bacilli	Bacillales	Paenibacillaceae	Paenibacillus	Paenibacillus polymyxa
Paenibacillus_polymyxa_M1	NC_017542	3213	Paenibacillus_polymyxa	4474.67	Firmicutes	Bacilli	Bacillales	Paenibacillaceae	Paenibacillus	Paenibacillus polymyxa
Paenibacillus_polymyxa_SC2	NC_014622	5406	Paenibacillus_polymyxa	4474.67	Firmicutes	Bacilli	Bacillales	Paenibacillaceae	Paenibacillus	Paenibacillus polymyxa
Paenibacillus_sp_JDR-2	NC_012914	6213	Paenibacillus_sp_JDR-2	6213	Firmicutes	Bacilli	Bacillales	Paenibacillaceae	Paenibacillus	Paenibacillus sp
Paenibacillus_sp_Y412MC10	NC_013406	6238	Paenibacillus_sp_Y412MC10	6238	Firmicutes	Bacilli	Bacillales	Paenibacillaceae	Paenibacillus	Paenibacillus sp
Paenibacillus_terrae_HPL-003	NC_016641	5525	Paenibacillus_terrae_HPL-003	5525	Firmicutes	Bacilli	Bacillales	Paenibacillaceae	Paenibacillus	Paenibacillus terrae
Pediococcus_claussenii_ATCC_BAA-344	NC_016605	1740	Pediococcus_claussenii_ATCC_BAA-344	1740	Firmicutes	Bacilli	Lactobacillales	Lactobacillaceae	Pediococcus	Pediococcus claussenii
Pediococcus_pentosaceus_ATCC_25745	NC_008525	1755	Pediococcus_pentosaceus_ATCC_25745	1755	Firmicutes	Bacilli	Lactobacillales	Lactobacillaceae	Pediococcus	Pediococcus pentosaceus
Staphylococcus_aureus_04-02981	NC_017340	2650	Staphylococcus_aureus	2627.55	Firmicutes	Bacilli	Bacillales	Staphylococcaceae	Staphylococcus	Staphylococcus aureus
Staphylococcus_aureus_RF122	NC_007622	2509	Staphylococcus_aureus	2627.55	Firmicutes	Bacilli	Bacillales	Staphylococcaceae	Staphylococcus	Staphylococcus aureus
Staphylococcus_aureus_subsp_aureus_11819-97	NC_017351	2633	Staphylococcus_aureus	2627.55	Firmicutes	Bacilli	Bacillales	Staphylococcaceae	Staphylococcus	Staphylococcus aureus
Staphylococcus_aureus_subsp_aureus_71193	NC_017673	2623	Staphylococcus_aureus	2627.55	Firmicutes	Bacilli	Bacillales	Staphylococcaceae	Staphylococcus	Staphylococcus aureus
Staphylococcus_aureus_subsp_aureus_COL	NC_002951	2612	Staphylococcus_aureus	2627.55	Firmicutes	Bacilli	Bacillales	Staphylococcaceae	Staphylococcus	Staphylococcus aureus
Staphylococcus_aureus_subsp_aureus_ECT-R_2	NC_017343	2489	Staphylococcus_aureus	2627.55	Firmicutes	Bacilli	Bacillales	Staphylococcaceae	Staphylococcus	Staphylococcus aureus
Staphylococcus_aureus_subsp_aureus_ED133	NC_017337	2653	Staphylococcus_aureus	2627.55	Firmicutes	Bacilli	Bacillales	Staphylococcaceae	Staphylococcus	Staphylococcus aureus
Staphylococcus_aureus_subsp_aureus_ED98	NC_013450	2661	Staphylococcus_aureus	2627.55	Firmicutes	Bacilli	Bacillales	Staphylococcaceae	Staphylococcus	Staphylococcus aureus
Staphylococcus_aureus_subsp_aureus_HO_5096_0412	NC_017763	2547	Staphylococcus_aureus	2627.55	Firmicutes	Bacilli	Bacillales	Staphylococcaceae	Staphylococcus	Staphylococcus aureus
Staphylococcus_aureus_subsp_aureus_JH1	NC_009632	2747	Staphylococcus_aureus	2627.55	Firmicutes	Bacilli	Bacillales	Staphylococcaceae	Staphylococcus	Staphylococcus aureus
Staphylococcus_aureus_subsp_aureus_JH9	NC_009487	2697	Staphylococcus_aureus	2627.55	Firmicutes	Bacilli	Bacillales	Staphylococcaceae	Staphylococcus	Staphylococcus aureus
Staphylococcus_aureus_subsp_aureus_JKD6159	NC_017338	2555	Staphylococcus_aureus	2627.55	Firmicutes	Bacilli	Bacillales	Staphylococcaceae	Staphylococcus	Staphylococcus aureus
Staphylococcus_aureus_subsp_aureus_LGA251	NC_017349	2431	Staphylococcus_aureus	2627.55	Firmicutes	Bacilli	Bacillales	Staphylococcaceae	Staphylococcus	Staphylococcus aureus
Staphylococcus_aureus_subsp_aureus_M013	NC_016928	2591	Staphylococcus_aureus	2627.55	Firmicutes	Bacilli	Bacillales	Staphylococcaceae	Staphylococcus	Staphylococcus aureus
Staphylococcus_aureus_subsp_aureus_MRSA252	NC_002952	2650	Staphylococcus_aureus	2627.55	Firmicutes	Bacilli	Bacillales	Staphylococcaceae	Staphylococcus	Staphylococcus aureus
Staphylococcus_aureus_subsp_aureus_MSHR1132	NC_016941	2507	Staphylococcus_aureus	2627.55	Firmicutes	Bacilli	Bacillales	Staphylococcaceae	Staphylococcus	Staphylococcus aureus
Staphylococcus_aureus_subsp_aureus_MSSA476	NC_002953	2571	Staphylococcus_aureus	2627.55	Firmicutes	Bacilli	Bacillales	Staphylococcaceae	Staphylococcus	Staphylococcus aureus
Staphylococcus_aureus_subsp_aureus_Mu3	NC_009782	2690	Staphylococcus_aureus	2627.55	Firmicutes	Bacilli	Bacillales	Staphylococcaceae	Staphylococcus	Staphylococcus aureus
Staphylococcus_aureus_subsp_aureus_Mu50	NC_002758	2696	Staphylococcus_aureus	2627.55	Firmicutes	Bacilli	Bacillales	Staphylococcaceae	Staphylococcus	Staphylococcus aureus
Staphylococcus_aureus_subsp_aureus_MW2	NC_003923	2624	Staphylococcus_aureus	2627.55	Firmicutes	Bacilli	Bacillales	Staphylococcaceae	Staphylococcus	Staphylococcus aureus
Staphylococcus_aureus_subsp_aureus_N315	NC_002745	2583	Staphylococcus_aureus	2627.55	Firmicutes	Bacilli	Bacillales	Staphylococcaceae	Staphylococcus	Staphylococcus aureus
Staphylococcus_aureus_subsp_aureus_NCTC_8325	NC_007795	2891	Staphylococcus_aureus	2627.55	Firmicutes	Bacilli	Bacillales	Staphylococcaceae	Staphylococcus	Staphylococcus aureus
Staphylococcus_aureus_subsp_aureus_S0385	NC_017333	2699	Staphylococcus_aureus	2627.55	Firmicutes	Bacilli	Bacillales	Staphylococcaceae	Staphylococcus	Staphylococcus aureus
Staphylococcus_aureus_subsp_aureus_str_JKD6008	NC_017341	2680	Staphylococcus_aureus	2627.55	Firmicutes	Bacilli	Bacillales	Staphylococcaceae	Staphylococcus	Staphylococcus aureus
Staphylococcus_aureus_subsp_aureus_str_Newman	NC_009641	2614	Staphylococcus_aureus	2627.55	Firmicutes	Bacilli	Bacillales	Staphylococcaceae	Staphylococcus	Staphylococcus aureus
Staphylococcus_aureus_subsp_aureus_T0131	NC_017347	2711	Staphylococcus_aureus	2627.55	Firmicutes	Bacilli	Bacillales	Staphylococcaceae	Staphylococcus	Staphylococcus aureus
Staphylococcus_aureus_subsp_aureus_TCH60	NC_017342	2673	Staphylococcus_aureus	2627.55	Firmicutes	Bacilli	Bacillales	Staphylococcaceae	Staphylococcus	Staphylococcus aureus
Staphylococcus_aureus_subsp_aureus_TW20	NC_017331	2778	Staphylococcus_aureus	2627.55	Firmicutes	Bacilli	Bacillales	Staphylococcaceae	Staphylococcus	Staphylococcus aureus
Staphylococcus_aureus_subsp_aureus_USA300_FPR3757	NC_007793	2560	Staphylococcus_aureus	2627.55	Firmicutes	Bacilli	Bacillales	Staphylococcaceae	Staphylococcus	Staphylococcus aureus
Staphylococcus_aureus_subsp_aureus_USA300_TCH1516	NC_010079	2661	Staphylococcus_aureus	2627.55	Firmicutes	Bacilli	Bacillales	Staphylococcaceae	Staphylococcus	Staphylococcus aureus
Staphylococcus_aureus_subsp_aureus_VC40	NC_016912	2468	Staphylococcus_aureus	2627.55	Firmicutes	Bacilli	Bacillales	Staphylococcaceae	Staphylococcus	Staphylococcus aureus
Staphylococcus_carnosus_subsp_carnosus_TM300	NC_012121	2461	Staphylococcus_carnosus_subsp_carnosus_TM300	2461	Firmicutes	Bacilli	Bacillales	Staphylococcaceae	Staphylococcus	Staphylococcus carnosus
Staphylococcus_epidermidis_ATCC_12228	NC_004461	2416	Staphylococcus_epidermidis	2454.5	Firmicutes	Bacilli	Bacillales	Staphylococcaceae	Staphylococcus	Staphylococcus epidermidis
Staphylococcus_epidermidis_RP62A	NC_002976	2493	Staphylococcus_epidermidis	2454.5	Firmicutes	Bacilli	Bacillales	Staphylococcaceae	Staphylococcus	Staphylococcus epidermidis
Staphylococcus_haemolyticus_JCSC1435	NC_007168	2676	Staphylococcus_haemolyticus_JCSC1435	2676	Firmicutes	Bacilli	Bacillales	Staphylococcaceae	Staphylococcus	Staphylococcus haemolyticus
Staphylococcus_lugdunensis_HKU09-01	NC_013893	2490	Staphylococcus_lugdunensis	2457.5	Firmicutes	Bacilli	Bacillales	Staphylococcaceae	Staphylococcus	Staphylococcus lugdunensis
Staphylococcus_lugdunensis_N920143	NC_017353	2425	Staphylococcus_lugdunensis	2457.5	Firmicutes	Bacilli	Bacillales	Staphylococcaceae	Staphylococcus	Staphylococcus lugdunensis
Staphylococcus_pseudintermedius_ED99	NC_017568	2356	Staphylococcus_pseudintermedius	2403	Firmicutes	Bacilli	Bacillales	Staphylococcaceae	Staphylococcus	Staphylococcus pseudintermedius
Staphylococcus_pseudintermedius_HKU10-03	NC_014925	2450	Staphylococcus_pseudintermedius	2403	Firmicutes	Bacilli	Bacillales	Staphylococcaceae	Staphylococcus	Staphylococcus pseudintermedius
Staphylococcus_saprophyticus_subsp_saprophyticus_ATCC_15305	NC_007350	2446	Staphylococcus_saprophyticus_subsp_saprophyticus_ATCC_15305	2446	Firmicutes	Bacilli	Bacillales	Staphylococcaceae	Staphylococcus	Staphylococcus saprophyticus
Streptococcus_agalactiae_2603V-R	NC_004116	2124	Streptococcus_agalactiae	2071.33	Firmicutes	Bacilli	Lactobacillales	Streptococcaceae	Streptococcus	Streptococcus agalactiae
Streptococcus_agalactiae_A909	NC_007432	1996	Streptococcus_agalactiae	2071.33	Firmicutes	Bacilli	Lactobacillales	Streptococcaceae	Streptococcus	Streptococcus agalactiae
Streptococcus_agalactiae_NEM316	NC_004368	2094	Streptococcus_agalactiae	2071.33	Firmicutes	Bacilli	Lactobacillales	Streptococcaceae	Streptococcus	Streptococcus agalactiae
Streptococcus_dysgalactiae_subsp_equisimilis_ATCC_12394	NC_017567	2056	Streptococcus_dysgalactiae	2075	Firmicutes	Bacilli	Lactobacillales	Streptococcaceae	Streptococcus	Streptococcus dysgalactiae
Streptococcus_dysgalactiae_subsp_equisimilis_GGS_124_1	NC_012891	2094	Streptococcus_dysgalactiae	2075	Firmicutes	Bacilli	Lactobacillales	Streptococcaceae	Streptococcus	Streptococcus dysgalactiae
Streptococcus_equi_subsp_equi_4047	NC_012471	2000	Streptococcus_equi	1920.67	Firmicutes	Bacilli	Lactobacillales	Streptococcaceae	Streptococcus	Streptococcus equi
Streptococcus_equi_subsp_zooepidemicus	NC_012470	1869	Streptococcus_equi	1920.67	Firmicutes	Bacilli	Lactobacillales	Streptococcaceae	Streptococcus	Streptococcus equi
Streptococcus_equi_subsp_zooepidemicus_MGCS10565	NC_011134	1893	Streptococcus_equi	1920.67	Firmicutes	Bacilli	Lactobacillales	Streptococcaceae	Streptococcus	Streptococcus equi
Streptococcus_gallolyticus_subsp_gallolyticus_ATCC_43143	NC_017576	2246	Streptococcus_gallolyticus	2259.33	Firmicutes	Bacilli	Lactobacillales	Streptococcaceae	Streptococcus	Streptococcus gallolyticus
Streptococcus_gallolyticus_subsp_gallolyticus_ATCC_BAA-2069	NC_015215	2309	Streptococcus_gallolyticus	2259.33	Firmicutes	Bacilli	Lactobacillales	Streptococcaceae	Streptococcus	Streptococcus gallolyticus
Streptococcus_gallolyticus_UCN34	NC_013798	2223	Streptococcus_gallolyticus	2259.33	Firmicutes	Bacilli	Lactobacillales	Streptococcaceae	Streptococcus	Streptococcus gallolyticus
Streptococcus_gordonii_str_Challis_substr_CH1	NC_009785	2051	Streptococcus_gordonii_str_Challis_substr_CH1	2051	Firmicutes	Bacilli	Lactobacillales	Streptococcaceae	Streptococcus	Streptococcus gordonii
Streptococcus_infantarius_subsp_infantarius_CJ18	NC_016826	1871	Streptococcus_infantarius_subsp_infantarius_CJ18	1871	Firmicutes	Bacilli	Lactobacillales	Streptococcaceae	Streptococcus	Streptococcus infantarius
Streptococcus_macedonicus_ACA-DC_198	NC_016749	1977	Streptococcus_macedonicus_ACA-DC_198	1977	Firmicutes	Bacilli	Lactobacillales	Streptococcaceae	Streptococcus	Streptococcus macedonicus
Streptococcus_mitis_B6	NC_013853	2004	Streptococcus_mitis_B6	2004	Firmicutes	Bacilli	Lactobacillales	Streptococcaceae	Streptococcus	Streptococcus mitis
Streptococcus_mutans_LJ23	NC_017768	1921	Streptococcus_mutans	1925.33	Firmicutes	Bacilli	Lactobacillales	Streptococcaceae	Streptococcus	Streptococcus mutans
Streptococcus_mutans_NN2025	NC_013928	1895	Streptococcus_mutans	1925.33	Firmicutes	Bacilli	Lactobacillales	Streptococcaceae	Streptococcus	Streptococcus mutans
Streptococcus_mutans_UA159	NC_004350	1960	Streptococcus_mutans	1925.33	Firmicutes	Bacilli	Lactobacillales	Streptococcaceae	Streptococcus	Streptococcus mutans
Streptococcus_oralis_Uo5	NC_015291	1907	Streptococcus_oralis_Uo5	1907	Firmicutes	Bacilli	Lactobacillales	Streptococcaceae	Streptococcus	Streptococcus oralis
Streptococcus_parasanguinis_ATCC_15912	NC_015678	2022	Streptococcus_parasanguinis	2020.5	Firmicutes	Bacilli	Lactobacillales	Streptococcaceae	Streptococcus	Streptococcus parasanguinis
Streptococcus_parasanguinis_FW213	NC_017905	2019	Streptococcus_parasanguinis	2020.5	Firmicutes	Bacilli	Lactobacillales	Streptococcaceae	Streptococcus	Streptococcus parasanguinis
Streptococcus_parauberis_KCTC_11537	NC_015558	1868	Streptococcus_parauberis_KCTC_11537	1868	Firmicutes	Bacilli	Lactobacillales	Streptococcaceae	Streptococcus	Streptococcus parauberis
Streptococcus_pasteurianus_ATCC_43144	NC_015600	1869	Streptococcus_pasteurianus_ATCC_43144	1869	Firmicutes	Bacilli	Lactobacillales	Streptococcaceae	Streptococcus	Streptococcus pasteurianus
Streptococcus_pneumoniae_670-6B	NC_014498	2352	Streptococcus_pneumoniae	2085.06	Firmicutes	Bacilli	Lactobacillales	Streptococcaceae	Streptococcus	Streptococcus pneumoniae
Streptococcus_pneumoniae_70585	NC_012468	2202	Streptococcus_pneumoniae	2085.06	Firmicutes	Bacilli	Lactobacillales	Streptococcaceae	Streptococcus	Streptococcus pneumoniae
Streptococcus_pneumoniae_AP200	NC_014494	2216	Streptococcus_pneumoniae	2085.06	Firmicutes	Bacilli	Lactobacillales	Streptococcaceae	Streptococcus	Streptococcus pneumoniae
Streptococcus_pneumoniae_ATCC_700669	NC_011900	1990	Streptococcus_pneumoniae	2085.06	Firmicutes	Bacilli	Lactobacillales	Streptococcaceae	Streptococcus	Streptococcus pneumoniae
Streptococcus_pneumoniae_CGSP14	NC_010582	2206	Streptococcus_pneumoniae	2085.06	Firmicutes	Bacilli	Lactobacillales	Streptococcaceae	Streptococcus	Streptococcus pneumoniae
Streptococcus_pneumoniae_D39	NC_008533	1914	Streptococcus_pneumoniae	2085.06	Firmicutes	Bacilli	Lactobacillales	Streptococcaceae	Streptococcus	Streptococcus pneumoniae
Streptococcus_pneumoniae_G54	NC_011072	2114	Streptococcus_pneumoniae	2085.06	Firmicutes	Bacilli	Lactobacillales	Streptococcaceae	Streptococcus	Streptococcus pneumoniae
Streptococcus_pneumoniae_Hungary19A-6	NC_010380	2155	Streptococcus_pneumoniae	2085.06	Firmicutes	Bacilli	Lactobacillales	Streptococcaceae	Streptococcus	Streptococcus pneumoniae
Streptococcus_pneumoniae_INV104	NC_017591	1820	Streptococcus_pneumoniae	2085.06	Firmicutes	Bacilli	Lactobacillales	Streptococcaceae	Streptococcus	Streptococcus pneumoniae
Streptococcus_pneumoniae_INV200	NC_017593	1929	Streptococcus_pneumoniae	2085.06	Firmicutes	Bacilli	Lactobacillales	Streptococcaceae	Streptococcus	Streptococcus pneumoniae
Streptococcus_pneumoniae_JJA	NC_012466	2123	Streptococcus_pneumoniae	2085.06	Firmicutes	Bacilli	Lactobacillales	Streptococcaceae	Streptococcus	Streptococcus pneumoniae
Streptococcus_pneumoniae_OXC141	NC_017592	1823	Streptococcus_pneumoniae	2085.06	Firmicutes	Bacilli	Lactobacillales	Streptococcaceae	Streptococcus	Streptococcus pneumoniae
Streptococcus_pneumoniae_P1031	NC_012467	2073	Streptococcus_pneumoniae	2085.06	Firmicutes	Bacilli	Lactobacillales	Streptococcaceae	Streptococcus	Streptococcus pneumoniae
Streptococcus_pneumoniae_R6	NC_003098	2042	Streptococcus_pneumoniae	2085.06	Firmicutes	Bacilli	Lactobacillales	Streptococcaceae	Streptococcus	Streptococcus pneumoniae
Streptococcus_pneumoniae_ST556	NC_017769	2148	Streptococcus_pneumoniae	2085.06	Firmicutes	Bacilli	Lactobacillales	Streptococcaceae	Streptococcus	Streptococcus pneumoniae
Streptococcus_pneumoniae_Taiwan19F-14	NC_012469	2044	Streptococcus_pneumoniae	2085.06	Firmicutes	Bacilli	Lactobacillales	Streptococcaceae	Streptococcus	Streptococcus pneumoniae
Streptococcus_pneumoniae_TCH8431-19A	NC_014251	2275	Streptococcus_pneumoniae	2085.06	Firmicutes	Bacilli	Lactobacillales	Streptococcaceae	Streptococcus	Streptococcus pneumoniae
Streptococcus_pneumoniae_TIGR4	NC_003028	2105	Streptococcus_pneumoniae	2085.06	Firmicutes	Bacilli	Lactobacillales	Streptococcaceae	Streptococcus	Streptococcus pneumoniae
Streptococcus_pseudopneumoniae_IS7493	NC_015875	2230	Streptococcus_pseudopneumoniae_IS7493	2230	Firmicutes	Bacilli	Lactobacillales	Streptococcaceae	Streptococcus	Streptococcus pseudopneumoniae
Streptococcus_pyogenes_Alab49	NC_017596	1773	Streptococcus_pyogenes	1825.88	Firmicutes	Bacilli	Lactobacillales	Streptococcaceae	Streptococcus	Streptococcus pyogenes
Streptococcus_pyogenes_M1_GAS	NC_002737	1696	Streptococcus_pyogenes	1825.88	Firmicutes	Bacilli	Lactobacillales	Streptococcaceae	Streptococcus	Streptococcus pyogenes
Streptococcus_pyogenes_MGAS10270	NC_008022	1986	Streptococcus_pyogenes	1825.88	Firmicutes	Bacilli	Lactobacillales	Streptococcaceae	Streptococcus	Streptococcus pyogenes
Streptococcus_pyogenes_MGAS10394	NC_006086	1886	Streptococcus_pyogenes	1825.88	Firmicutes	Bacilli	Lactobacillales	Streptococcaceae	Streptococcus	Streptococcus pyogenes
Streptococcus_pyogenes_MGAS10750	NC_008024	1978	Streptococcus_pyogenes	1825.88	Firmicutes	Bacilli	Lactobacillales	Streptococcaceae	Streptococcus	Streptococcus pyogenes
Streptococcus_pyogenes_MGAS15252	NC_017040	1662	Streptococcus_pyogenes	1825.88	Firmicutes	Bacilli	Lactobacillales	Streptococcaceae	Streptococcus	Streptococcus pyogenes
Streptococcus_pyogenes_MGAS1882	NC_017053	1691	Streptococcus_pyogenes	1825.88	Firmicutes	Bacilli	Lactobacillales	Streptococcaceae	Streptococcus	Streptococcus pyogenes
Streptococcus_pyogenes_MGAS2096	NC_008023	1898	Streptococcus_pyogenes	1825.88	Firmicutes	Bacilli	Lactobacillales	Streptococcaceae	Streptococcus	Streptococcus pyogenes
Streptococcus_pyogenes_MGAS315	NC_004070	1865	Streptococcus_pyogenes	1825.88	Firmicutes	Bacilli	Lactobacillales	Streptococcaceae	Streptococcus	Streptococcus pyogenes
Streptococcus_pyogenes_MGAS5005	NC_007297	1865	Streptococcus_pyogenes	1825.88	Firmicutes	Bacilli	Lactobacillales	Streptococcaceae	Streptococcus	Streptococcus pyogenes
Streptococcus_pyogenes_MGAS6180	NC_007296	1894	Streptococcus_pyogenes	1825.88	Firmicutes	Bacilli	Lactobacillales	Streptococcaceae	Streptococcus	Streptococcus pyogenes
Streptococcus_pyogenes_MGAS8232	NC_003485	1839	Streptococcus_pyogenes	1825.88	Firmicutes	Bacilli	Lactobacillales	Streptococcaceae	Streptococcus	Streptococcus pyogenes
Streptococcus_pyogenes_MGAS9429	NC_008021	1877	Streptococcus_pyogenes	1825.88	Firmicutes	Bacilli	Lactobacillales	Streptococcaceae	Streptococcus	Streptococcus pyogenes
Streptococcus_pyogenes_NZ131	NC_011375	1700	Streptococcus_pyogenes	1825.88	Firmicutes	Bacilli	Lactobacillales	Streptococcaceae	Streptococcus	Streptococcus pyogenes
Streptococcus_pyogenes_SSI-1	NC_004606	1859	Streptococcus_pyogenes	1825.88	Firmicutes	Bacilli	Lactobacillales	Streptococcaceae	Streptococcus	Streptococcus pyogenes
Streptococcus_pyogenes_str_Manfredo	NC_009332	1745	Streptococcus_pyogenes	1825.88	Firmicutes	Bacilli	Lactobacillales	Streptococcaceae	Streptococcus	Streptococcus pyogenes
Streptococcus_salivarius_57_I	NC_017594	1941	Streptococcus_salivarius	1982.33	Firmicutes	Bacilli	Lactobacillales	Streptococcaceae	Streptococcus	Streptococcus salivarius
Streptococcus_salivarius_CCHSS3	NC_015760	2027	Streptococcus_salivarius	1982.33	Firmicutes	Bacilli	Lactobacillales	Streptococcaceae	Streptococcus	Streptococcus salivarius
Streptococcus_salivarius_JIM8777	NC_017595	1979	Streptococcus_salivarius	1982.33	Firmicutes	Bacilli	Lactobacillales	Streptococcaceae	Streptococcus	Streptococcus salivarius
Streptococcus_sanguinis_SK36	NC_009009	2270	Streptococcus_sanguinis_SK36	2270	Firmicutes	Bacilli	Lactobacillales	Streptococcaceae	Streptococcus	Streptococcus sanguinis
Streptococcus_suis_05ZYH33	NC_009442	2186	Streptococcus_suis	2016.31	Firmicutes	Bacilli	Lactobacillales	Streptococcaceae	Streptococcus	Streptococcus suis
Streptococcus_suis_98HAH33	NC_009443	2185	Streptococcus_suis	2016.31	Firmicutes	Bacilli	Lactobacillales	Streptococcaceae	Streptococcus	Streptococcus suis
Streptococcus_suis_A7	NC_017622	1974	Streptococcus_suis	2016.31	Firmicutes	Bacilli	Lactobacillales	Streptococcaceae	Streptococcus	Streptococcus suis
Streptococcus_suis_BM407	NC_012926	1932	Streptococcus_suis	2016.31	Firmicutes	Bacilli	Lactobacillales	Streptococcaceae	Streptococcus	Streptococcus suis
Streptococcus_suis_D12	NC_017621	2078	Streptococcus_suis	2016.31	Firmicutes	Bacilli	Lactobacillales	Streptococcaceae	Streptococcus	Streptococcus suis
Streptococcus_suis_D9	NC_017620	2074	Streptococcus_suis	2016.31	Firmicutes	Bacilli	Lactobacillales	Streptococcaceae	Streptococcus	Streptococcus suis
Streptococcus_suis_GZ1	NC_017617	1977	Streptococcus_suis	2016.31	Firmicutes	Bacilli	Lactobacillales	Streptococcaceae	Streptococcus	Streptococcus suis
Streptococcus_suis_JS14	NC_017618	2066	Streptococcus_suis	2016.31	Firmicutes	Bacilli	Lactobacillales	Streptococcaceae	Streptococcus	Streptococcus suis
Streptococcus_suis_P1-7	NC_012925	1824	Streptococcus_suis	2016.31	Firmicutes	Bacilli	Lactobacillales	Streptococcaceae	-	Streptococcus suis
Streptococcus_suis_SC84	NC_012924	1898	Streptococcus_suis	2016.31	Firmicutes	Bacilli	Lactobacillales	Streptococcaceae	Streptococcus	Streptococcus suis
Streptococcus_suis_SS12	NC_017619	2079	Streptococcus_suis	2016.31	Firmicutes	Bacilli	Lactobacillales	Streptococcaceae	Streptococcus	Streptococcus suis
Streptococcus_suis_ST1	NC_017950	1987	Streptococcus_suis	2016.31	Firmicutes	Bacilli	Lactobacillales	Streptococcaceae	Streptococcus	Streptococcus suis
Streptococcus_suis_ST3	NC_015433	1952	Streptococcus_suis	2016.31	Firmicutes	Bacilli	Lactobacillales	Streptococcaceae	Streptococcus	Streptococcus suis
Streptococcus_thermophilus_CNRZ1066	NC_006449	1915	Streptococcus_thermophilus	1914.33	Firmicutes	Bacilli	Lactobacillales	Streptococcaceae	Streptococcus	Streptococcus thermophilus
Streptococcus_thermophilus_JIM_8232	NC_017581	2145	Streptococcus_thermophilus	1914.33	Firmicutes	Bacilli	Lactobacillales	Streptococcaceae	Streptococcus	Streptococcus thermophilus
Streptococcus_thermophilus_LMD-9	NC_008532	1709	Streptococcus_thermophilus	1914.33	Firmicutes	Bacilli	Lactobacillales	Streptococcaceae	Streptococcus	Streptococcus thermophilus
Streptococcus_thermophilus_LMG_18311	NC_006448	1888	Streptococcus_thermophilus	1914.33	Firmicutes	Bacilli	Lactobacillales	Streptococcaceae	Streptococcus	Streptococcus thermophilus
Streptococcus_thermophilus_MN-ZLW-002	NC_017927	1910	Streptococcus_thermophilus	1914.33	Firmicutes	Bacilli	Lactobacillales	Streptococcaceae	Streptococcus	Streptococcus thermophilus
Streptococcus_thermophilus_ND03	NC_017563	1919	Streptococcus_thermophilus	1914.33	Firmicutes	Bacilli	Lactobacillales	Streptococcaceae	Streptococcus	Streptococcus thermophilus
Streptococcus_uberis_0140J	NC_012004	1762	Streptococcus_uberis_0140J	1762	Firmicutes	Bacilli	Lactobacillales	Streptococcaceae	Streptococcus	Streptococcus uberis
Tetragenococcus_halophilus_NBRC_12172	NC_016052	2555	Tetragenococcus_halophilus_NBRC_12172	2555	Firmicutes	Bacilli	Lactobacillales	Enterococcaceae	Tetragenococcus	Tetragenococcus halophilus
Weissella_koreensis_KACC_15510	NC_015759	1335	Weissella_koreensis_KACC_15510	1335	Firmicutes	Bacilli	Lactobacillales	Leuconostocaceae	Weissella	Weissella koreensis
Acidaminococcus_fermentans_DSM_20731	NC_013740	2026	Acidaminococcus_fermentans_DSM_20731	2026	Firmicutes	Negativicutes	Selenomonadales	Acidaminococcaceae	Acidaminococcus	Acidaminococcus fermentans
Acidaminococcus_intestini_RyC-MR95	NC_016077	2401	Acidaminococcus_intestini_RyC-MR95	2401	Firmicutes	Negativicutes	Selenomonadales	Acidaminococcaceae	Acidaminococcus	Acidaminococcus intestini
Megasphaera_elsdenii_DSM_20460	NC_015873	2219	Megasphaera_elsdenii_DSM_20460	2219	Firmicutes	Negativicutes	Selenomonadales	Veillonellaceae	Megasphaera	Megasphaera elsdenii
Selenomonas_ruminantium_subsp_lactilytica_TAM6421	NC_017068	2826	Selenomonas_ruminantium_subsp_lactilytica_TAM6421	2826	Firmicutes	Negativicutes	Selenomonadales	Veillonellaceae	Selenomonas	Selenomonas ruminantium
Selenomonas_sputigena_ATCC_35185	NC_015437	2255	Selenomonas_sputigena_ATCC_35185	2255	Firmicutes	Negativicutes	Selenomonadales	Veillonellaceae	Selenomonas	Selenomonas sputigena
Veillonella_parvula_DSM_2008	NC_013520	1844	Veillonella_parvula_DSM_2008	1844	Firmicutes	Negativicutes	Selenomonadales	Veillonellaceae	Veillonella	Veillonella parvula
Acetobacterium_woodii_DSM_1030	NC_016894	3473	Acetobacterium_woodii_DSM_1030	3473	Firmicutes	Clostridia	Clostridiales	Eubacteriaceae	Acetobacterium	Acetobacterium woodii
Acetohalobium_arabaticum_DSM_5501	NC_014378	2282	Acetohalobium_arabaticum_DSM_5501	2282	Firmicutes	Clostridia	Halanaerobiales	Halobacteroidaceae	Acetohalobium	Acetohalobium arabaticum
Alkaliphilus_metalliredigens_QYMF	NC_009633	4625	Alkaliphilus_metalliredigens_QYMF	4625	Firmicutes	Clostridia	Clostridiales	Clostridiaceae	Alkaliphilus	Alkaliphilus metalliredigens
Alkaliphilus_oremlandii_OhILAs	NC_009922	2836	Alkaliphilus_oremlandii_OhILAs	2836	Firmicutes	Clostridia	Clostridiales	Clostridiaceae	Alkaliphilus	Alkaliphilus oremlandii
Ammonifex_degensii_KC4	NC_013385	2052	Ammonifex_degensii_KC4	2052	Firmicutes	Clostridia	Thermoanaerobacterales	Thermoanaerobacteraceae	Ammonifex	Ammonifex degensii
Anaerococcus_prevotii_DSM_20548	NC_013171	1702	Anaerococcus_prevotii_DSM_20548	1702	Firmicutes	Clostridia	Clostridiales	Clostridiales Family XI Incertae Sedis	Anaerococcus	Anaerococcus prevotii
Butyrivibrio_proteoclasticus_B316	NC_014387-8	3189	Butyrivibrio_proteoclasticus_B316	3189	Firmicutes	Clostridia	Clostridiales	Lachnospiraceae	Butyrivibrio	Clostridium proteoclasticum
Caldicellulosiruptor_bescii_DSM_6725	NC_012034	2654	Caldicellulosiruptor_bescii_DSM_6725	2654	Firmicutes	Clostridia	Thermoanaerobacterales	Thermoanaerobacterales Family III Incertae Sedis	Caldicellulosiruptor	Caldicellulosiruptor bescii
Caldicellulosiruptor_hydrothermalis_108	NC_014652	2546	Caldicellulosiruptor_hydrothermalis_108	2546	Firmicutes	Clostridia	Thermoanaerobacterales	Thermoanaerobacterales Family III Incertae Sedis	Caldicellulosiruptor	Caldicellulosiruptor hydrothermalis
Caldicellulosiruptor_kristjanssonii_177R1B	NC_014721	2465	Caldicellulosiruptor_kristjanssonii_177R1B	2465	Firmicutes	Clostridia	Thermoanaerobacterales	Thermoanaerobacterales Family III Incertae Sedis	Caldicellulosiruptor	Caldicellulosiruptor kristjanssonii
Caldicellulosiruptor_kronotskyensis_2002	NC_014720	2466	Caldicellulosiruptor_kronotskyensis_2002	2466	Firmicutes	Clostridia	Thermoanaerobacterales	Thermoanaerobacterales Family III Incertae Sedis	Caldicellulosiruptor	Caldicellulosiruptor kronotskyensis
Caldicellulosiruptor_lactoaceticus_6A	NC_015949	2318	Caldicellulosiruptor_lactoaceticus_6A	2318	Firmicutes	Clostridia	Thermoanaerobacterales	Thermoanaerobacterales Family III Incertae Sedis	Caldicellulosiruptor	Caldicellulosiruptor lactoaceticus
Caldicellulosiruptor_obsidiansis_OB47	NC_014392	2188	Caldicellulosiruptor_obsidiansis_OB47	2188	Firmicutes	Clostridia	Thermoanaerobacterales	Thermoanaerobacterales Family III Incertae Sedis	Caldicellulosiruptor	Caldicellulosiruptor obsidiansis
Caldicellulosiruptor_owensensis_OL	NC_014657	2147	Caldicellulosiruptor_owensensis_OL	2147	Firmicutes	Clostridia	Thermoanaerobacterales	Thermoanaerobacterales Family III Incertae Sedis	Caldicellulosiruptor	Caldicellulosiruptor owensensis
Caldicellulosiruptor_saccharolyticus_DSM_8903	NC_009437	2682	Caldicellulosiruptor_saccharolyticus_DSM_8903	2682	Firmicutes	Clostridia	Thermoanaerobacterales	Thermoanaerobacterales Family III Incertae Sedis	Caldicellulosiruptor	Caldicellulosiruptor saccharolyticus
Candidatus_Arthromitus_sp_SFB-mouse-Japan	NC_015913	1491	Candidatus_Arthromitus	1416.33	Firmicutes	Clostridia	Clostridiales	Clostridiaceae	Candidatus Arthromitus	Candidatus Arthromitus sp SFB-mouse
Candidatus_Arthromitus_sp_SFB-mouse-Yit	NC_017294	1415	Candidatus_Arthromitus	1416.33	Firmicutes	Clostridia	Clostridiales	Clostridiaceae	Candidatus Arthromitus	Candidatus Arthromitus sp SFB-mouse
Candidatus_Arthromitus_sp_SFB-rat-Yit	NC_016012	1343	Candidatus_Arthromitus	1416.33	Firmicutes	Clostridia	Clostridiales	Clostridiaceae	Candidatus Arthromitus	Candidatus_Arthromitus sp
Candidatus_Desulforudis_audaxviator_MP104C	NC_010424	2157	Candidatus_Desulforudis_audaxviator_MP104C	2157	Firmicutes	Clostridia	Clostridiales	Peptococcaceae	Candidatus Desulforudis	Candidatus Desulforudis audaxviator
Carboxydothermus_hydrogenoformans_Z-2901	NC_007503	2620	Carboxydothermus_hydrogenoformans_Z-2901	2620	Firmicutes	Clostridia	Thermoanaerobacterales	Thermoanaerobacteraceae	Carboxydothermus	Carboxydothermus hydrogenoformans
Clostridiales_genomosp_BVAB3_str_UPII9-5	NC_013895	1567	Clostridiales_genomosp_BVAB3_str_UPII9-5	1567	Firmicutes	Clostridia	Clostridiales	unclassified Clostridiales	unclassified Clostridiales (miscellaneous)	Clostridiales genomosp BVAB3
Clostridium_acetobutylicum_ATCC_824	NC_003030	3671	Clostridium_acetobutylicum	3716	Firmicutes	Clostridia	Clostridiales	Clostridiaceae	Clostridium	Clostridium acetobutylicum
Clostridium_acetobutylicum_DSM_1731	NC_015687	3737	Clostridium_acetobutylicum	3716	Firmicutes	Clostridia	Clostridiales	Clostridiaceae	Clostridium	Clostridium acetobutylicum
Clostridium_acetobutylicum_EA_2018	NC_017295	3740	Clostridium_acetobutylicum	3716	Firmicutes	Clostridia	Clostridiales	Clostridiaceae	Clostridium	Clostridium acetobutylicum
Clostridium_beijerinckii_NCIMB_8052	NC_009617	5020	Clostridium_beijerinckii_NCIMB_8052	5020	Firmicutes	Clostridia	Clostridiales	Clostridiaceae	Clostridium	Clostridium beijerinckii
Clostridium_botulinum_A2_str_Kyoto	NC_012563	3877	Clostridium_botulinum	3493.85	Firmicutes	Clostridia	Clostridiales	Clostridiaceae	Clostridium	Clostridium botulinum
Clostridium_botulinum_A3_str_Loch_Maree	NC_010520	3654	Clostridium_botulinum	3493.85	Firmicutes	Clostridia	Clostridiales	Clostridiaceae	Clostridium	Clostridium botulinum
Clostridium_botulinum_A_str_ATCC_19397	NC_009697	3550	Clostridium_botulinum	3493.85	Firmicutes	Clostridia	Clostridiales	Clostridiaceae	Clostridium	Clostridium botulinum
Clostridium_botulinum_A_str_ATCC_3502	NC_009495	3572	Clostridium_botulinum	3493.85	Firmicutes	Clostridia	Clostridiales	Clostridiaceae	Clostridium	Clostridium botulinum
Clostridium_botulinum_A_str_Hall	NC_009698	3401	Clostridium_botulinum	3493.85	Firmicutes	Clostridia	Clostridiales	Clostridiaceae	Clostridium	Clostridium botulinum
Clostridium_botulinum_B1_str_Okra	NC_010516	3652	Clostridium_botulinum	3493.85	Firmicutes	Clostridia	Clostridiales	Clostridiaceae	Clostridium	Clostridium botulinum
Clostridium_botulinum_Ba4_str_657	NC_012658	3690	Clostridium_botulinum	3493.85	Firmicutes	Clostridia	Clostridiales	Clostridiaceae	Clostridium	Clostridium botulinum
Clostridium_botulinum_BKT015925	NC_015425	2518	Clostridium_botulinum	3493.85	Firmicutes	Clostridia	Clostridiales	Clostridiaceae	Clostridium	Clostridium botulinum
Clostridium_botulinum_B_str_Eklund_17B	NC_010674	3425	Clostridium_botulinum	3493.85	Firmicutes	Clostridia	Clostridiales	Clostridiaceae	Clostridium	Clostridium botulinum
Clostridium_botulinum_E3_str_Alaska_E43	NC_010723	3257	Clostridium_botulinum	3493.85	Firmicutes	Clostridia	Clostridiales	Clostridiaceae	Clostridium	Clostridium botulinum
Clostridium_botulinum_F_str_230613	NC_017297	3502	Clostridium_botulinum	3493.85	Firmicutes	Clostridia	Clostridiales	Clostridiaceae	Clostridium	Clostridium botulinum
Clostridium_botulinum_F_str_Langeland	NC_009699	3631	Clostridium_botulinum	3493.85	Firmicutes	Clostridia	Clostridiales	Clostridiaceae	Clostridium	Clostridium botulinum
Clostridium_botulinum_H04402_065	NC_017299	3691	Clostridium_botulinum	3493.85	Firmicutes	Clostridia	Clostridiales	Clostridiaceae	Clostridium	Clostridium botulinum
Clostridium_cellulolyticum_H10	NC_011898	3390	Clostridium_cellulolyticum_H10	3390	Firmicutes	Clostridia	Clostridiales	Clostridiaceae	Clostridium	Clostridium cellulolyticum
Clostridium_cellulovorans_743B	NC_014393	4254	Clostridium_cellulovorans_743B	4254	Firmicutes	Clostridia	Clostridiales	Clostridiaceae	Clostridium	Clostridium cellulovorans
Clostridium_clariflavum_DSM_19732	NC_016627	3892	Clostridium_clariflavum_DSM_19732	3892	Firmicutes	Clostridia	Clostridiales	Clostridiaceae	Clostridium	Clostridium clariflavum
Clostridium_difficile_630	NC_009089	3728	Clostridium_difficile	3639.75	Firmicutes	Clostridia	Clostridiales	Peptostreptococcaceae	-	Clostridium difficile
Clostridium_difficile_BI1	NC_017177-9	3870	Clostridium_difficile	3639.75	Firmicutes	Clostridia	Clostridiales	Peptostreptococcaceae	-	Clostridium difficile
Clostridium_difficile_CD196	NC_013315	3454	Clostridium_difficile	3639.75	Firmicutes	Clostridia	Clostridiales	Peptostreptococcaceae	-	Clostridium difficile
Clostridium_difficile_R20291	NC_013316	3507	Clostridium_difficile	3639.75	Firmicutes	Clostridia	Clostridiales	Peptostreptococcaceae	-	Clostridium difficile
Clostridium_kluyveri_DSM_555	NC_009706	3838	Clostridium_kluyveri	3653	Firmicutes	Clostridia	Clostridiales	Clostridiaceae	Clostridium	Clostridium kluyveri
Clostridium_kluyveri_NBRC_12016	NC_011837	3468	Clostridium_kluyveri	3653	Firmicutes	Clostridia	Clostridiales	Clostridiaceae	Clostridium	Clostridium kluyveri
Clostridium_lentocellum_DSM_5427	NC_015275	4182	Clostridium_lentocellum_DSM_5427	4182	Firmicutes	Clostridia	Clostridiales	Lachnospiraceae	Cellulosilyticum	Cellulosilyticum lentocellum
Clostridium_ljungdahlii_DSM_13528	NC_014328	4184	Clostridium_ljungdahlii_DSM_13528	4184	Firmicutes	Clostridia	Clostridiales	Clostridiaceae	Clostridium	Clostridium ljungdahlii
Clostridium_novyi_NT	NC_008593	2315	Clostridium_novyi_NT	2315	Firmicutes	Clostridia	Clostridiales	Clostridiaceae	Clostridium	Clostridium novyi
Clostridium_perfringens_ATCC_13124	NC_008261	2876	Clostridium_perfringens	2694	Firmicutes	Clostridia	Clostridiales	Clostridiaceae	Clostridium	Clostridium perfringens
Clostridium_perfringens_SM101	NC_008262	2546	Clostridium_perfringens	2694	Firmicutes	Clostridia	Clostridiales	Clostridiaceae	Clostridium	Clostridium perfringens
Clostridium_perfringens_str_13	NC_003366	2660	Clostridium_perfringens	2694	Firmicutes	Clostridia	Clostridiales	Clostridiaceae	Clostridium	Clostridium perfringens
Clostridium_phytofermentans_ISDg	NC_010001	3902	Clostridium_phytofermentans_ISDg	3902	Firmicutes	Clostridia	Clostridiales	Clostridiaceae	Clostridium	Clostridium phytofermentans
Clostridium_saccharolyticum_WM1	NC_014376	4154	Clostridium_saccharolyticum_WM1	4154	Firmicutes	Clostridia	Clostridiales	Clostridiaceae	Clostridium	Clostridium saccharolyticum
Clostridium_sp_BNL1100	NC_016791	3920	Clostridium_sp_BNL1100	3920	Firmicutes	Clostridia	Clostridiales	Clostridiaceae	Clostridium	Clostridium sp
Clostridium_sp_SY8519	NC_015737	2613	Clostridium_sp_SY8519	2613	Firmicutes	Clostridia	Clostridiales	Clostridiaceae	Clostridium	Clostridium sp
Clostridium_sticklandii_DSM_519	NC_014614	2573	Clostridium_sticklandii_DSM_519	2573	Firmicutes	Clostridia	Clostridiales	Peptostreptococcaceae	-	Clostridium sticklandii
Clostridium_tetani_E88	NC_004557	2380	Clostridium_tetani_E88	2380	Firmicutes	Clostridia	Clostridiales	Clostridiaceae	Clostridium	Clostridium tetani
Clostridium_thermocellum_ATCC_27405	NC_009012	3173	Clostridium_thermocellum	3042	Firmicutes	Clostridia	Clostridiales	Clostridiaceae	Clostridium	Clostridium thermocellum
Clostridium_thermocellum_DSM_1313	NC_017304	2911	Clostridium_thermocellum	3042	Firmicutes	Clostridia	Clostridiales	Clostridiaceae	Clostridium	Clostridium thermocellum
Desulfitobacterium_hafniense_DCB-2	NC_011830	4883	Desulfitobacterium_hafniense	4971.5	Firmicutes	Clostridia	Clostridiales	Peptococcaceae	Desulfitobacterium	Desulfitobacterium hafniense
Desulfitobacterium_hafniense_Y51	NC_007907	5060	Desulfitobacterium_hafniense	4971.5	Firmicutes	Clostridia	Clostridiales	Peptococcaceae	Desulfitobacterium	Desulfitobacterium hafniense
Desulfosporosinus_orientis_DSM_765	NC_016584	5242	Desulfosporosinus_orientis_DSM_765	5242	Firmicutes	Clostridia	Clostridiales	Peptococcaceae	Desulfosporosinus	Desulfosporosinus orientis
Desulfotomaculum_acetoxidans_DSM_771	NC_013216	4068	Desulfotomaculum_acetoxidans_DSM_771	4068	Firmicutes	Clostridia	Clostridiales	Peptococcaceae	Desulfotomaculum	Desulfotomaculum acetoxidans
Desulfotomaculum_carboxydivorans_CO-1-SRB	NC_015565	2657	Desulfotomaculum_carboxydivorans_CO-1-SRB	2657	Firmicutes	Clostridia	Clostridiales	Peptococcaceae	Desulfotomaculum	Desulfotomaculum carboxydivorans
Desulfotomaculum_kuznetsovii_DSM_6115	NC_015573	3398	Desulfotomaculum_kuznetsovii_DSM_6115	3398	Firmicutes	Clostridia	Clostridiales	Peptococcaceae	Desulfotomaculum	Desulfotomaculum kuznetsovii
Desulfotomaculum_reducens_MI-1	NC_009253	3276	Desulfotomaculum_reducens_MI-1	3276	Firmicutes	Clostridia	Clostridiales	Peptococcaceae	Desulfotomaculum	Desulfotomaculum reducens
Desulfotomaculum_ruminis_DSM_2154	NC_015589	3796	Desulfotomaculum_ruminis_DSM_2154	3796	Firmicutes	Clostridia	Clostridiales	Peptococcaceae	Desulfotomaculum	Desulfotomaculum ruminis
Ethanoligenens_harbinense_YUAN-3	NC_014828	2701	Ethanoligenens_harbinense_YUAN-3	2701	Firmicutes	Clostridia	Clostridiales	Ruminococcaceae	Ethanoligenens	Ethanoligenens harbinense
Eubacterium_eligens_ATCC_27750	NC_012778	2004	Eubacterium_eligens_ATCC_27750	2004	Firmicutes	Clostridia	Clostridiales	Eubacteriaceae	Eubacterium	Eubacterium eligens
Eubacterium_limosum_KIST612	NC_014624	4579	Eubacterium_limosum_KIST612	4579	Firmicutes	Clostridia	Clostridiales	Eubacteriaceae	Eubacterium	Eubacterium limosum
Eubacterium_rectale_ATCC_33656	NC_012781	3621	Eubacterium_rectale_ATCC_33656	3621	Firmicutes	Clostridia	Clostridiales	Eubacteriaceae	Eubacterium	Eubacterium rectale
Filifactor_alocis_ATCC_35896	NC_016630	1641	Filifactor_alocis_ATCC_35896	1641	Firmicutes	Clostridia	Clostridiales	Peptostreptococcaceae	Filifactor	Filifactor alocis
Finegoldia_magna_ATCC_29328	NC_010376	1631	Finegoldia_magna_ATCC_29328	1631	Firmicutes	Clostridia	Clostridiales	Clostridiales Family XI Incertae Sedis	Finegoldia	Finegoldia magna
Halanaerobium_hydrogeniformans	NC_014654	2295	Halanaerobium_hydrogeniformans	2295	Firmicutes	Clostridia	Halanaerobiales	Halanaerobiaceae	Halanaerobium	Halanaerobium hydrogeniformans
Halanaerobium_praevalens_DSM_2228	NC_017455	2068	Halanaerobium_praevalens_DSM_2228	2068	Firmicutes	Clostridia	Halanaerobiales	Halanaerobiaceae	Halanaerobium	Halanaerobium praevalens
Halothermothrix_orenii_H_168	NC_011899	2342	Halothermothrix_orenii_H_168	2342	Firmicutes	Clostridia	Halanaerobiales	Halanaerobiaceae	Halothermothrix	Halothermothrix orenii
Heliobacterium_modesticaldum_Ice1	NC_010337	2999	Heliobacterium_modesticaldum_Ice1	2999	Firmicutes	Clostridia	Clostridiales	Heliobacteriaceae	Heliobacterium	Heliobacterium modesticaldum
Mahella_australiensis_50-1_BON	NC_015520	2870	Mahella_australiensis_50-1_BON	2870	Firmicutes	Clostridia	Thermoanaerobacterales	Thermoanaerobacterales Family IV Incertae Sedis	Mahella	Mahella australiensis
Moorella_thermoacetica_ATCC_39073	NC_007644	2463	Moorella_thermoacetica_ATCC_39073	2463	Firmicutes	Clostridia	Thermoanaerobacterales	Thermoanaerobacteraceae	Moorella	Moorella thermoacetica
Natranaerobius_thermophilus_JW-NM-WN-LF	NC_010718	2882	Natranaerobius_thermophilus_JW-NM-WN-LF	2882	Firmicutes	Clostridia	Natranaerobiales	Natranaerobiaceae	Natranaerobius	Natranaerobius thermophilus
Oscillibacter_valericigenes_Sjm18-20	NC_016048	4654	Oscillibacter_valericigenes_Sjm18-20	4654	Firmicutes	Clostridia	Clostridiales	Oscillospiraceae	Oscillibacter	Oscillibacter valericigenes
Pelotomaculum_thermopropionicum_SI	NC_009454	2919	Pelotomaculum_thermopropionicum_SI	2919	Firmicutes	Clostridia	Clostridiales	Peptococcaceae	Pelotomaculum	Pelotomaculum thermopropionicum
Roseburia_hominis_A2-183	NC_015977	3362	Roseburia_hominis_A2-183	3362	Firmicutes	Clostridia	Clostridiales	Lachnospiraceae	Roseburia	Roseburia hominis
Ruminococcus_albus_7	NC_014833	3180	Ruminococcus_albus_7	3180	Firmicutes	Clostridia	Clostridiales	Ruminococcaceae	Ruminococcus	Ruminococcus albus
Sulfobacillus_acidophilus_DSM_10332	NC_016884	3384	Sulfobacillus_acidophilus	3569	Firmicutes	Clostridia	Clostridiales	Clostridiales Family XVII Incertae Sedis	Sulfobacillus	Sulfobacillus acidophilus
Sulfobacillus_acidophilus_TPY	NC_015757	3754	Sulfobacillus_acidophilus	3569	Firmicutes	Clostridia	Clostridiales	Clostridiales Family XVII Incertae Sedis	Sulfobacillus	Sulfobacillus acidophilus
Symbiobacterium_thermophilum_IAM_14863	NC_006177	3337	Symbiobacterium_thermophilum_IAM_14863	3337	Firmicutes	Clostridia	Clostridiales	Clostridiales Family XVIII Incertae Sedis	Symbiobacterium	Symbiobacterium thermophilum
Syntrophobotulus_glycolicus_DSM_8271	NC_015172	3251	Syntrophobotulus_glycolicus_DSM_8271	3251	Firmicutes	Clostridia	Clostridiales	Peptococcaceae	Syntrophobotulus	Syntrophobotulus glycolicus
Syntrophomonas_wolfei_subsp_wolfei_str_Goettingen	NC_008346	2504	Syntrophomonas_wolfei_subsp_wolfei_str_Goettingen	2504	Firmicutes	Clostridia	Clostridiales	Syntrophomonadaceae	Syntrophomonas	Syntrophomonas wolfei
Syntrophothermus_lipocalidus_DSM_12680	NC_014220	2313	Syntrophothermus_lipocalidus_DSM_12680	2313	Firmicutes	Clostridia	Clostridiales	Syntrophomonadaceae	Syntrophothermus	Syntrophothermus lipocalidus
Tepidanaerobacter_sp_Re1	NC_015519	2524	Tepidanaerobacter_sp_Re1	2524	Firmicutes	Clostridia	Thermoanaerobacterales	Thermoanaerobacteraceae	Tepidanaerobacter	Tepidanaerobacter acetatoxydans
Thermaerobacter_marianensis_DSM_12885	NC_014831	2327	Thermaerobacter_marianensis_DSM_12885	2327	Firmicutes	Clostridia	Clostridiales	Clostridiales Family XVII Incertae Sedis	Thermaerobacter	Thermaerobacter marianensis
Thermincola_potens_JR	NC_014152	2949	Thermincola_potens_JR	2949	Firmicutes	Clostridia	Clostridiales	Peptococcaceae	Thermincola	Thermincola potens
Thermoanaerobacter_brockii_subsp_finnii_Ako-1	NC_014964	2209	Thermoanaerobacter_brockii_subsp_finnii_Ako-1	2209	Firmicutes	Clostridia	Thermoanaerobacterales	Thermoanaerobacteraceae	Thermoanaerobacter	Thermoanaerobacter brockii
Thermoanaerobacter_italicus_Ab9	NC_013921	2270	Thermoanaerobacter_italicus_Ab9	2270	Firmicutes	Clostridia	Thermoanaerobacterales	Thermoanaerobacteraceae	Thermoanaerobacter	Thermoanaerobacter italicus
Thermoanaerobacterium_saccharolyticum_JW-SL-YS485	NC_017992	2643	Thermoanaerobacterium_saccharolyticum_JW-SL-YS485	2643	Firmicutes	Clostridia	Thermoanaerobacterales	Thermoanaerobacterales Family III Incertae Sedis	Thermoanaerobacterium	Thermoanaerobacterium saccharolyticum
Thermoanaerobacterium_thermosaccharolyticum_DSM_571	NC_014410	2601	Thermoanaerobacterium_thermosaccharolyticum_DSM_571	2601	Firmicutes	Clostridia	Thermoanaerobacterales	Thermoanaerobacterales Family III Incertae Sedis	Thermoanaerobacterium	Thermoanaerobacterium thermosaccharolyticum
Thermoanaerobacterium_xylanolyticum_LX-11	NC_015555	2345	Thermoanaerobacterium_xylanolyticum_LX-11	2345	Firmicutes	Clostridia	Thermoanaerobacterales	Thermoanaerobacterales Family III Incertae Sedis	Thermoanaerobacterium	Thermoanaerobacterium xylanolyticum
Thermoanaerobacter_mathranii_subsp_mathranii_str_A3	NC_014209	2159	Thermoanaerobacter_mathranii_subsp_mathranii_str_A3	2159	Firmicutes	Clostridia	Thermoanaerobacterales	Thermoanaerobacteraceae	Thermoanaerobacter	Thermoanaerobacter mathranii
Thermoanaerobacter_pseudethanolicus_ATCC_33223	NC_010321	2239	Thermoanaerobacter_pseudethanolicus_ATCC_33223	2239	Firmicutes	Clostridia	Thermoanaerobacterales	Thermoanaerobacteraceae	Thermoanaerobacter	Thermoanaerobacter pseudethanolicus
Thermoanaerobacter_sp_X513	NC_014538	2331	Thermoanaerobacter_sp_X513	2331	Firmicutes	Clostridia	Thermoanaerobacterales	-	Thermoanaerobacteraceae	Thermoanaerobacter sp.
Thermoanaerobacter_sp_X514	NC_010320	2345	Thermoanaerobacter_sp_X514	2345	Firmicutes	Clostridia	Thermoanaerobacterales	-	Thermoanaerobacteraceae	Thermoanaerobacter sp.
Thermoanaerobacter_tengcongensis_MB4	NC_003869	2588	Thermoanaerobacter_tengcongensis_MB4	2588	Firmicutes	Clostridia	Thermoanaerobacterales	Thermoanaerobacteraceae	Caldanaerobacter	Caldanaerobacter subterraneus
Thermoanaerobacter_wiegelii_Rt8	NC_015958	2522	Thermoanaerobacter_wiegelii_Rt8B1	2522	Firmicutes	Clostridia	Thermoanaerobacterales	Thermoanaerobacteraceae	Thermoanaerobacter	Thermoanaerobacter wiegelii
Thermosediminibacter_oceani_DSM_16646	NC_014377	2197	Thermosediminibacter_oceani_DSM_16646	2197	Firmicutes	Clostridia	Thermoanaerobacterales	Thermoanaerobacterales Family III Incertae Sedis	Thermosediminibacter	Thermosediminibacter oceani
Acholeplasma_laidlawii_PG-8A	NC_010163	1380	Acholeplasma_laidlawii_PG-8A	1380	Tenericutes	Mollicutes	Acholeplasmatales	Acholeplasmataceae	Acholeplasma	Acholeplasma laidlawii
Aster_yellows_witches-broom_phytoplasma_AYWB	NC_007716	671	Aster_yellows_witches-broom_phytoplasma_AYWB	671	Tenericutes	Mollicutes	Acholeplasmatales	Acholeplasmataceae	Candidatus Phytoplasma	Aster yellows witches'-broom phytoplasma
Candidatus_Phytoplasma_australiense	NC_010544	684	Candidatus_Phytoplasma	581.5	Tenericutes	Mollicutes	Acholeplasmatales	Acholeplasmataceae	Candidatus Phytoplasma	Candidatus Phytoplasma australiense
Candidatus_Phytoplasma_mali	NC_011047	479	Candidatus_Phytoplasma	581.5	Tenericutes	Mollicutes	Acholeplasmatales	Acholeplasmataceae	Candidatus Phytoplasma	Candidatus Phytoplasma mali
Erysipelothrix_rhusiopathiae_str_Fujisawa	NC_015601	1697	Erysipelothrix_rhusiopathiae_str_Fujisawa	1697	Tenericutes	Erysipelotrichi	Erysipelotrichales	Erysipelotrichaceae	Erysipelothrix	Erysipelothrix rhusiopathiae
Mesoplasma_florum_L1	NC_006055	682	Mesoplasma_florum_L1	682	Tenericutes	Mollicutes	Entomoplasmatales	Entomoplasmataceae	Mesoplasma	Mesoplasma florum
Mycoplasma_agalactiae	NC_013948	813	Mycoplasma_agalactiae	813	Tenericutes	Mollicutes	Mycoplasmatales	Mycoplasmataceae	Mycoplasma	Mycoplasma agalactiae
Mycoplasma_agalactiae_PG2	NC_009497	742	Mycoplasma_agalactiae_PG2	742	Tenericutes	Mollicutes	Mycoplasmatales	Mycoplasmataceae	Mycoplasma	Mycoplasma agalactiae
Mycoplasma_arthritidis_158L3-1	NC_011025	631	Mycoplasma_arthritidis_158L3-1	631	Tenericutes	Mollicutes	Mycoplasmatales	Mycoplasmataceae	Mycoplasma	Mycoplasma arthritidis
Mycoplasma_bovis_Hubei-1	NC_015725	801	Mycoplasma_bovis	783	Tenericutes	Mollicutes	Mycoplasmatales	Mycoplasmataceae	Mycoplasma	Mycoplasma bovis
Mycoplasma_bovis_PG45	NC_014760	765	Mycoplasma_bovis	783	Tenericutes	Mollicutes	Mycoplasmatales	Mycoplasmataceae	Mycoplasma	Mycoplasma bovis
Mycoplasma_capricolum_subsp_capricolum_ATCC_27343	NC_007633	812	Mycoplasma_capricolum_subsp_capricolum_ATCC_27343	812	Tenericutes	Mollicutes	Mycoplasmatales	Mycoplasmataceae	Mycoplasma	Mycoplasma capricolum
Mycoplasma_conjunctivae_HRC-581	NC_012806	692	Mycoplasma_conjunctivae_HRC-581	692	Tenericutes	Mollicutes	Mycoplasmatales	Mycoplasmataceae	Mycoplasma	Mycoplasma conjunctivae
Mycoplasma_crocodyli_MP145	NC_014014	689	Mycoplasma_crocodyli_MP145	689	Tenericutes	Mollicutes	Mycoplasmatales	Mycoplasmataceae	Mycoplasma	Mycoplasma crocodyli
Mycoplasma_fermentans_JER	NC_014552	797	Mycoplasma_fermentans	923.5	Tenericutes	Mollicutes	Mycoplasmatales	Mycoplasmataceae	Mycoplasma	Mycoplasma fermentans
Mycoplasma_fermentans_M64	NC_014921	1050	Mycoplasma_fermentans	923.5	Tenericutes	Mollicutes	Mycoplasmatales	Mycoplasmataceae	Mycoplasma	Mycoplasma fermentans
Mycoplasma_gallisepticum_str_F	NC_017503	756	Mycoplasma_gallisepticum	761.667	Tenericutes	Mollicutes	Mycoplasmatales	Mycoplasmataceae	Mycoplasma	Mycoplasma gallisepticum
Mycoplasma_gallisepticum_str_R-high	NC_017502	766	Mycoplasma_gallisepticum	761.667	Tenericutes	Mollicutes	Mycoplasmatales	Mycoplasmataceae	Mycoplasma	Mycoplasma gallisepticum
Mycoplasma_gallisepticum_str_R-low	NC_004829	763	Mycoplasma_gallisepticum	761.667	Tenericutes	Mollicutes	Mycoplasmatales	Mycoplasmataceae	Mycoplasma	Mycoplasma gallisepticum
Mycoplasma_genitalium_G37	NC_000908	475	Mycoplasma_genitalium_G37	475	Tenericutes	Mollicutes	Mycoplasmatales	Mycoplasmataceae	Mycoplasma	Mycoplasma genitalium
Mycoplasma_haemocanis_str_Illinois	NC_016638	1156	Mycoplasma_haemocanis_str_Illinois	1156	Tenericutes	Mollicutes	Mycoplasmatales	Mycoplasmataceae	Mycoplasma	Mycoplasma haemocanis
Mycoplasma_haemofelis_Ohio2	NC_017520	1524	Mycoplasma_haemofelis	1534.5	Tenericutes	Mollicutes	Mycoplasmatales	Mycoplasmataceae	Mycoplasma	Mycoplasma haemofelis
Mycoplasma_haemofelis_str_Langford_1	NC_014970	1545	Mycoplasma_haemofelis	1534.5	Tenericutes	Mollicutes	Mycoplasmatales	Mycoplasmataceae	Mycoplasma	Mycoplasma haemofelis
Mycoplasma_hominis_ATCC_23114	NC_013511	523	Mycoplasma_hominis_ATCC_23114	523	Tenericutes	Mollicutes	Mycoplasmatales	Mycoplasmataceae	Mycoplasma	Mycoplasma hominis
Mycoplasma_hyopneumoniae_168	NC_017509	693	Mycoplasma_hyopneumoniae	674.5	Tenericutes	Mollicutes	Mycoplasmatales	Mycoplasmataceae	Mycoplasma	Mycoplasma hyopneumoniae
Mycoplasma_hyopneumoniae_232	NC_006360	691	Mycoplasma_hyopneumoniae	674.5	Tenericutes	Mollicutes	Mycoplasmatales	Mycoplasmataceae	Mycoplasma	Mycoplasma hyopneumoniae
Mycoplasma_hyopneumoniae_7448	NC_007332	657	Mycoplasma_hyopneumoniae	674.5	Tenericutes	Mollicutes	Mycoplasmatales	Mycoplasmataceae	Mycoplasma	Mycoplasma hyopneumoniae
Mycoplasma_hyopneumoniae_J	NC_007295	657	Mycoplasma_hyopneumoniae	674.5	Tenericutes	Mollicutes	Mycoplasmatales	Mycoplasmataceae	Mycoplasma	Mycoplasma hyopneumoniae
Mycoplasma_hyorhinis_GDL-1	NC_016829	647	Mycoplasma_hyorhinis	694.333	Tenericutes	Mollicutes	Mycoplasmatales	Mycoplasmataceae	Mycoplasma	Mycoplasma hyorhinis
Mycoplasma_hyorhinis_HUB-1	NC_014448	658	Mycoplasma_hyorhinis	694.333	Tenericutes	Mollicutes	Mycoplasmatales	Mycoplasmataceae	Mycoplasma	Mycoplasma hyorhinis
Mycoplasma_hyorhinis_MCLD	NC_017519	778	Mycoplasma_hyorhinis	694.333	Tenericutes	Mollicutes	Mycoplasmatales	Mycoplasmataceae	Mycoplasma	Mycoplasma hyorhinis
Mycoplasma_leachii_PG50	NC_014751	882	Mycoplasma_leachii_PG50	882	Tenericutes	Mollicutes	Mycoplasmatales	Mycoplasmataceae	Mycoplasma	Mycoplasma leachii
Mycoplasma_mobile_163K	NC_006908	633	Mycoplasma_mobile_163K	633	Tenericutes	Mollicutes	Mycoplasmatales	Mycoplasmataceae	Mycoplasma	Mycoplasma mobile
Mycoplasma_mycoides_subsp_capri_LC_str_95010	NC_015431	922	Mycoplasma_mycoides	969.5	Tenericutes	Mollicutes	Mycoplasmatales	Mycoplasmataceae	Mycoplasma	Mycoplasma mycoides
Mycoplasma_mycoides_subsp_mycoides_SC_str_PG1	NC_005364	1017	Mycoplasma_mycoides	969.5	Tenericutes	Mollicutes	Mycoplasmatales	Mycoplasmataceae	Mycoplasma	Mycoplasma mycoides
Mycoplasma_penetrans_HF-2	NC_004432	1037	Mycoplasma_penetrans_HF-2	1037	Tenericutes	Mollicutes	Mycoplasmatales	Mycoplasmataceae	Mycoplasma	Mycoplasma penetrans
Mycoplasma_pneumoniae_309	NC_016807	707	Mycoplasma_pneumoniae	675	Tenericutes	Mollicutes	Mycoplasmatales	Mycoplasmataceae	Mycoplasma	Mycoplasma pneumoniae
Mycoplasma_pneumoniae_FH	NC_017504	629	Mycoplasma_pneumoniae	675	Tenericutes	Mollicutes	Mycoplasmatales	Mycoplasmataceae	Mycoplasma	Mycoplasma pneumoniae
Mycoplasma_pneumoniae_M129	NC_000912	689	Mycoplasma_pneumoniae	675	Tenericutes	Mollicutes	Mycoplasmatales	Mycoplasmataceae	Mycoplasma	Mycoplasma pneumoniae
Mycoplasma_pulmonis_UAB_CTIP	NC_002771	782	Mycoplasma_pulmonis_UAB_CTIP	782	Tenericutes	Mollicutes	Mycoplasmatales	Mycoplasmataceae	Mycoplasma	Mycoplasma pulmonis
Mycoplasma_putrefaciens_KS1	NC_015946	650	Mycoplasma_putrefaciens_KS1	650	Tenericutes	Mollicutes	Mycoplasmatales	Mycoplasmataceae	Mycoplasma	Mycoplasma putrefaciens
Mycoplasma_suis_KI3806	NC_015153	794	Mycoplasma_suis	819.5	Tenericutes	Mollicutes	Mycoplasmatales	Mycoplasmataceae	Mycoplasma	Mycoplasma suis
Mycoplasma_suis_str_Illinois	NC_015155	845	Mycoplasma_suis	819.5	Tenericutes	Mollicutes	Mycoplasmatales	Mycoplasmataceae	Mycoplasma	Mycoplasma suis
Mycoplasma_synoviae_53	NC_007294	659	Mycoplasma_synoviae_53	659	Tenericutes	Mollicutes	Mycoplasmatales	Mycoplasmataceae	Mycoplasma	Mycoplasma synoviae
Onion_yellows_phytoplasma_OY-M	NC_005303	749	Onion_yellows_phytoplasma_OY-M	749	Tenericutes	Mollicutes	Acholeplasmatales	Acholeplasmataceae	Candidatus Phytoplasma	Onion yellows phytoplasma
Ureaplasma_parvum_serovar_3_str_ATCC_27815	NC_010503	609	Ureaplasma_parvum	611.5	Tenericutes	Mollicutes	Mycoplasmatales	Mycoplasmataceae	Ureaplasma	Ureaplasma parvum
Ureaplasma_parvum_serovar_3_str_ATCC_700970	NC_002162	614	Ureaplasma_parvum	611.5	Tenericutes	Mollicutes	Mycoplasmatales	Mycoplasmataceae	Ureaplasma	Ureaplasma parvum
Ureaplasma_urealyticum_serovar_10_str_ATCC_33699	NC_011374	646	Ureaplasma_urealyticum_serovar_10_str_ATCC_33699	646	Tenericutes	Mollicutes	Mycoplasmatales	Mycoplasmataceae	Ureaplasma	Ureaplasma urealyticum
Fusobacterium_nucleatum_subsp_nucleatum_ATCC_25586	NC_003454	2063	Fusobacterium_nucleatum_subsp_nucleatum_ATCC_25586	2063	Fusobacteria	Fusobacteriia	Fusobacteriales	Fusobacteriaceae	Fusobacterium	Fusobacterium nucleatum
Ilyobacter_polytropus_DSM_2926	NC_014632	1889	Ilyobacter_polytropus_DSM_2926	1889	Fusobacteria	Fusobacteriia	Fusobacteriales	Fusobacteriaceae	Ilyobacter	Ilyobacter polytropus
Leptotrichia_buccalis_C-1013-b	NC_013192	2220	Leptotrichia_buccalis_C-1013-b	2220	Fusobacteria	Fusobacteriia	Fusobacteriales	Leptotrichiaceae	Leptotrichia	Leptotrichia buccalis
Sebaldella_termitidis_ATCC_33386	NC_013517	4083	Sebaldella_termitidis_ATCC_33386	4083	Fusobacteria	Fusobacteriia	Fusobacteriales	Leptotrichiaceae	Sebaldella	Sebaldella termitidis
Streptobacillus_moniliformis_DSM_12112	NC_013515	1434	Streptobacillus_moniliformis_DSM_12112	1434	Fusobacteria	Fusobacteriia	Fusobacteriales	Leptotrichiaceae	Streptobacillus	Streptobacillus moniliformis
Acetobacter_pasteurianus_IFO_3283-01	NC_013209	2628	Acetobacter_pasteurianus	2618.38	Proteobacteria	Alphaproteobacteria	Rhodospirillales	Acetobacteraceae	Acetobacter	Acetobacter pasteurianus
Acetobacter_pasteurianus_IFO_3283-01-42C	NC_017150	2562	Acetobacter_pasteurianus	2618.38	Proteobacteria	Alphaproteobacteria	Rhodospirillales	Acetobacteraceae	Acetobacter	Acetobacter pasteurianus
Acetobacter_pasteurianus_IFO_3283-03	NC_017100	2627	Acetobacter_pasteurianus	2618.38	Proteobacteria	Alphaproteobacteria	Rhodospirillales	Acetobacteraceae	Acetobacter	Acetobacter pasteurianus
Acetobacter_pasteurianus_IFO_3283-07	NC_017121	2626	Acetobacter_pasteurianus	2618.38	Proteobacteria	Alphaproteobacteria	Rhodospirillales	Acetobacteraceae	Acetobacter	Acetobacter pasteurianus
Acetobacter_pasteurianus_IFO_3283-12	NC_017108	2625	Acetobacter_pasteurianus	2618.38	Proteobacteria	Alphaproteobacteria	Rhodospirillales	Acetobacteraceae	Acetobacter	Acetobacter pasteurianus
Acetobacter_pasteurianus_IFO_3283-22	NC_017125	2627	Acetobacter_pasteurianus	2618.38	Proteobacteria	Alphaproteobacteria	Rhodospirillales	Acetobacteraceae	Acetobacter	Acetobacter pasteurianus
Acetobacter_pasteurianus_IFO_3283-26	NC_017146	2627	Acetobacter_pasteurianus	2618.38	Proteobacteria	Alphaproteobacteria	Rhodospirillales	Acetobacteraceae	Acetobacter	Acetobacter pasteurianus
Acetobacter_pasteurianus_IFO_3283-32	NC_017111	2625	Acetobacter_pasteurianus	2618.38	Proteobacteria	Alphaproteobacteria	Rhodospirillales	Acetobacteraceae	Acetobacter	Acetobacter pasteurianus
Acidiphilium_cryptum_JF-5	NC_009484	3063	Acidiphilium_cryptum_JF-5	3063	Proteobacteria	Alphaproteobacteria	Rhodospirillales	Acetobacteraceae	Acidiphilium	Acidiphilium cryptum
Acidiphilium_multivorum_AIU301	NC_015186	3448	Acidiphilium_multivorum_AIU301	3448	Proteobacteria	Alphaproteobacteria	Rhodospirillales	Acetobacteraceae	Acidiphilium	Acidiphilium multivorum
Agrobacterium_radiobacter_K84	NC_011985-3	6107	Agrobacterium_radiobacter_K84	6107	Proteobacteria	Alphaproteobacteria	Rhizobiales	Rhizobiaceae	Agrobacterium	Agrobacterium tumefaciens
Agrobacterium_sp_H13-3_circ-linear	NC_015183-508	4694	Agrobacterium_sp_H13-3_circ-linear	4694	Proteobacteria	Alphaproteobacteria	Rhizobiales	Rhizobiaceae	Agrobacterium	Agrobacterium sp.
Agrobacterium_tumefaciens_str_C58_circ-lin	NC_003062-3	4616	Agrobacterium_tumefaciens_str_C58_circ-lin	4616	Proteobacteria	Alphaproteobacteria	Rhizobiales	Rhizobiaceae	Agrobacterium	Agrobacterium fabrum
Agrobacterium_vitis_S4	NC_011989-8	4288	Agrobacterium_vitis_S4	4288	Proteobacteria	Alphaproteobacteria	Rhizobiales	Rhizobiaceae	Agrobacterium	Agrobacterium vitis
Anaplasma_centrale_str_Israel	NC_013532	923	Anaplasma_centrale_str_Israel	923	Proteobacteria	Alphaproteobacteria	Rickettsiales	Anaplasmataceae	Anaplasma	Anaplasma centrale
Anaplasma_marginale_str_Florida	NC_012026	940	Anaplasma_marginale	944	Proteobacteria	Alphaproteobacteria	Rickettsiales	Anaplasmataceae	Anaplasma	Anaplasma marginale
Anaplasma_marginale_str_St_Maries	NC_004842	948	Anaplasma_marginale	944	Proteobacteria	Alphaproteobacteria	Rickettsiales	Anaplasmataceae	Anaplasma	Anaplasma marginale
Anaplasma_phagocytophilum_HZ	NC_007797	1264	Anaplasma_phagocytophilum_HZ	1264	Proteobacteria	Alphaproteobacteria	Rickettsiales	Anaplasmataceae	Anaplasma	Anaplasma phagocytophilum
Asticcacaulis_excentricus_CB_48	NC_014816-7	3451	Asticcacaulis_excentricus_CB_48	3451	Proteobacteria	Alphaproteobacteria	Caulobacterales	Caulobacteraceae	Asticcacaulis	Asticcacaulis excentricus
Azorhizobium_caulinodans_ORS_571	NC_009937	4717	Azorhizobium_caulinodans_ORS_571	4717	Proteobacteria	Alphaproteobacteria	Rhizobiales	Xanthobacteraceae	Azorhizobium	Azorhizobium caulinodans
Azospirillum_lipoferum_4B	NC_016622	2852	Azospirillum_lipoferum_4B	2852	Proteobacteria	Alphaproteobacteria	Rhodospirillales	Rhodospirillaceae	Azospirillum	Azospirillum lipoferum
Azospirillum_sp_B510	NC_013854	2893	Azospirillum_sp_B510	2893	Proteobacteria	Alphaproteobacteria	Rhodospirillales	Rhodospirillaceae	Azospirillum	Azospirillum sp.
Bartonella_bacilliformis_KC583	NC_008783	1283	Bartonella_bacilliformis_KC583	1283	Proteobacteria	Alphaproteobacteria	Rhizobiales	Bartonellaceae	Bartonella	Bartonella bacilliformis
Bartonella_clarridgeiae_73	NC_014932	1326	Bartonella_clarridgeiae_73	1326	Proteobacteria	Alphaproteobacteria	Rhizobiales	Bartonellaceae	Bartonella	Bartonella clarridgeiae
Bartonella_grahamii_as4aup	NC_012846	1737	Bartonella_grahamii_as4aup	1737	Proteobacteria	Alphaproteobacteria	Rhizobiales	Bartonellaceae	Bartonella	Bartonella grahamii
Bartonella_henselae_str_Houston-1	NC_005956	1488	Bartonella_henselae_str_Houston-1	1488	Proteobacteria	Alphaproteobacteria	Rhizobiales	Bartonellaceae	Bartonella	Bartonella henselae
Bartonella_quintana_str_Toulouse	NC_005955	1142	Bartonella_quintana_str_Toulouse	1142	Proteobacteria	Alphaproteobacteria	Rhizobiales	Bartonellaceae	Bartonella	Bartonella quintana
Bartonella_tribocorum_CIP_105476	NC_010161	2069	Bartonella_tribocorum_CIP_105476	2069	Proteobacteria	Alphaproteobacteria	Rhizobiales	Bartonellaceae	Bartonella	Bartonella tribocorum
Beijerinckia_indica_subsp_indica_ATCC_9039	NC_010581	3569	Beijerinckia_indica_subsp_indica_ATCC_9039	3569	Proteobacteria	Alphaproteobacteria	Rhizobiales	Beijerinckiaceae	Beijerinckia	Beijerinckia indica
Bradyrhizobium_japonicum_USDA_110	NC_004463	8317	Bradyrhizobium_japonicum	8571.5	Proteobacteria	Alphaproteobacteria	Rhizobiales	Bradyrhizobiaceae	Bradyrhizobium	Bradyrhizobium japonicum
Bradyrhizobium_japonicum_USDA_6	NC_017249	8826	Bradyrhizobium_japonicum	8571.5	Proteobacteria	Alphaproteobacteria	Rhizobiales	Bradyrhizobiaceae	Bradyrhizobium	Bradyrhizobium japonicum
Bradyrhizobium_sp_BTAi1	NC_009485	7393	Bradyrhizobium_sp_BTAi1	7393	Proteobacteria	Alphaproteobacteria	Rhizobiales	Bradyrhizobiaceae	Bradyrhizobium	Bradyrhizobium sp
Bradyrhizobium_sp_ORS_278	NC_009445	6717	Bradyrhizobium_sp_ORS_278	6717	Proteobacteria	Alphaproteobacteria	Rhizobiales	Bradyrhizobiaceae	Bradyrhizobium	Bradyrhizobium sp
Bradyrhizobium_sp_S23321	NC_017082	6892	Bradyrhizobium_sp_S23321	6892	Proteobacteria	Alphaproteobacteria	Rhizobiales	Bradyrhizobiaceae	Bradyrhizobium	Bradyrhizobium sp
Brevundimonas_subvibrioides_ATCC_15264	NC_014375	3327	Brevundimonas_subvibrioides_ATCC_15264	3327	Proteobacteria	Alphaproteobacteria	Caulobacterales	Caulobacteraceae	Brevundimonas	Brevundimonas subvibrioides
Brucella_abortus_A13334	NC_016795-77	3338	Brucella_abortus	3140.67	Proteobacteria	Alphaproteobacteria	Rhizobiales	Brucellaceae	Brucella	Brucella abortus
Brucella_abortus_bv_1_str_9-941	NC_006932-3	3084	Brucella_abortus	3140.67	Proteobacteria	Alphaproteobacteria	Rhizobiales	Brucellaceae	Brucella	Brucella abortus
Brucella_abortus_S19	NC_010740-2	3000	Brucella_abortus	3140.67	Proteobacteria	Alphaproteobacteria	Rhizobiales	Brucellaceae	Brucella	Brucella abortus
Brucella_canis_ATCC_23365	NC_010103-4	3251	Brucella_canis	3265.5	Proteobacteria	Alphaproteobacteria	Rhizobiales	Brucellaceae	Brucella	Brucella canis
Brucella_canis_HSK_A52141	NC_016778-96	3280	Brucella_canis	3265.5	Proteobacteria	Alphaproteobacteria	Rhizobiales	Brucellaceae	Brucella	Brucella canis
Brucella_melitensis_ATCC_23457	NC_012441-2	3135	Brucella_melitensis	3219.5	Proteobacteria	Alphaproteobacteria	Rhizobiales	Brucellaceae	Brucella	Brucella melitensis
Brucella_melitensis_biovar_Abortus_2308	NC_007618-24	3034	Brucella_melitensis	3219.5	Proteobacteria	Alphaproteobacteria	Rhizobiales	Brucellaceae	Brucella	Brucella abortus
Brucella_melitensis_bv_1_str_16M	NC_003317-8	3198	Brucella_melitensis	3219.5	Proteobacteria	Alphaproteobacteria	Rhizobiales	Brucellaceae	Brucella	Brucella melitensis
Brucella_melitensis_M28	NC_017244-5	3363	Brucella_melitensis	3219.5	Proteobacteria	Alphaproteobacteria	Rhizobiales	Brucellaceae	Brucella	Brucella melitensis
Brucella_melitensis_M5-90	NC_017246-7	3358	Brucella_melitensis	3219.5	Proteobacteria	Alphaproteobacteria	Rhizobiales	Brucellaceae	Brucella	Brucella melitensis
Brucella_melitensis_NI	NC_017248-83	3229	Brucella_melitensis	3219.5	Proteobacteria	Alphaproteobacteria	Rhizobiales	Brucellaceae	Brucella	Brucella melitensis
Brucella_microti_CCM_4915	NC_013118-9	3282	Brucella_microti_CCM_4915	3282	Proteobacteria	Alphaproteobacteria	Rhizobiales	Brucellaceae	Brucella	Brucella microti
Brucella_ovis_ATCC_25840	NC_009504-5	2890	Brucella_ovis_ATCC_25840	2890	Proteobacteria	Alphaproteobacteria	Rhizobiales	Brucellaceae	Brucella	Brucella ovis
Brucella_pinnipedialis_B2-94	NC_015857-8	3324	Brucella_pinnipedialis_B2-94	3324	Proteobacteria	Alphaproteobacteria	Rhizobiales	Brucellaceae	Brucella	Brucella pinnipedialis
Brucella_suis_1330	NC_004310-1	3271	Brucella_suis	3262	Proteobacteria	Alphaproteobacteria	Rhizobiales	Brucellaceae	Brucella	Brucella suis
Brucella_suis_1330_Xg	NC_017251-0	3266	Brucella_suis	3262	Proteobacteria	Alphaproteobacteria	Rhizobiales	Brucellaceae	Brucella	Brucella suis
Brucella_suis_ATCC_23445	NC_010167-9	3241	Brucella_suis	3262	Proteobacteria	Alphaproteobacteria	Rhizobiales	Brucellaceae	Brucella	Brucella suis
Brucella_suis_VBI22	NC_016797-75	3270	Brucella_suis	3262	Proteobacteria	Alphaproteobacteria	Rhizobiales	Brucellaceae	Brucella	Brucella suis
Candidatus_Hodgkinia_cicadicola_Dsem	NC_012960	169	Candidatus_Hodgkinia_cicadicola_Dsem	169	Proteobacteria	Alphaproteobacteria	Rhizobiales	unclassified Rhizobiales	Candidatus Hodgkinia	Candidatus Hodgkinia cicadicola
Candidatus_Liberibacter_asiaticus_str_psy62	NC_012985	1109	Candidatus_Liberibacter	1150.5	Proteobacteria	Alphaproteobacteria	Rhizobiales	Rhizobiaceae	Candidatus Liberibacter	Candidatus Liberibacter asiaticus
Candidatus_Liberibacter_solanacearum_CLso-ZC1	NC_014774	1192	Candidatus_Liberibacter	1150.5	Proteobacteria	Alphaproteobacteria	Rhizobiales	Rhizobiaceae	Candidatus Liberibacter	Candidatus Liberibacter solanacearum
Candidatus_Midichloria_mitochondrii_IricVA	NC_015722	1211	Candidatus_Midichloria_mitochondrii_IricVA	1211	Proteobacteria	Alphaproteobacteria	Rickettsiales	Rickettsiales genera incertae sedis	Candidatus Midichloria	Candidatus Midichloria mitochondrii
Candidatus_Pelagibacter_sp_IMCC9063	NC_015380	1447	Candidatus_Pelagibacter	1400.5	Proteobacteria	Alphaproteobacteria	unclassified Alphaproteobacteria	SAR11 cluster	Candidatus Pelagibacter	Candidatus Pelagibacter sp
Candidatus_Pelagibacter_ubique_HTCC1062	NC_007205	1354	Candidatus_Pelagibacter	1400.5	Proteobacteria	Alphaproteobacteria	unclassified Alphaproteobacteria	-	Candidatus Pelagibacter	Candidatus Pelagibacter ubique
Candidatus_Puniceispirillum_marinum_IMCC1322	NC_014010	2543	Candidatus_Puniceispirillum_marinum_IMCC1322	2543	Proteobacteria	Alphaproteobacteria	unclassified Alphaproteobacteria	-	Candidatus Puniceispirillum	Candidatus Puniceispirillum marinum
Candidatus_Rickettsia_amblyommii_str_GAT-30V	NC_017028	1298	Candidatus_Rickettsia_amblyommii_str_GAT-30V	1298	Proteobacteria	Alphaproteobacteria	Rickettsiales	Rickettsieae	Rickettsia	Candidatus Rickettsia amblyommii
Caulobacter_crescentus_CB15	NC_002696	3737	Caulobacter_crescentus	3807	Proteobacteria	Alphaproteobacteria	Caulobacterales	Caulobacteraceae	Caulobacter	Caulobacter vibrioides
Caulobacter_crescentus_NA1000	NC_011916	3877	Caulobacter_crescentus	3807	Proteobacteria	Alphaproteobacteria	Caulobacterales	Caulobacteraceae	Caulobacter	Caulobacter vibrioides
Caulobacter_segnis_ATCC_21756	NC_014100	4139	Caulobacter_segnis_ATCC_21756	4139	Proteobacteria	Alphaproteobacteria	Caulobacterales	Caulobacteraceae	Caulobacter	Caulobacter segnis
Caulobacter_sp_K31	NC_010338	5061	Caulobacter_sp_K31	5061	Proteobacteria	Alphaproteobacteria	Caulobacterales	Caulobacteraceae	Caulobacter	Caulobacter sp
Chelativorans_sp_BNC1	NC_008254	4064	Chelativorans_sp_BNC1	4064	Proteobacteria	Alphaproteobacteria	Rhizobiales	Phyllobacteriaceae	Chelativorans	Chelativorans sp
Dinoroseobacter_shibae_DFL_12	NC_009952	3584	Dinoroseobacter_shibae_DFL_12	3584	Proteobacteria	Alphaproteobacteria	Rhodobacterales	Rhodobacteraceae	Dinoroseobacter	Dinoroseobacter shibae
Ehrlichia_canis_str_Jake	NC_007354	925	Ehrlichia_canis_str_Jake	925	Proteobacteria	Alphaproteobacteria	Rickettsiales	Anaplasmataceae	Ehrlichia	Ehrlichia canis
Ehrlichia_chaffeensis_str_Arkansas	NC_007799	1105	Ehrlichia_chaffeensis_str_Arkansas	1105	Proteobacteria	Alphaproteobacteria	Rickettsiales	Anaplasmataceae	Ehrlichia	Ehrlichia chaffeensis
Ehrlichia_ruminantium_str_Gardel	NC_006831	950	Ehrlichia_ruminantium	932	Proteobacteria	Alphaproteobacteria	Rickettsiales	Anaplasmataceae	Ehrlichia	Ehrlichia ruminantium
Ehrlichia_ruminantium_str_Welgevonden	NC_005295	888	Ehrlichia_ruminantium	932	Proteobacteria	Alphaproteobacteria	Rickettsiales	Anaplasmataceae	Ehrlichia	Ehrlichia ruminantium
Ehrlichia_ruminantium_str_Welgevonden_Xs	NC_006832	958	Ehrlichia_ruminantium	932	Proteobacteria	Alphaproteobacteria	Rickettsiales	Anaplasmataceae	Ehrlichia	Ehrlichia ruminantium
Erythrobacter_litoralis_HTCC2594	NC_007722	3011	Erythrobacter_litoralis_HTCC2594	3011	Proteobacteria	Alphaproteobacteria	Sphingomonadales	Erythrobacteraceae	Erythrobacter	Erythrobacter litoralis
Gluconacetobacter_diazotrophicus_PAl_5	NC_010125	3777	Gluconacetobacter_diazotrophicus	3624.5	Proteobacteria	Alphaproteobacteria	Rhodospirillales	Acetobacteraceae	Gluconacetobacter	Gluconacetobacter diazotrophicus
Gluconacetobacter_diazotrophicus_PAl_5_Xi	NC_011365	3472	Gluconacetobacter_diazotrophicus	3624.5	Proteobacteria	Alphaproteobacteria	Rhodospirillales	Acetobacteraceae	Gluconacetobacter	Gluconacetobacter diazotrophicus
Gluconacetobacter_xylinus_NBRC_3288	NC_016027	2811	Gluconacetobacter_xylinus_NBRC_3288	2811	Proteobacteria	Alphaproteobacteria	Rhodospirillales	Acetobacteraceae	Gluconacetobacter	Gluconacetobacter xylinus
Gluconobacter_oxydans_621H	NC_006677	2432	Gluconobacter_oxydans_621H	2432	Proteobacteria	Alphaproteobacteria	Rhodospirillales	Acetobacteraceae	Gluconobacter	Gluconobacter oxydans
Granulibacter_bethesdensis_CGDNIH1	NC_008343	2433	Granulibacter_bethesdensis_CGDNIH1	2433	Proteobacteria	Alphaproteobacteria	Rhodospirillales	Acetobacteraceae	Granulibacter	Granulibacter bethesdensis
Hirschia_baltica_ATCC_49814	NC_012982	3119	Hirschia_baltica_ATCC_49814	3119	Proteobacteria	Alphaproteobacteria	Rhodobacterales	Hyphomonadaceae	Hirschia	Hirschia baltica
Hyphomicrobium_denitrificans_ATCC_51888	NC_014313	3512	Hyphomicrobium_denitrificans_ATCC_51888	3512	Proteobacteria	Alphaproteobacteria	Rhizobiales	Hyphomicrobiaceae	Hyphomicrobium	Hyphomicrobium denitrificans
Hyphomicrobium_sp_MC1	NC_015717	4893	Hyphomicrobium_sp_MC1	4893	Proteobacteria	Alphaproteobacteria	Rhizobiales	Hyphomicrobiaceae	Hyphomicrobium	Hyphomicrobium sp
Hyphomonas_neptunium_ATCC_15444	NC_008358	3505	Hyphomonas_neptunium_ATCC_15444	3505	Proteobacteria	Alphaproteobacteria	Rhodobacterales	Hyphomonadaceae	Hyphomonas	Hyphomonas neptunium
Jannaschia_sp_CCS1	NC_007802	4212	Jannaschia_sp_CCS1	4212	Proteobacteria	Alphaproteobacteria	Rhodobacterales	Rhodobacteraceae	Jannaschia	Jannaschia sp
Ketogulonicigenium_vulgare_Y25	NC_014625	2744	Ketogulonicigenium_vulgare_Y25	2744	Proteobacteria	Alphaproteobacteria	Rhodobacterales	Rhodobacteraceae	Ketogulonicigenium	Ketogulonicigenium vulgare
Ketogulonigenium_vulgarum_WSH-001	NC_017384	2596	Ketogulonigenium_vulgarum_WSH-001	2596	Proteobacteria	Alphaproteobacteria	Rhodobacterales	Rhodobacteraceae	Ketogulonicigenium	Ketogulonicigenium vulgare
Magnetococcus_marinus_MC-1	NC_008576	3716	Magnetococcus_marinus_MC-1	3716	Proteobacteria	Alphaproteobacteria	Magnetococcales	Magnetococcaceae	Magnetococcus	Magnetococcus marinus
Magnetospirillum_magneticum_AMB-1	NC_007626	4561	Magnetospirillum_magneticum_AMB-1	4561	Proteobacteria	Alphaproteobacteria	Rhodospirillales	Rhodospirillaceae	Magnetospirillum	Magnetospirillum magneticum
Maricaulis_maris_MCS10	NC_008347	3063	Maricaulis_maris_MCS10	3063	Proteobacteria	Alphaproteobacteria	Rhodobacterales	Hyphomonadaceae	Maricaulis	Maricaulis maris
Mesorhizobium_ciceri_biovar_biserrulae_WSM1271	NC_014923	5870	Mesorhizobium_ciceri_biovar_biserrulae_WSM1271	5870	Proteobacteria	Alphaproteobacteria	Rhizobiales	Phyllobacteriaceae	Mesorhizobium	Mesorhizobium ciceri
Mesorhizobium_loti_MAFF303099	NC_002678	6743	Mesorhizobium_loti_MAFF303099	6743	Proteobacteria	Alphaproteobacteria	Rhizobiales	Phyllobacteriaceae	Mesorhizobium	Mesorhizobium loti
Mesorhizobium_opportunistum_WSM2075	NC_015675	6508	Mesorhizobium_opportunistum_WSM2075	6508	Proteobacteria	Alphaproteobacteria	Rhizobiales	Phyllobacteriaceae	Mesorhizobium	Mesorhizobium opportunistum
Methylobacterium_chloromethanicum_CM4	NC_011757	5173	Methylobacterium_chloromethanicum_CM4	5173	Proteobacteria	Alphaproteobacteria	Rhizobiales	Methylobacteriaceae	Methylobacterium	Methylobacterium chloromethanicum
Methylobacterium_extorquens_AM1	NC_012808	4953	Methylobacterium_extorquens	5125.33	Proteobacteria	Alphaproteobacteria	Rhizobiales	Methylobacteriaceae	Methylobacterium	Methylobacterium extorquens
Methylobacterium_extorquens_DM4	NC_012988	5594	Methylobacterium_extorquens	5125.33	Proteobacteria	Alphaproteobacteria	Rhizobiales	Methylobacteriaceae	Methylobacterium	Methylobacterium extorquens
Methylobacterium_extorquens_PA1	NC_010172	4829	Methylobacterium_extorquens	5125.33	Proteobacteria	Alphaproteobacteria	Rhizobiales	Methylobacteriaceae	Methylobacterium	Methylobacterium extorquens
Methylobacterium_nodulans_ORS_2060	NC_011894	7355	Methylobacterium_nodulans_ORS_2060	7355	Proteobacteria	Alphaproteobacteria	Rhizobiales	Methylobacteriaceae	Methylobacterium	Methylobacterium nodulans
Methylobacterium_populi_BJ001	NC_010725	5314	Methylobacterium_populi_BJ001	5314	Proteobacteria	Alphaproteobacteria	Rhizobiales	Methylobacteriaceae	Methylobacterium	Methylobacterium populi
Methylobacterium_radiotolerans_JCM_2831	NC_010505	5686	Methylobacterium_radiotolerans_JCM_2831	5686	Proteobacteria	Alphaproteobacteria	Rhizobiales	Methylobacteriaceae	Methylobacterium	Methylobacterium radiotolerans
Methylobacterium_sp_4-46	NC_010511	6609	Methylobacterium_sp_4-46	6609	Proteobacteria	Alphaproteobacteria	Rhizobiales	Methylobacteriaceae	Methylobacterium	Methylobacterium sp
Methylocella_silvestris_BL2	NC_011666	3818	Methylocella_silvestris_BL2	3818	Proteobacteria	Alphaproteobacteria	Rhizobiales	Beijerinckiaceae	Methylocella	Methylocella silvestris
Micavibrio_aeruginosavorus_ARL-13	NC_016026	2432	Micavibrio_aeruginosavorus_ARL-13	2432	Proteobacteria	Alphaproteobacteria	unclassified Alphaproteobacteria	-	Micavibrio	Micavibrio aeruginosavorus
Neorickettsia_risticii_str_Illinois	NC_013009	892	Neorickettsia_risticii_str_Illinois	892	Proteobacteria	Alphaproteobacteria	Rickettsiales	Anaplasmataceae	Neorickettsia	Neorickettsia risticii
Neorickettsia_sennetsu_str_Miyayama	NC_007798	932	Neorickettsia_sennetsu_str_Miyayama	932	Proteobacteria	Alphaproteobacteria	Rickettsiales	Anaplasmataceae	Neorickettsia	Neorickettsia sennetsu
Nitrobacter_hamburgensis_X14	NC_007964	3804	Nitrobacter_hamburgensis_X14	3804	Proteobacteria	Alphaproteobacteria	Rhizobiales	Bradyrhizobiaceae	Nitrobacter	Nitrobacter hamburgensis
Nitrobacter_winogradskyi_Nb-255	NC_007406	3122	Nitrobacter_winogradskyi_Nb-255	3122	Proteobacteria	Alphaproteobacteria	Rhizobiales	Bradyrhizobiaceae	Nitrobacter	Nitrobacter winogradskyi
Novosphingobium_aromaticivorans_DSM_12444	NC_007794	3324	Novosphingobium_aromaticivorans_DSM_12444	3324	Proteobacteria	Alphaproteobacteria	Sphingomonadales	Sphingomonadaceae	Novosphingobium	Novosphingobium aromaticivorans
Novosphingobium_sp_PP1Y	NC_015580	3442	Novosphingobium_sp_PP1Y	3442	Proteobacteria	Alphaproteobacteria	Sphingomonadales	Sphingomonadaceae	Novosphingobium	Novosphingobium sp
Ochrobactrum_anthropi_ATCC_49188	NC_009667-8	4424	Ochrobactrum_anthropi_ATCC_49188	4424	Proteobacteria	Alphaproteobacteria	Rhizobiales	Brucellaceae	Ochrobactrum	Ochrobactrum anthropi
Oligotropha_carboxidovorans_OM4	NC_017538	3287	Oligotropha_carboxidovorans	3450	Proteobacteria	Alphaproteobacteria	Rhizobiales	Bradyrhizobiaceae	Oligotropha	Oligotropha carboxidovorans
Oligotropha_carboxidovorans_OM5	NC_011386	3722	Oligotropha_carboxidovorans	3450	Proteobacteria	Alphaproteobacteria	Rhizobiales	Bradyrhizobiaceae	Oligotropha	Oligotropha carboxidovorans
Oligotropha_carboxidovorans_OM5_Xh	NC_015684	3341	Oligotropha_carboxidovorans	3450	Proteobacteria	Alphaproteobacteria	Rhizobiales	Bradyrhizobiaceae	Oligotropha	Oligotropha carboxidovorans
Orientia_tsutsugamushi_str_Boryong	NC_009488	1182	Orientia_tsutsugamushi	1574.5	Proteobacteria	Alphaproteobacteria	Rickettsiales	Rickettsieae	Orientia	Orientia tsutsugamushi
Orientia_tsutsugamushi_str_Ikeda	NC_010793	1967	Orientia_tsutsugamushi	1574.5	Proteobacteria	Alphaproteobacteria	Rickettsiales	Rickettsieae	Orientia	Orientia tsutsugamushi
Paracoccus_denitrificans_PD1222	NC_008686-7	4461	Paracoccus_denitrificans_PD1222	4461	Proteobacteria	Alphaproteobacteria	Rhodobacterales	Rhodobacteraceae	Paracoccus	Paracoccus denitrificans
Parvibaculum_lavamentivorans_DS-1	NC_009719	3636	Parvibaculum_lavamentivorans_DS-1	3636	Proteobacteria	Alphaproteobacteria	Rhizobiales	Phyllobacteriaceae	Parvibaculum	Parvibaculum lavamentivorans
Parvularcula_bermudensis_HTCC2503	NC_014414	2687	Parvularcula_bermudensis_HTCC2503	2687	Proteobacteria	Alphaproteobacteria	Parvularculales	Parvularculaceae	Parvularcula	Parvularcula bermudensis
Pelagibacterium_halotolerans_B2	NC_016078	3878	Pelagibacterium_halotolerans_B2	3878	Proteobacteria	Alphaproteobacteria	Rhizobiales	Hyphomicrobiaceae	Pelagibacterium	Pelagibacterium halotolerans
Phenylobacterium_zucineum_HLK1	NC_011144	3529	Phenylobacterium_zucineum_HLK1	3529	Proteobacteria	Alphaproteobacteria	Caulobacterales	Caulobacteraceae	Phenylobacterium	Phenylobacterium zucineum
Polymorphum_gilvum_SL003B-26A1	NC_015259	4324	Polymorphum_gilvum_SL003B-26A1	4324	Proteobacteria	Alphaproteobacteria	-	unclassified Alphaproteobacteria	Polymorphum	Polymorphum gilvum
Pseudovibrio_sp_FO-BEG1	NC_016642	5070	Pseudovibrio_sp_FO-BEG1	5070	Proteobacteria	Alphaproteobacteria	Rhodobacterales	Rhodobacteraceae	Pseudovibrio	Pseudovibrio sp
Rhizobium_etli_cf_42	NC_007761	4035	Rhizobium_etli	4189	Proteobacteria	Alphaproteobacteria	Rhizobiales	Rhizobiaceae	Rhizobium	Rhizobium etli
Rhizobium_etli_CIAT_652	NC_010994	4343	Rhizobium_etli	4189	Proteobacteria	Alphaproteobacteria	Rhizobiales	Rhizobiaceae	Rhizobium	Rhizobium etli
Rhizobium_leguminosarum_bv_trifolii_WSM1325	NC_012850	4565	Rhizobium_leguminosarum	4528	Proteobacteria	Alphaproteobacteria	Rhizobiales	Rhizobiaceae	Rhizobium	Rhizobium leguminosarum
Rhizobium_leguminosarum_bv_trifolii_WSM2304	NC_011369	4325	Rhizobium_leguminosarum	4528	Proteobacteria	Alphaproteobacteria	Rhizobiales	Rhizobiaceae	Rhizobium	Rhizobium leguminosarum
Rhizobium_leguminosarum_bv_viciae_3841	NC_008380	4694	Rhizobium_leguminosarum	4528	Proteobacteria	Alphaproteobacteria	Rhizobiales	Rhizobiaceae	Rhizobium	Rhizobium leguminosarum
Rhodobacter_capsulatus_SB_1003	NC_014034	3493	Rhodobacter_capsulatus_SB_1003	3493	Proteobacteria	Alphaproteobacteria	Rhodobacterales	Rhodobacteraceae	Rhodobacter	Rhodobacter capsulatus
Rhodobacter_sphaeroides_2-4-1	NC_007493-4	3857	Rhodobacter_sphaeroides	3829.25	Proteobacteria	Alphaproteobacteria	Rhodobacterales	Rhodobacteraceae	Rhodobacter	Rhodobacter sphaeroides
Rhodobacter_sphaeroides_ATCC_17025	NC_009428	3111	Rhodobacter_sphaeroides	3829.25	Proteobacteria	Alphaproteobacteria	Rhodobacterales	Rhodobacteraceae	Rhodobacter	Rhodobacter sphaeroides
Rhodobacter_sphaeroides_ATCC_17029	NC_009049-50	4024	Rhodobacter_sphaeroides	3829.25	Proteobacteria	Alphaproteobacteria	Rhodobacterales	Rhodobacteraceae	Rhodobacter	Rhodobacter sphaeroides
Rhodobacter_sphaeroides_KD131	NC_011958-63	4325	Rhodobacter_sphaeroides	3829.25	Proteobacteria	Alphaproteobacteria	Rhodobacterales	Rhodobacteraceae	Rhodobacter	Rhodobacter sphaeroides
Rhodomicrobium_vannielii_ATCC_17100	NC_014664	3565	Rhodomicrobium_vannielii_ATCC_17100	3565	Proteobacteria	Alphaproteobacteria	Rhizobiales	Hyphomicrobiaceae	Rhodomicrobium	Rhodomicrobium vannielii
Rhodopseudomonas_palustris_BisA53	NC_008435	4878	Rhodopseudomonas_palustris	4831.43	Proteobacteria	Alphaproteobacteria	Rhizobiales	Bradyrhizobiaceae	Rhodopseudomonas	Rhodopseudomonas palustris
Rhodopseudomonas_palustris_BisB18	NC_007925	4886	Rhodopseudomonas_palustris	4831.43	Proteobacteria	Alphaproteobacteria	Rhizobiales	Bradyrhizobiaceae	Rhodopseudomonas	Rhodopseudomonas palustris
Rhodopseudomonas_palustris_BisB5	NC_007958	4397	Rhodopseudomonas_palustris	4831.43	Proteobacteria	Alphaproteobacteria	Rhizobiales	Bradyrhizobiaceae	Rhodopseudomonas	Rhodopseudomonas palustris
Rhodopseudomonas_palustris_CGA009	NC_005296	4813	Rhodopseudomonas_palustris	4831.43	Proteobacteria	Alphaproteobacteria	Rhizobiales	Bradyrhizobiaceae	Rhodopseudomonas	Rhodopseudomonas palustris
Rhodopseudomonas_palustris_DX-1	NC_014834	4917	Rhodopseudomonas_palustris	4831.43	Proteobacteria	Alphaproteobacteria	Rhizobiales	Bradyrhizobiaceae	Rhodopseudomonas	Rhodopseudomonas palustris
Rhodopseudomonas_palustris_HaA2	NC_007778	4683	Rhodopseudomonas_palustris	4831.43	Proteobacteria	Alphaproteobacteria	Rhizobiales	Bradyrhizobiaceae	Rhodopseudomonas	Rhodopseudomonas palustris
Rhodopseudomonas_palustris_TIE-1	NC_011004	5246	Rhodopseudomonas_palustris	4831.43	Proteobacteria	Alphaproteobacteria	Rhizobiales	Bradyrhizobiaceae	Rhodopseudomonas	Rhodopseudomonas palustris
Rhodospirillum_centenum_SW	NC_011420	4003	Rhodospirillum_centenum_SW	4003	Proteobacteria	Alphaproteobacteria	Rhodospirillales	Rhodospirillaceae	Rhodospirillum	Rhodospirillum centenum
Rhodospirillum_photometricum_DSM_122	NC_017059	3281	Rhodospirillum_photometricum_DSM_122	3281	Proteobacteria	Alphaproteobacteria	Rhodospirillales	Rhodospirillaceae	Rhodospirillum	Rhodospirillum photometricum
Rhodospirillum_rubrum_ATCC_11170	NC_007643	3788	Rhodospirillum_rubrum	3833	Proteobacteria	Alphaproteobacteria	Rhodospirillales	Rhodospirillaceae	Rhodospirillum	Rhodospirillum rubrum
Rhodospirillum_rubrum_F11	NC_017584	3878	Rhodospirillum_rubrum	3833	Proteobacteria	Alphaproteobacteria	Rhodospirillales	Rhodospirillaceae	Rhodospirillum	Rhodospirillum rubrum
Rickettsia_africae_ESF-5	NC_012633	1030	Rickettsia_africae_ESF-5	1030	Proteobacteria	Alphaproteobacteria	Rickettsiales	Rickettsieae	Rickettsia	Rickettsia africae
Rickettsia_akari_str_Hartford	NC_009881	1258	Rickettsia_akari_str_Hartford	1258	Proteobacteria	Alphaproteobacteria	Rickettsiales	Rickettsieae	Rickettsia	Rickettsia akari
Rickettsia_australis_str_Cutlack	NC_017058	1239	Rickettsia_australis_str_Cutlack	1239	Proteobacteria	Alphaproteobacteria	Rickettsiales	Rickettsieae	Rickettsia	Rickettsia australis
Rickettsia_bellii_OSU_85-389	NC_009883	1475	Rickettsia_bellii	1452	Proteobacteria	Alphaproteobacteria	Rickettsiales	Rickettsieae	Rickettsia	Rickettsia bellii
Rickettsia_bellii_RML369-C	NC_007940	1429	Rickettsia_bellii	1452	Proteobacteria	Alphaproteobacteria	Rickettsiales	Rickettsieae	Rickettsia	Rickettsia bellii
Rickettsia_canadensis_str_CA410	NC_016929	1016	Rickettsia_canadensis	1053	Proteobacteria	Alphaproteobacteria	Rickettsiales	Rickettsieae	Rickettsia	Rickettsia canadensis
Rickettsia_canadensis_str_McKiel	NC_009879	1090	Rickettsia_canadensis	1053	Proteobacteria	Alphaproteobacteria	Rickettsiales	Rickettsieae	Rickettsia	Rickettsia canadensis
Rickettsia_conorii_str_Malish_7	NC_003103	1374	Rickettsia_conorii_str_Malish_7	1374	Proteobacteria	Alphaproteobacteria	Rickettsiales	Rickettsieae	Rickettsia	Rickettsia conorii
Rickettsia_felis_URRWXCal2	NC_007109	1400	Rickettsia_felis_URRWXCal2	1400	Proteobacteria	Alphaproteobacteria	Rickettsiales	Rickettsieae	Rickettsia	Rickettsia felis
Rickettsia_heilongjiangensis_054	NC_015866	1297	Rickettsia_heilongjiangensis_054	1297	Proteobacteria	Alphaproteobacteria	Rickettsiales	Rickettsieae	Rickettsia	Rickettsia heilongjiangensis
Rickettsia_japonica_YH	NC_016050	971	Rickettsia_japonica_YH	971	Proteobacteria	Alphaproteobacteria	Rickettsiales	Rickettsieae	Rickettsia	Rickettsia japonica
Rickettsia_massiliae_MTU5	NC_009900	968	Rickettsia_massiliae	1081.5	Proteobacteria	Alphaproteobacteria	Rickettsiales	Rickettsieae	Rickettsia	Rickettsia massiliae
Rickettsia_massiliae_str_AZT80	NC_016931	1195	Rickettsia_massiliae	1081.5	Proteobacteria	Alphaproteobacteria	Rickettsiales	Rickettsieae	Rickettsia	Rickettsia massiliae
Rickettsia_montanensis_str_OSU_85-930	NC_017043	1217	Rickettsia_montanensis_str_OSU_85-930	1217	Proteobacteria	Alphaproteobacteria	Rickettsiales	Rickettsieae	Rickettsia	Rickettsia montanensis
Rickettsia_parkeri_str_Portsmouth	NC_017044	1318	Rickettsia_parkeri_str_Portsmouth	1318	Proteobacteria	Alphaproteobacteria	Rickettsiales	Rickettsieae	Rickettsia	Rickettsia parkeri
Rickettsia_peacockii_str_Rustic	NC_012730	927	Rickettsia_peacockii_str_Rustic	927	Proteobacteria	Alphaproteobacteria	Rickettsiales	Rickettsieae	Rickettsia	Rickettsia peacockii
Rickettsia_philipii_str_364D	NC_016930	1344	Rickettsia_philipii_str_364D	1344	Proteobacteria	Alphaproteobacteria	Rickettsiales	Rickettsieae	Rickettsia	Rickettsia philipii
Rickettsia_prowazekii_Rp22	NC_017560	950	Rickettsia_prowazekii	852.375	Proteobacteria	Alphaproteobacteria	Rickettsiales	Rickettsieae	Rickettsia	Rickettsia prowazekii
Rickettsia_prowazekii_str_BuV67-CWPP	NC_017056	843	Rickettsia_prowazekii	852.375	Proteobacteria	Alphaproteobacteria	Rickettsiales	Rickettsieae	Rickettsia	Rickettsia prowazekii
Rickettsia_prowazekii_str_Chernikova	NC_017049	845	Rickettsia_prowazekii	852.375	Proteobacteria	Alphaproteobacteria	Rickettsiales	Rickettsieae	Rickettsia	Rickettsia prowazekii
Rickettsia_prowazekii_str_Dachau	NC_017051	839	Rickettsia_prowazekii	852.375	Proteobacteria	Alphaproteobacteria	Rickettsiales	Rickettsieae	Rickettsia	Rickettsia prowazekii
Rickettsia_prowazekii_str_GvV257	NC_017048	829	Rickettsia_prowazekii	852.375	Proteobacteria	Alphaproteobacteria	Rickettsiales	Rickettsieae	Rickettsia	Rickettsia prowazekii
Rickettsia_prowazekii_str_Katsinyian	NC_017050	844	Rickettsia_prowazekii	852.375	Proteobacteria	Alphaproteobacteria	Rickettsiales	Rickettsieae	Rickettsia	Rickettsia prowazekii
Rickettsia_prowazekii_str_Madrid_E	NC_000963	835	Rickettsia_prowazekii	852.375	Proteobacteria	Alphaproteobacteria	Rickettsiales	Rickettsieae	Rickettsia	Rickettsia prowazekii
Rickettsia_prowazekii_str_RpGvF24	NC_017057	834	Rickettsia_prowazekii	852.375	Proteobacteria	Alphaproteobacteria	Rickettsiales	Rickettsieae	Rickettsia	Rickettsia prowazekii
Rickettsia_rhipicephali_str_3-7-female6-CWPP	NC_017042	1252	Rickettsia_rhipicephali_str_3-7-female6-CWPP	1252	Proteobacteria	Alphaproteobacteria	Rickettsiales	Rickettsieae	Rickettsia	Rickettsia rhipicephali
Rickettsia_rickettsii_str_Arizona	NC_016909	1343	Rickettsia_rickettsii	1341.88	Proteobacteria	Alphaproteobacteria	Rickettsiales	Rickettsieae	Rickettsia	Rickettsia rickettsii
Rickettsia_rickettsii_str_Brazil	NC_016913	1332	Rickettsia_rickettsii	1341.88	Proteobacteria	Alphaproteobacteria	Rickettsiales	Rickettsieae	Rickettsia	Rickettsia rickettsii
Rickettsia_rickettsii_str_Colombia	NC_016908	1350	Rickettsia_rickettsii	1341.88	Proteobacteria	Alphaproteobacteria	Rickettsiales	Rickettsieae	Rickettsia	Rickettsia rickettsii
Rickettsia_rickettsii_str_Hauke	NC_016911	1340	Rickettsia_rickettsii	1341.88	Proteobacteria	Alphaproteobacteria	Rickettsiales	Rickettsieae	Rickettsia	Rickettsia rickettsii
Rickettsia_rickettsii_str_Hino	NC_016914	1335	Rickettsia_rickettsii	1341.88	Proteobacteria	Alphaproteobacteria	Rickettsiales	Rickettsieae	Rickettsia	Rickettsia rickettsii
Rickettsia_rickettsii_str_Hlp2	NC_016915	1308	Rickettsia_rickettsii	1341.88	Proteobacteria	Alphaproteobacteria	Rickettsiales	Rickettsieae	Rickettsia	Rickettsia rickettsii
Rickettsia_rickettsii_str_Iowa	NC_010263	1384	Rickettsia_rickettsii	1341.88	Proteobacteria	Alphaproteobacteria	Rickettsiales	Rickettsieae	Rickettsia	Rickettsia rickettsii
Rickettsia_rickettsii_str_Sheila_Smith	NC_009882	1343	Rickettsia_rickettsii	1341.88	Proteobacteria	Alphaproteobacteria	Rickettsiales	Rickettsieae	Rickettsia	Rickettsia rickettsii
Rickettsia_slovaca_13-B	NC_016639	1112	Rickettsia_slovaca	1229.5	Proteobacteria	Alphaproteobacteria	Rickettsiales	Rickettsieae	Rickettsia	Rickettsia slovaca
Rickettsia_slovaca_str_D-CWPP	NC_017065	1347	Rickettsia_slovaca	1229.5	Proteobacteria	Alphaproteobacteria	Rickettsiales	Rickettsieae	Rickettsia	Rickettsia slovaca
Rickettsia_typhi_str_B9991CWPP	NC_017062	839	Rickettsia_typhi	838	Proteobacteria	Alphaproteobacteria	Rickettsiales	Rickettsieae	Rickettsia	Rickettsia typhi
Rickettsia_typhi_str_TH1527	NC_017066	838	Rickettsia_typhi	838	Proteobacteria	Alphaproteobacteria	Rickettsiales	Rickettsieae	Rickettsia	Rickettsia typhi
Rickettsia_typhi_str_Wilmington	NC_006142	837	Rickettsia_typhi	838	Proteobacteria	Alphaproteobacteria	Rickettsiales	Rickettsieae	Rickettsia	Rickettsia typhi
Roseobacter_denitrificans_OCh_114	NC_008209	3946	Roseobacter_denitrificans_OCh_114	3946	Proteobacteria	Alphaproteobacteria	Rhodobacterales	Rhodobacteraceae	Roseobacter	Roseobacter denitrificans
Roseobacter_litoralis_Och_149	NC_015730	4311	Roseobacter_litoralis_Och_149	4311	Proteobacteria	Alphaproteobacteria	Rhodobacterales	Rhodobacteraceae	Roseobacter	Roseobacter litoralis
Ruegeria_pomeroyi_DSS-3	NC_003911	3810	Ruegeria_pomeroyi_DSS-3	3810	Proteobacteria	Alphaproteobacteria	Rhodobacterales	Rhodobacteraceae	Ruegeria	Ruegeria pomeroyi
Ruegeria_sp_TM1040	NC_008044	3030	Ruegeria_sp_TM1040	3030	Proteobacteria	Alphaproteobacteria	Rhodobacterales	Rhodobacteraceae	Ruegeria	Ruegeria sp
Sinorhizobium_fredii_HH103	NC_016812	3955	Sinorhizobium_fredii	3792.5	Proteobacteria	Alphaproteobacteria	Rhizobiales	Rhizobiaceae	Sinorhizobium	Sinorhizobium fredii
Sinorhizobium_fredii_NGR234	NC_012587	3630	Sinorhizobium_fredii	3792.5	Proteobacteria	Alphaproteobacteria	Rhizobiales	Rhizobiaceae	Sinorhizobium	Sinorhizobium fredii
Sinorhizobium_medicae_WSM419	NC_009636	3529	Sinorhizobium_medicae_WSM419	3529	Proteobacteria	Alphaproteobacteria	Rhizobiales	Rhizobiaceae	Sinorhizobium	Sinorhizobium medicae
Sinorhizobium_meliloti_1021	NC_003047	3359	Sinorhizobium_meliloti	4203	Proteobacteria	Alphaproteobacteria	Rhizobiales	Rhizobiaceae	Sinorhizobium	Sinorhizobium meliloti
Sinorhizobium_meliloti_AK83	NC_015590-6-1	6253	Sinorhizobium_meliloti	4203	Proteobacteria	Alphaproteobacteria	Rhizobiales	Rhizobiaceae	Sinorhizobium	Sinorhizobium meliloti
Sinorhizobium_meliloti_BL225C	NC_017322	3415	Sinorhizobium_meliloti	4203	Proteobacteria	Alphaproteobacteria	Rhizobiales	Rhizobiaceae	Sinorhizobium	Sinorhizobium meliloti
Sinorhizobium_meliloti_SM11	NC_017325	3785	Sinorhizobium_meliloti	4203	Proteobacteria	Alphaproteobacteria	Rhizobiales	Rhizobiaceae	Sinorhizobium	Sinorhizobium meliloti
Sphingobium_chlorophenolicum_L-1	NC_015593-4	3950	Sphingobium_chlorophenolicum_L-1	3950	Proteobacteria	Alphaproteobacteria	Sphingomonadales	Sphingomonadaceae	Sphingobium	Sphingobium chlorophenolicum
Sphingobium_japonicum_UT26S	NC_014006-13	4118	Sphingobium_japonicum_UT26S	4118	Proteobacteria	Alphaproteobacteria	Sphingomonadales	Sphingomonadaceae	Sphingobium	Sphingobium japonicum
Sphingobium_sp_SYK-6	NC_015976	3912	Sphingobium_sp_SYK-6	3912	Proteobacteria	Alphaproteobacteria	Sphingomonadales	Sphingomonadaceae	Sphingobium	Sphingobium sp
Sphingomonas_wittichii_RW1	NC_009511	4850	Sphingomonas_wittichii_RW1	4850	Proteobacteria	Alphaproteobacteria	Sphingomonadales	Sphingomonadaceae	Sphingomonas	Sphingomonas wittichii
Sphingopyxis_alaskensis_RB2256	NC_008048	3165	Sphingopyxis_alaskensis_RB2256	3165	Proteobacteria	Alphaproteobacteria	Sphingomonadales	Sphingomonadaceae	Sphingopyxis	Sphingopyxis alaskensis
Starkeya_novella_DSM_506	NC_014217	4431	Starkeya_novella_DSM_506	4431	Proteobacteria	Alphaproteobacteria	Rhizobiales	Xanthobacteraceae	Starkeya	Starkeya novella
Tistrella_mobilis_KA081020-065	NC_017956	3564	Tistrella_mobilis_KA081020-065	3564	Proteobacteria	Alphaproteobacteria	Rhodospirillales	Rhodospirillaceae	Tistrella	Tistrella mobilis
Wolbachia_endosymbiont_of_Culex_quinquefasciatus_Pel	NC_010981	1275	Wolbachia_endosymbiont	1091.67	Proteobacteria	Alphaproteobacteria	Anaplasmataceae	Wolbachieae	Wolbachia	Wolbachia endosymbiont of Culex quinquefasciatus
Wolbachia_endosymbiont_of_Drosophila_melanogaster	NC_002978	1195	Wolbachia_endosymbiont	1091.67	Proteobacteria	Alphaproteobacteria	Anaplasmataceae	Wolbachieae	Wolbachia	Wolbachia endosymbiont of Drosophila melanogaster
Wolbachia_endosymbiont_strain_TRS_of_Brugia_malayi	NC_006833	805	Wolbachia_endosymbiont	1091.67	Proteobacteria	Alphaproteobacteria	Anaplasmataceae	Wolbachieae	Wolbachia	Wolbachia endosymbiont of Brugia malayi
Wolbachia_sp_wRi	NC_012416	1150	Wolbachia_sp_wRi	1150	Proteobacteria	Alphaproteobacteria	Anaplasmataceae	Wolbachieae	Wolbachia	Wolbachia sp wRi
Xanthobacter_autotrophicus_Py2	NC_009720	4746	Xanthobacter_autotrophicus_Py2	4746	Proteobacteria	Alphaproteobacteria	Rhizobiales	Xanthobacteraceae	Xanthobacter	Xanthobacter autotrophicus
Zymomonas_mobilis_subsp_mobilis_ATCC_10988	NC_017262	1695	Zymomonas_mobilis	1728.5	Proteobacteria	Alphaproteobacteria	Sphingomonadales	Sphingomonadaceae	Zymomonas	Zymomonas mobilis
Zymomonas_mobilis_subsp_mobilis_NCIMB_11163	NC_013355	1800	Zymomonas_mobilis	1728.5	Proteobacteria	Alphaproteobacteria	Sphingomonadales	Sphingomonadaceae	Zymomonas	Zymomonas mobilis
Zymomonas_mobilis_subsp_mobilis_ZM4	NC_006526	1736	Zymomonas_mobilis	1728.5	Proteobacteria	Alphaproteobacteria	Sphingomonadales	Sphingomonadaceae	Zymomonas	Zymomonas mobilis
Zymomonas_mobilis_subsp_pomaceae_ATCC_29192	NC_015709	1683	Zymomonas_mobilis	1728.5	Proteobacteria	Alphaproteobacteria	Sphingomonadales	Sphingomonadaceae	Zymomonas	Zymomonas mobilis
Achromobacter_xylosoxidans_A8	NC_014640	6459	Achromobacter_xylosoxidans_A8	6459	Proteobacteria	Betaproteobacteria	Burkholderiales	Alcaligenaceae	Achromobacter	Achromobacter xylosoxidans
Acidovorax_avenae_subsp_avenae_ATCC_19860	NC_015138	4737	Acidovorax_avenae_subsp_avenae_ATCC_19860	4737	Proteobacteria	Betaproteobacteria	Burkholderiales	Comamonadaceae	Acidovorax	Acidovorax avenae
Acidovorax_citrulli_AAC00-1	NC_008752	4709	Acidovorax_citrulli_AAC00-1	4709	Proteobacteria	Betaproteobacteria	Burkholderiales	Comamonadaceae	Acidovorax	Acidovorax citrulli
Acidovorax_ebreus_TPSY	NC_011992	3479	Acidovorax_ebreus_TPSY	3479	Proteobacteria	Betaproteobacteria	Burkholderiales	Comamonadaceae	Acidovorax	Acidovorax ebreus
Acidovorax_sp_JS42	NC_008782	4007	Acidovorax_sp_JS42	4007	Proteobacteria	Betaproteobacteria	Burkholderiales	Comamonadaceae	Acidovorax	Acidovorax sp
Advenella_kashmirensis_WT001	NC_017964	3873	Advenella_kashmirensis_WT001	3873	Proteobacteria	Betaproteobacteria	Burkholderiales	Alcaligenaceae	Advenella	Advenella kashmirensis
Alicycliphilus_denitrificans_BC	NC_014910	4330	Alicycliphilus_denitrificans	4468.5	Proteobacteria	Betaproteobacteria	Burkholderiales	Comamonadaceae	Alicycliphilus	Alicycliphilus denitrificans
Alicycliphilus_denitrificans_K601	NC_015422	4607	Alicycliphilus_denitrificans	4468.5	Proteobacteria	Betaproteobacteria	Burkholderiales	Comamonadaceae	Alicycliphilus	Alicycliphilus denitrificans
Aromatoleum_aromaticum_EbN1	NC_006513	4113	Aromatoleum_aromaticum_EbN1	4113	Proteobacteria	Betaproteobacteria	Rhodocyclales	Rhodocyclaceae	Aromatoleum	Aromatoleum aromaticum
Azoarcus_sp_BH72	NC_008702	3989	Azoarcus_sp_BH72	3989	Proteobacteria	Betaproteobacteria	Rhodocyclales	Rhodocyclaceae	Azoarcus	Azoarcus sp.
Bordetella_avium_197N	NC_010645	3381	Bordetella_avium_197N	3381	Proteobacteria	Betaproteobacteria	Burkholderiales	Alcaligenaceae	Bordetella	Bordetella avium
Bordetella_bronchiseptica_RB50	NC_002927	4994	Bordetella_bronchiseptica_RB50	4994	Proteobacteria	Betaproteobacteria	Burkholderiales	Alcaligenaceae	Bordetella	Bordetella bronchiseptica
Bordetella_parapertussis_12822	NC_002928	4185	Bordetella_parapertussis_12822	4185	Proteobacteria	Betaproteobacteria	Burkholderiales	Alcaligenaceae	Bordetella	Bordetella parapertussis
Bordetella_pertussis_CS	NC_017223	3456	Bordetella_pertussis	3446	Proteobacteria	Betaproteobacteria	Burkholderiales	Alcaligenaceae	Bordetella	Bordetella pertussis
Bordetella_pertussis_Tohama_I	NC_002929	3436	Bordetella_pertussis	3446	Proteobacteria	Betaproteobacteria	Burkholderiales	Alcaligenaceae	Bordetella	Bordetella pertussis
Bordetella_petrii_DSM_12804	NC_010170	5027	Bordetella_petrii_DSM_12804	5027	Proteobacteria	Betaproteobacteria	Burkholderiales	Alcaligenaceae	Bordetella	Bordetella petrii
Burkholderia_ambifaria_AMMD	NC_008390-1-2	6565	Burkholderia_ambifaria	6494	Proteobacteria	Betaproteobacteria	Burkholderiales	Burkholderiaceae	Burkholderia	Burkholderia ambifaria
Burkholderia_ambifaria_MC40-6	NC_010551-2-7	6423	Burkholderia_ambifaria	6494	Proteobacteria	Betaproteobacteria	Burkholderiales	Burkholderiaceae	Burkholderia	Burkholderia ambifaria
Burkholderia_cenocepacia_AU_1054	NC_008060-1-2	6477	Burkholderia_cenocepacia	6817.75	Proteobacteria	Betaproteobacteria	Burkholderiales	Burkholderiaceae	Burkholderia	Burkholderia cenocepacia
Burkholderia_cenocepacia_HI2424	NC_008542-3-4	6763	Burkholderia_cenocepacia	6817.75	Proteobacteria	Betaproteobacteria	Burkholderiales	Burkholderiaceae	Burkholderia	Burkholderia cenocepacia
Burkholderia_cenocepacia_J2315	NC_011000-1-2	7023	Burkholderia_cenocepacia	6817.75	Proteobacteria	Betaproteobacteria	Burkholderiales	Burkholderiaceae	Burkholderia	Burkholderia cenocepacia
Burkholderia_cenocepacia_MC0-3	NC_010508-15-12	7008	Burkholderia_cenocepacia	6817.75	Proteobacteria	Betaproteobacteria	Burkholderiales	Burkholderiaceae	Burkholderia	Burkholderia cenocepacia
Burkholderia_gladioli_BSR3	NC_015381-76	6705	Burkholderia_gladioli_BSR3	6705	Proteobacteria	Betaproteobacteria	Burkholderiales	Burkholderiaceae	Burkholderia	Burkholderia gladioli
Burkholderia_glumae_BGR1	NC_012724-1	5366	Burkholderia_glumae_BGR1	5366	Proteobacteria	Betaproteobacteria	Burkholderiales	Burkholderiaceae	Burkholderia	Burkholderia glumae
Burkholderia_mallei_ATCC_23344	NC_006348-9	5023	Burkholderia_mallei	5282.75	Proteobacteria	Betaproteobacteria	Burkholderiales	Burkholderiaceae	Burkholderia	Burkholderia mallei
Burkholderia_mallei_NCTC_10229	NC_008835-6	5509	Burkholderia_mallei	5282.75	Proteobacteria	Betaproteobacteria	Burkholderiales	Burkholderiaceae	Burkholderia	Burkholderia mallei
Burkholderia_mallei_NCTC_10247	NC_009080-79	5415	Burkholderia_mallei	5282.75	Proteobacteria	Betaproteobacteria	Burkholderiales	Burkholderiaceae	Burkholderia	Burkholderia mallei
Burkholderia_mallei_SAVP1	NC_008784-5	5184	Burkholderia_mallei	5282.75	Proteobacteria	Betaproteobacteria	Burkholderiales	Burkholderiaceae	Burkholderia	Burkholderia mallei
Burkholderia_multivorans_ATCC_17616	NC_010084-6-7	6120	Burkholderia_multivorans	6050	Proteobacteria	Betaproteobacteria	Burkholderiales	Burkholderiaceae	Burkholderia	Burkholderia multivorans
Burkholderia_multivorans_ATCC_17616_Xp	NC_010804-5-1	5980	Burkholderia_multivorans	6050	Proteobacteria	Betaproteobacteria	Burkholderiales	Burkholderiaceae	Burkholderia	Burkholderia multivorans
Burkholderia_phymatum_STM815	NC_010622-3	5421	Burkholderia_phymatum_STM815	5421	Proteobacteria	Betaproteobacteria	Burkholderiales	Burkholderiaceae	Burkholderia	Burkholderia phymatum
Burkholderia_phytofirmans_PsJN	NC_010676-81	7074	Burkholderia_phytofirmans_PsJN	7074	Proteobacteria	Betaproteobacteria	Burkholderiales	Burkholderiaceae	Burkholderia	Burkholderia phytofirmans
Burkholderia_pseudomallei_1026b	NC_017831-2	6070	Burkholderia_pseudomallei	6105.67	Proteobacteria	Betaproteobacteria	Burkholderiales	Burkholderiaceae	Burkholderia	Burkholderia pseudomallei
Burkholderia_pseudomallei_1106a	NC_009076-8	7174	Burkholderia_pseudomallei	6105.67	Proteobacteria	Betaproteobacteria	Burkholderiales	Burkholderiaceae	Burkholderia	Burkholderia pseudomallei
Burkholderia_pseudomallei_1710b	NC_007434-5	6344	Burkholderia_pseudomallei	6105.67	Proteobacteria	Betaproteobacteria	Burkholderiales	Burkholderiaceae	Burkholderia	Burkholderia pseudomallei
Burkholderia_pseudomallei_668	NC_009074-5	7116	Burkholderia_pseudomallei	6105.67	Proteobacteria	Betaproteobacteria	Burkholderiales	Burkholderiaceae	Burkholderia	Burkholderia pseudomallei
Burkholderia_pseudomallei_K96243	NC_006350-1	5728	Burkholderia_pseudomallei	6105.67	Proteobacteria	Betaproteobacteria	Burkholderiales	Burkholderiaceae	Burkholderia	Burkholderia pseudomallei
Burkholderia_pseudomallei_MSHR346_I	NC_012695	4202	Burkholderia_pseudomallei	6105.67	Proteobacteria	Betaproteobacteria	Burkholderiales	Burkholderiaceae	Burkholderia	Zobellia galactanivorans
Burkholderia_rhizoxinica_HKI_454	NC_014722	2883	Burkholderia_rhizoxinica_HKI_454	2883	Proteobacteria	Betaproteobacteria	Burkholderiales	Burkholderiaceae	Burkholderia	Burkholderia rhizoxinica
Burkholderia_sp_383	NC_007509-10-11	7716	Burkholderia_sp_383	7716	Proteobacteria	Betaproteobacteria	Burkholderiales	Burkholderiaceae	Burkholderia	Burkholderia cepacia complex
Burkholderia_sp_CCGE1001	NC_015136-7	5965	Burkholderia_sp_CCGE1001	5965	Proteobacteria	Betaproteobacteria	Burkholderiales	Burkholderiaceae	Burkholderia	Burkholderia sp
Burkholderia_sp_CCGE1002	NC_014117-8-9	6483	Burkholderia_sp_CCGE1002	6483	Proteobacteria	Betaproteobacteria	Burkholderiales	Burkholderiaceae	Burkholderia	Burkholderia sp
Burkholderia_sp_CCGE1003	NC_014539-40	5988	Burkholderia_sp_CCGE1003	5988	Proteobacteria	Betaproteobacteria	Burkholderiales	Burkholderiaceae	Burkholderia	Burkholderia sp
Burkholderia_sp_KJ006	NC_017920-1-2	5979	Burkholderia_sp_KJ006	5979	Proteobacteria	Betaproteobacteria	Burkholderiales	Burkholderiaceae	Burkholderia	Burkholderia sp
Burkholderia_sp_YI23	NC_016589-90-625	5672	Burkholderia_sp_YI23	5672	Proteobacteria	Betaproteobacteria	Burkholderiales	Burkholderiaceae	Burkholderia	Burkholderia sp
Burkholderia_thailandensis_E264	NC_007650-1	5632	Burkholderia_thailandensis_E264	5632	Proteobacteria	Betaproteobacteria	Burkholderiales	Burkholderiaceae	Burkholderia	Burkholderia thailandensis
Burkholderia_vietnamiensis_G4	NC_009256-5-4	6484	Burkholderia_vietnamiensis_G4	6484	Proteobacteria	Betaproteobacteria	Burkholderiales	Burkholderiaceae	Burkholderia	Burkholderia vietnamiensis
Burkholderia_xenovorans_LB400	NC_007951-2-3	8702	Burkholderia_xenovorans_LB400	8702	Proteobacteria	Betaproteobacteria	Burkholderiales	Burkholderiaceae	Burkholderia	Burkholderia xenovorans
Candidatus_Accumulibacter_phosphatis_clade_IIA_str_UW-1	NC_013194	4326	Candidatus_Accumulibacter_phosphatis_clade_IIA_str_UW-1	4326	Proteobacteria	Betaproteobacteria	unclassified Betaproteobacteria	Candidatus Accumulibacter	Candidatus Accumulibacter phosphatis	Candidatus Accumulibacter phosphatis
Candidatus_Tremblaya_princeps_PCIT	NC_015736	121	Candidatus_Tremblaya	115.5	Proteobacteria	Betaproteobacteria	-	unclassified Betaproteobacteria	Candidatus Tremblaya	Candidatus Tremblaya princeps
Candidatus_Tremblaya_princeps_PCVAL	NC_017293	110	Candidatus_Tremblaya	115.5	Proteobacteria	Betaproteobacteria	-	unclassified Betaproteobacteria	Candidatus Tremblaya	Candidatus Tremblaya princeps
Candidatus_Zinderia_insecticola_CARI	NC_014497	202	Candidatus_Zinderia_insecticola_CARI	202	Proteobacteria	Betaproteobacteria	Burkholderiales	Oxalobacteraceae	Candidatus Zinderia	Candidatus Zinderia insecticola
Chromobacterium_violaceum_ATCC_12472	NC_005085	4405	Chromobacterium_violaceum_ATCC_12472	4405	Proteobacteria	Betaproteobacteria	Neisseriales	Neisseriaceae	Chromobacterium	Chromobacterium violaceum
Collimonas_fungivorans_Ter331	NC_015856	4432	Collimonas_fungivorans_Ter331	4432	Proteobacteria	Betaproteobacteria	Burkholderiales	Oxalobacteraceae	Collimonas	Collimonas fungivorans
Comamonas_testosteroni_CNB-2	NC_013446	4799	Comamonas_testosteroni_CNB-2	4799	Proteobacteria	Betaproteobacteria	Burkholderiales	Comamonadaceae	Comamonas	Comamonas testosteroni
Cupriavidus_metallidurans_CH34	NC_007973	3726	Cupriavidus_metallidurans_CH34	3726	Proteobacteria	Betaproteobacteria	Burkholderiales	Burkholderiaceae	Cupriavidus	Cupriavidus metallidurans
Cupriavidus_necator_N-1	NC_015726-3	6065	Cupriavidus_necator_N-1	6065	Proteobacteria	Betaproteobacteria	Burkholderiales	Burkholderiaceae	Cupriavidus	Cupriavidus necator
Cupriavidus_taiwanensis_LMG_19424	NC_010528-30	5377	Cupriavidus_taiwanensis_LMG_19424	5377	Proteobacteria	Betaproteobacteria	Burkholderiales	Burkholderiaceae	Cupriavidus	Cupriavidus taiwanensis
Dechloromonas_aromatica_RCB	NC_007298	4171	Dechloromonas_aromatica_RCB	4171	Proteobacteria	Betaproteobacteria	Rhodocyclales	Rhodocyclaceae	Dechloromonas	Dechloromonas aromatica
Dechlorosoma_suillum_PS	NC_016616	3443	Dechlorosoma_suillum_PS	3443	Proteobacteria	Betaproteobacteria	Rhodocyclales	Rhodocyclaceae	Azospira	Azospira oryzae
Delftia_acidovorans_SPH-1	NC_010002	6040	Delftia_acidovorans_SPH-1	6040	Proteobacteria	Betaproteobacteria	Burkholderiales	Comamonadaceae	Delftia	Delftia acidovorans
Delftia_sp_Cs1-4	NC_015563	5861	Delftia_sp_Cs1-4	5861	Proteobacteria	Betaproteobacteria	Burkholderiales	Comamonadaceae	Delftia	Delftia sp
Gallionella_capsiferriformans_ES-2	NC_014394	2894	Gallionella_capsiferriformans_ES-2	2894	Proteobacteria	Betaproteobacteria	Gallionellales	Gallionellaceae	Gallionella	Gallionella capsiferriformans
Herbaspirillum_seropedicae_SmR1	NC_014323	4735	Herbaspirillum_seropedicae_SmR1	4735	Proteobacteria	Betaproteobacteria	Burkholderiales	Oxalobacteraceae	Herbaspirillum	Herbaspirillum seropedicae
Herminiimonas_arsenicoxydans	NC_009138	3295	Herminiimonas_arsenicoxydans	3295	Proteobacteria	Betaproteobacteria	Burkholderiales	Oxalobacteraceae	Herminiimonas	Herminiimonas arsenicoxydans
Janthinobacterium_sp_Marseille	NC_009659	3697	Janthinobacterium_sp_Marseille	3697	Proteobacteria	Betaproteobacteria	Burkholderiales	Oxalobacteraceae	Janthinobacterium	Janthinobacterium sp Marseille
Laribacter_hongkongensis_HLHK9	NC_012559	3235	Laribacter_hongkongensis_HLHK9	3235	Proteobacteria	Betaproteobacteria	Neisseriales	Neisseriaceae	Laribacter	Laribacter hongkongensis
Leptothrix_cholodnii_SP-6	NC_010524	4363	Leptothrix_cholodnii_SP-6	4363	Proteobacteria	Betaproteobacteria	Burkholderiales	Burkholderiales Genera incertae sedis	Leptothrix	Leptothrix cholodnii
Methylibium_petroleiphilum_PM1	NC_008825	3819	Methylibium_petroleiphilum_PM1	3819	Proteobacteria	Betaproteobacteria	Burkholderiales	Burkholderiales Genera incertae sedis	Methylibium	Methylibium petroleiphilum
Methylobacillus_flagellatus_KT	NC_007947	2753	Methylobacillus_flagellatus_KT	2753	Proteobacteria	Betaproteobacteria	Methylophilales	Methylophilaceae	Methylobacillus	Methylobacillus flagellatus
Methylotenera_mobilis_JLW8	NC_012968	2338	Methylotenera_mobilis_JLW8	2338	Proteobacteria	Betaproteobacteria	Methylophilales	Methylophilaceae	Methylotenera	Methylotenera mobilis
Methylotenera_versatilis_301	NC_014207	2764	Methylotenera_versatilis_301	2764	Proteobacteria	Betaproteobacteria	Methylophilales	Methylophilaceae	Methylotenera	Methylotenera versatilis
Methylovorus_glucosetrophus_SIP3-4	NC_012969	2817	Methylovorus_glucosetrophus_SIP3-4	2817	Proteobacteria	Betaproteobacteria	Methylophilales	Methylophilaceae	Methylovorus	Methylovorus glucosotrophus
Methylovorus_sp_MP688	NC_014733	2712	Methylovorus_sp_MP688	2712	Proteobacteria	Betaproteobacteria	Methylophilales	Methylophilaceae	Methylovorus	Methylovorus sp
Neisseria_gonorrhoeae_FA_1090	NC_002946	2002	Neisseria_gonorrhoeae	2273.67	Proteobacteria	Betaproteobacteria	Neisseriales	Neisseriaceae	Neisseria	Neisseria gonorrhoeae
Neisseria_gonorrhoeae_NCCP11945	NC_011035	2668	Neisseria_gonorrhoeae	2273.67	Proteobacteria	Betaproteobacteria	Neisseriales	Neisseriaceae	Neisseria	Neisseria gonorrhoeae
Neisseria_gonorrhoeae_TCDC-NG08107	NC_017511	2151	Neisseria_gonorrhoeae	2273.67	Proteobacteria	Betaproteobacteria	Neisseriales	Neisseriaceae	Neisseria	Neisseria gonorrhoeae
Neisseria_lactamica_020-06	NC_014752	1972	Neisseria_lactamica_020-06	1972	Proteobacteria	Betaproteobacteria	Neisseriales	Neisseriaceae	Neisseria	Neisseria lactamica
Neisseria_meningitidis_053442	NC_010120	2020	Neisseria_meningitidis	1953.07	Proteobacteria	Betaproteobacteria	Neisseriales	Neisseriaceae	Neisseria	Neisseria meningitidis
Neisseria_meningitidis_8013	NC_017501	1913	Neisseria_meningitidis	1953.07	Proteobacteria	Betaproteobacteria	Neisseriales	Neisseriaceae	Neisseria	Neisseria meningitidis
Neisseria_meningitidis_alpha14	NC_013016	1872	Neisseria_meningitidis	1953.07	Proteobacteria	Betaproteobacteria	Neisseriales	Neisseriaceae	Neisseria	Neisseria meningitidis
Neisseria_meningitidis_alpha710	NC_017505	2017	Neisseria_meningitidis	1953.07	Proteobacteria	Betaproteobacteria	Neisseriales	Neisseriaceae	Neisseria	Neisseria meningitidis
Neisseria_meningitidis_FAM18	NC_008767	1917	Neisseria_meningitidis	1953.07	Proteobacteria	Betaproteobacteria	Neisseriales	Neisseriaceae	Neisseria	Neisseria meningitidis
Neisseria_meningitidis_G2136	NC_017513	1928	Neisseria_meningitidis	1953.07	Proteobacteria	Betaproteobacteria	Neisseriales	Neisseriaceae	Neisseria	Neisseria meningitidis
Neisseria_meningitidis_H44-76	NC_017516	1961	Neisseria_meningitidis	1953.07	Proteobacteria	Betaproteobacteria	Neisseriales	Neisseriaceae	Neisseria	Neisseria meningitidis
Neisseria_meningitidis_M01-240149	NC_017514	1936	Neisseria_meningitidis	1953.07	Proteobacteria	Betaproteobacteria	Neisseriales	Neisseriaceae	Neisseria	Neisseria meningitidis
Neisseria_meningitidis_M01-240355	NC_017517	1971	Neisseria_meningitidis	1953.07	Proteobacteria	Betaproteobacteria	Neisseriales	Neisseriaceae	Neisseria	Neisseria meningitidis
Neisseria_meningitidis_M04-240196	NC_017515	1947	Neisseria_meningitidis	1953.07	Proteobacteria	Betaproteobacteria	Neisseriales	Neisseriaceae	Neisseria	Neisseria meningitidis
Neisseria_meningitidis_MC58	NC_003112	2063	Neisseria_meningitidis	1953.07	Proteobacteria	Betaproteobacteria	Neisseriales	Neisseriaceae	Neisseria	Neisseria meningitidis
Neisseria_meningitidis_NZ-05-33	NC_017518	1948	Neisseria_meningitidis	1953.07	Proteobacteria	Betaproteobacteria	Neisseriales	Neisseriaceae	Neisseria	Neisseria meningitidis
Neisseria_meningitidis_WUE_2594	NC_017512	1941	Neisseria_meningitidis	1953.07	Proteobacteria	Betaproteobacteria	Neisseriales	Neisseriaceae	Neisseria	Neisseria meningitidis
Neisseria_meningitidis_Z2491	NC_003116	1909	Neisseria_meningitidis	1953.07	Proteobacteria	Betaproteobacteria	Neisseriales	Neisseriaceae	Neisseria	Neisseria meningitidis
Nitrosomonas_europaea_ATCC_19718	NC_004757	2461	Nitrosomonas_europaea_ATCC_19718	2461	Proteobacteria	Betaproteobacteria	Nitrosomonadales	Nitrosomonadaceae	Nitrosomonas	Nitrosomonas europaea
Nitrosomonas_eutropha_C91	NC_008344	2444	Nitrosomonas_eutropha_C91	2444	Proteobacteria	Betaproteobacteria	Nitrosomonadales	Nitrosomonadaceae	Nitrosomonas	Nitrosomonas eutropha
Nitrosomonas_sp_AL212	NC_015222	2832	Nitrosomonas_sp_AL212	2832	Proteobacteria	Betaproteobacteria	Nitrosomonadales	Nitrosomonadaceae	Nitrosomonas	Nitrosomonas sp
Nitrosomonas_sp_Is79A3	NC_015731	3372	Nitrosomonas_sp_Is79A3	3372	Proteobacteria	Betaproteobacteria	Nitrosomonadales	Nitrosomonadaceae	Nitrosomonas	Nitrosomonas sp
Nitrosospira_multiformis_ATCC_25196	NC_007614	2757	Nitrosospira_multiformis_ATCC_25196	2757	Proteobacteria	Betaproteobacteria	Nitrosomonadales	Nitrosomonadaceae	Nitrosospira	Nitrosospira multiformis
Polaromonas_naphthalenivorans_CJ2	NC_008781	4084	Polaromonas_naphthalenivorans_CJ2	4084	Proteobacteria	Betaproteobacteria	Burkholderiales	Comamonadaceae	Polaromonas	Polaromonas naphthalenivorans
Polaromonas_sp_JS666	NC_007948	4817	Polaromonas_sp_JS666	4817	Proteobacteria	Betaproteobacteria	-	Burkholderiales	Comamonadaceae	Polaromonas sp.
Polynucleobacter_necessarius_subsp_asymbioticus_QLW-P1DMWA-1	NC_009379	2077	Polynucleobacter_necessarius	1792.5	Proteobacteria	Betaproteobacteria	Burkholderiales	Burkholderiaceae	Polynucleobacter	Polynucleobacter necessarius
Polynucleobacter_necessarius_subsp_necessarius_STIR1	NC_010531	1508	Polynucleobacter_necessarius	1792.5	Proteobacteria	Betaproteobacteria	Burkholderiales	Burkholderiaceae	Polynucleobacter	Polynucleobacter necessarius
Pseudogulbenkiania_sp_NH8B	NC_016002	4012	Pseudogulbenkiania_sp_NH8B	4012	Proteobacteria	Betaproteobacteria	Neisseriales	Neisseriaceae	Pseudogulbenkiania	Pseudogulbenkiania sp
Pusillimonas_sp_T7-7	NC_015458	3696	Pusillimonas_sp_T7-7	3696	Proteobacteria	Betaproteobacteria	Burkholderiales	Alcaligenaceae	Pusillimonas	Pusillimonas sp
Ralstonia_eutropha_H16	NC_008313-4	6206	Ralstonia_eutropha	6026	Proteobacteria	Betaproteobacteria	Burkholderiales	Burkholderiaceae	Cupriavidus	Cupriavidus necator
Ralstonia_eutropha_JMP134	NC_007347-8	5846	Ralstonia_eutropha	6026	Proteobacteria	Betaproteobacteria	Burkholderiales	Burkholderiaceae	Cupriavidus	Cupriavidus pinatubonensis
Ralstonia_pickettii_12D	NC_012856-7	4591	Ralstonia_pickettii	4726.5	Proteobacteria	Betaproteobacteria	Burkholderiales	Burkholderiaceae	Ralstonia	Ralstonia pickettii
Ralstonia_pickettii_12J	NC_010682-78	4862	Ralstonia_pickettii	4726.5	Proteobacteria	Betaproteobacteria	Burkholderiales	Burkholderiaceae	Ralstonia	Ralstonia pickettii
Ralstonia_solanacearum_CFBP2957	NC_014307	3221	Ralstonia_solanacearum	3319.5	Proteobacteria	Betaproteobacteria	Burkholderiales	Burkholderiaceae	Ralstonia	Ralstonia solanacearum
Ralstonia_solanacearum_GMI1000	NC_003295	3437	Ralstonia_solanacearum	3319.5	Proteobacteria	Betaproteobacteria	Burkholderiales	Burkholderiaceae	Ralstonia	Ralstonia solanacearum
Ralstonia_solanacearum_Po82	NC_017574	3336	Ralstonia_solanacearum	3319.5	Proteobacteria	Betaproteobacteria	Burkholderiales	Burkholderiaceae	Ralstonia	Ralstonia solanacearum
Ralstonia_solanacearum_PSI07	NC_014311	3284	Ralstonia_solanacearum	3319.5	Proteobacteria	Betaproteobacteria	Burkholderiales	Burkholderiaceae	Ralstonia	Ralstonia solanacearum
Ramlibacter_tataouinensis_TTB310	NC_015677	3880	Ramlibacter_tataouinensis_TTB310	3880	Proteobacteria	Betaproteobacteria	Burkholderiales	Comamonadaceae	Ramlibacter	Ramlibacter tataouinensis
Rhodoferax_ferrireducens_T118	NC_007908	4169	Rhodoferax_ferrireducens_T118	4169	Proteobacteria	Betaproteobacteria	Burkholderiales	Comamonadaceae	Albidiferax	Albidiferax ferrireducens
Rubrivivax_gelatinosus_IL144	NC_017075	4693	Rubrivivax_gelatinosus_IL144	4693	Proteobacteria	Betaproteobacteria	Burkholderiales	Burkholderiales Genera incertae sedis	Rubrivivax	Rubrivivax gelatinosus
Sideroxydans_lithotrophicus_ES-1	NC_013959	2980	Sideroxydans_lithotrophicus_ES-1	2980	Proteobacteria	Betaproteobacteria	Gallionellales	Gallionellaceae	Sideroxydans	Sideroxydans lithotrophicus
Taylorella_asinigenitalis_MCE3	NC_016043	1524	Taylorella_asinigenitalis_MCE3	1524	Proteobacteria	Betaproteobacteria	Burkholderiales	Alcaligenaceae	Taylorella	Taylorella asinigenitalis
Taylorella_equigenitalis_MCE9	NC_014914	1556	Taylorella_equigenitalis_MCE9	1556	Proteobacteria	Betaproteobacteria	Burkholderiales	Alcaligenaceae	Taylorella	Taylorella equigenitalis
Thauera_sp_MZ1T	NC_011662	3903	Thauera_sp_MZ1T	3903	Proteobacteria	Betaproteobacteria	-	Rhodocyclales	Rhodocyclaceae	Thauera sp. MZ1T
Thiobacillus_denitrificans_ATCC_25259	NC_007404	2827	Thiobacillus_denitrificans_ATCC_25259	2827	Proteobacteria	Betaproteobacteria	Hydrogenophilales	Hydrogenophilaceae	Thiobacillus	Thiobacillus denitrificans
Thiomonas_intermedia_K12	NC_014153	3106	Thiomonas_intermedia_K12	3106	Proteobacteria	Betaproteobacteria	Burkholderiales	Burkholderiales Genera incertae sedis	Thiomonas	Thiomonas intermedia
Variovorax_paradoxus_EPS	NC_014931	5952	Variovorax_paradoxus	6115.5	Proteobacteria	Betaproteobacteria	Burkholderiales	Comamonadaceae	Variovorax	Variovorax paradoxus
Variovorax_paradoxus_S110	NC_012791-2	6279	Variovorax_paradoxus	6115.5	Proteobacteria	Betaproteobacteria	Burkholderiales	Comamonadaceae	Variovorax	Variovorax paradoxus
Verminephrobacter_eiseniae_EF01-2	NC_008786	4908	Verminephrobacter_eiseniae_EF01-2	4908	Proteobacteria	Betaproteobacteria	Burkholderiales	Comamonadaceae	Verminephrobacter	Verminephrobacter eiseniae
Acinetobacter_baumannii_1656-2	NC_017162	3715	Acinetobacter_baumannii	3591.2	Proteobacteria	Gammaproteobacteria	Pseudomonadales	Moraxellaceae	Acinetobacter	Acinetobacter baumannii
Acinetobacter_baumannii_AB0057	NC_011586	3790	Acinetobacter_baumannii	3591.2	Proteobacteria	Gammaproteobacteria	Pseudomonadales	Moraxellaceae	Acinetobacter	Acinetobacter baumannii
Acinetobacter_baumannii_AB307-0294	NC_011595	3451	Acinetobacter_baumannii	3591.2	Proteobacteria	Gammaproteobacteria	Pseudomonadales	Moraxellaceae	Acinetobacter	Acinetobacter baumannii
Acinetobacter_baumannii_ACICU	NC_010611	3667	Acinetobacter_baumannii	3591.2	Proteobacteria	Gammaproteobacteria	Pseudomonadales	Moraxellaceae	Acinetobacter	Acinetobacter baumannii
Acinetobacter_baumannii_ATCC_17978	NC_009085	3351	Acinetobacter_baumannii	3591.2	Proteobacteria	Gammaproteobacteria	Pseudomonadales	Moraxellaceae	Acinetobacter	Acinetobacter baumannii
Acinetobacter_baumannii_AYE	NC_010410	3607	Acinetobacter_baumannii	3591.2	Proteobacteria	Gammaproteobacteria	Pseudomonadales	Moraxellaceae	Acinetobacter	Acinetobacter baumannii
Acinetobacter_baumannii_MDR-TJ	NC_017847	3704	Acinetobacter_baumannii	3591.2	Proteobacteria	Gammaproteobacteria	Pseudomonadales	Moraxellaceae	Acinetobacter	Acinetobacter baumannii
Acinetobacter_baumannii_MDR-ZJ06	NC_017171	3863	Acinetobacter_baumannii	3591.2	Proteobacteria	Gammaproteobacteria	Pseudomonadales	Moraxellaceae	Acinetobacter	Acinetobacter baumannii
Acinetobacter_baumannii_SDF	NC_010400	2913	Acinetobacter_baumannii	3591.2	Proteobacteria	Gammaproteobacteria	Pseudomonadales	Moraxellaceae	Acinetobacter	Acinetobacter baumannii
Acinetobacter_baumannii_TCDC-AB0715	NC_017387	3851	Acinetobacter_baumannii	3591.2	Proteobacteria	Gammaproteobacteria	Pseudomonadales	Moraxellaceae	Acinetobacter	Acinetobacter baumannii
Acinetobacter_calcoaceticus_PHEA-2	NC_016603	3599	Acinetobacter_calcoaceticus_PHEA-2	3599	Proteobacteria	Gammaproteobacteria	Pseudomonadales	Moraxellaceae	Acinetobacter	Acinetobacter calcoaceticus
Acinetobacter_oleivorans_DR1	NC_014259	3874	Acinetobacter_oleivorans_DR1	3874	Proteobacteria	Gammaproteobacteria	Pseudomonadales	Moraxellaceae	Acinetobacter	Acinetobacter oleivorans
Acinetobacter_sp_ADP1	NC_005966	3307	Acinetobacter_sp_ADP1	3307	Proteobacteria	Gammaproteobacteria	Pseudomonadales	Moraxellaceae	Acinetobacter	Acinetobacter sp.
Actinobacillus_pleuropneumoniae_serovar_3_str_JL03	NC_010278	2036	Actinobacillus_pleuropneumoniae	2060	Proteobacteria	Gammaproteobacteria	Pasteurellales	Pasteurellaceae	Actinobacillus	Actinobacillus pleuropneumoniae
Actinobacillus_pleuropneumoniae_serovar_5b_str_L20	NC_009053	2013	Actinobacillus_pleuropneumoniae	2060	Proteobacteria	Gammaproteobacteria	Pasteurellales	Pasteurellaceae	Actinobacillus	Actinobacillus pleuropneumoniae
Actinobacillus_pleuropneumoniae_serovar_7_str_AP76	NC_010939	2131	Actinobacillus_pleuropneumoniae	2060	Proteobacteria	Gammaproteobacteria	Pasteurellales	Pasteurellaceae	Actinobacillus	Actinobacillus pleuropneumoniae
Actinobacillus_succinogenes_130Z	NC_009655	2079	Actinobacillus_succinogenes_130Z	2079	Proteobacteria	Gammaproteobacteria	Pasteurellales	Pasteurellaceae	Actinobacillus	Actinobacillus succinogenes
Aeromonas_hydrophila_subsp_hydrophila_ATCC_7966	NC_008570	4121	Aeromonas_hydrophila_subsp_hydrophila_ATCC_7966	4121	Proteobacteria	Gammaproteobacteria	Aeromonadales	Aeromonadaceae	Aeromonas	Aeromonas hydrophila
Aeromonas_salmonicida_subsp_salmonicida_A449	NC_009348	4085	Aeromonas_salmonicida_subsp_salmonicida_A449	4085	Proteobacteria	Gammaproteobacteria	Aeromonadales	Aeromonadaceae	Aeromonas	Aeromonas salmonicida
Aeromonas_veronii_B565	NC_015424	4028	Aeromonas_veronii_B565	4028	Proteobacteria	Gammaproteobacteria	Aeromonadales	Aeromonadaceae	Aeromonas	Aeromonas veronii
Aggregatibacter_actinomycetemcomitans_ANH9381	NC_016513	2058	Aggregatibacter_actinomycetemcomitans	2147.67	Proteobacteria	Gammaproteobacteria	Pasteurellales	Pasteurellaceae	Aggregatibacter	Aggregatibacter actinomycetemcomitans
Aggregatibacter_actinomycetemcomitans_D11S-1	NC_013416	2130	Aggregatibacter_actinomycetemcomitans	2147.67	Proteobacteria	Gammaproteobacteria	Pasteurellales	Pasteurellaceae	Aggregatibacter	Aggregatibacter actinomycetemcomitans
Aggregatibacter_actinomycetemcomitans_D7S-1	NC_017846	2255	Aggregatibacter_actinomycetemcomitans	2147.67	Proteobacteria	Gammaproteobacteria	Pasteurellales	Pasteurellaceae	Aggregatibacter	Aggregatibacter actinomycetemcomitans
Aggregatibacter_aphrophilus_NJ8700	NC_012913	2219	Aggregatibacter_aphrophilus_NJ8700	2219	Proteobacteria	Gammaproteobacteria	Pasteurellales	Pasteurellaceae	Aggregatibacter	Aggregatibacter aphrophilus
Alcanivorax_borkumensis_SK2	NC_008260	2755	Alcanivorax_borkumensis_SK2	2755	Proteobacteria	Gammaproteobacteria	Oceanospirillales	Alcanivoracaceae	Alcanivorax	Alcanivorax borkumensis
Aliivibrio_salmonicida_LFI1238	NC_011312-3	3804	Aliivibrio_salmonicida_LFI1238	3804	Proteobacteria	Gammaproteobacteria	Vibrionales	Vibrionaceae	Aliivibrio	Aliivibrio salmonicida
Alkalilimnicola_ehrlichii_MLHE-1	NC_008340	2865	Alkalilimnicola_ehrlichii_MLHE-1	2865	Proteobacteria	Gammaproteobacteria	Chromatiales	Ectothiorhodospiraceae	Alkalilimnicola	Alkalilimnicola ehrlichii
Allochromatium_vinosum_DSM_180	NC_013851	3053	Allochromatium_vinosum_DSM_180	3053	Proteobacteria	Gammaproteobacteria	Chromatiales	Chromatiaceae	Allochromatium	Allochromatium vinosum
Alteromonas_macleodii_str_Deep_ecotype	NC_011138	4084	Alteromonas_macleodii_str_Deep_ecotype	4084	Proteobacteria	Gammaproteobacteria	Alteromonadales	Alteromonadaceae	Alteromonas	Alteromonas macleodii
Alteromonas_sp_SN2	NC_015554	4371	Alteromonas_sp_SN2	4371	Proteobacteria	Gammaproteobacteria	Alteromonadales	Alteromonadaceae	Alteromonas	Alteromonas sp.
Azotobacter_vinelandii_DJ	NC_012560	5050	Azotobacter_vinelandii_DJ	5050	Proteobacteria	Gammaproteobacteria	Pseudomonadales	Pseudomonadaceae	Azotobacter	Azotobacter vinelandii
Baumannia_cicadellinicola_str_Hc_Homalodisca_coagulata	NC_007984	595	Baumannia_cicadellinicola_str_Hc_-Homalodisca_coagulata	595	Proteobacteria	Gammaproteobacteria	unclassified Gammaproteobacteria	-	Candidatus Baumannia	Candidatus Baumannia cicadellinicola
Buchnera_aphidicola_Cinara_tujafilina	NC_015662	360	Buchnera_aphidicola	512.833	Proteobacteria	Gammaproteobacteria	Enterobacteriales	Enterobacteriaceae	Buchnera	Buchnera aphidicola
Buchnera_aphidicola_str_5A_Acyrthosiphon_pisum	NC_011833	555	Buchnera_aphidicola	512.833	Proteobacteria	Gammaproteobacteria	Enterobacteriales	Enterobacteriaceae	Buchnera	Buchnera aphidicola
Buchnera_aphidicola_str_Ak_Acyrthosiphon_kondoi	NC_017256	559	Buchnera_aphidicola	512.833	Proteobacteria	Gammaproteobacteria	Enterobacteriales	Enterobacteriaceae	Buchnera	Buchnera aphidicola
Buchnera_aphidicola_str_APS_Acyrthosiphon_pisum	NC_002528	564	Buchnera_aphidicola	512.833	Proteobacteria	Gammaproteobacteria	Enterobacteriales	Enterobacteriaceae	Buchnera	Buchnera aphidicola
Buchnera_aphidicola_str_Bp_Baizongia_pistaciae	NC_004545	504	Buchnera_aphidicola	512.833	Proteobacteria	Gammaproteobacteria	Enterobacteriales	Enterobacteriaceae	Buchnera	Buchnera aphidicola
Buchnera_aphidicola_str_Cc_Cinara_cedri	NC_008513	357	Buchnera_aphidicola	512.833	Proteobacteria	Gammaproteobacteria	Enterobacteriales	Enterobacteriaceae	Buchnera	Buchnera aphidicola
Buchnera_aphidicola_str_JF98_Acyrthosiphon_pisum	NC_017254	477	Buchnera_aphidicola	512.833	Proteobacteria	Gammaproteobacteria	Enterobacteriales	Enterobacteriaceae	Buchnera	Buchnera aphidicola
Buchnera_aphidicola_str_LL01_Acyrthosiphon_pisum	NC_017255	577	Buchnera_aphidicola	512.833	Proteobacteria	Gammaproteobacteria	Enterobacteriales	Enterobacteriaceae	Buchnera	Buchnera aphidicola
Buchnera_aphidicola_str_Sg_Schizaphis_graminum	NC_004061	546	Buchnera_aphidicola	512.833	Proteobacteria	Gammaproteobacteria	Enterobacteriales	Enterobacteriaceae	Buchnera	Buchnera aphidicola
Buchnera_aphidicola_str_TLW03_Acyrthosiphon_pisum	NC_017252	573	Buchnera_aphidicola	512.833	Proteobacteria	Gammaproteobacteria	Enterobacteriales	Enterobacteriaceae	Buchnera	Buchnera aphidicola
Buchnera_aphidicola_str_Tuc7_Acyrthosiphon_pisum	NC_011834	553	Buchnera_aphidicola	512.833	Proteobacteria	Gammaproteobacteria	Enterobacteriales	Enterobacteriaceae	Buchnera	Buchnera aphidicola
Buchnera_aphidicola_str_Ua_Uroleucon_ambrosiae	NC_017259	529	Buchnera_aphidicola	512.833	Proteobacteria	Gammaproteobacteria	Enterobacteriales	Enterobacteriaceae	Buchnera	Buchnera aphidicola
Candidatus_Blochmannia_floridanus	NC_005061	583	Candidatus_Blochmannia	593.333	Proteobacteria	Gammaproteobacteria	Enterobacteriales	Enterobacteriaceae	-	Candidatus Blochmannia
Candidatus_Blochmannia_pennsylvanicus_str_BPEN	NC_007292	610	Candidatus_Blochmannia	593.333	Proteobacteria	Gammaproteobacteria	Enterobacteriales	Enterobacteriaceae	-	Candidatus Blochmannia
Candidatus_Blochmannia_vafer_str_BVAF	NC_014909	587	Candidatus_Blochmannia	593.333	Proteobacteria	Gammaproteobacteria	Enterobacteriales	Enterobacteriaceae	-	Candidatus Blochmannia
Candidatus_Carsonella_ruddii_PV	NC_008512	182	Candidatus_Carsonella_ruddii_PV	182	Proteobacteria	Gammaproteobacteria	unclassified Gammaproteobacteria	-	Candidatus Carsonella	Candidatus Carsonella ruddii
Candidatus_Hamiltonella_defensa_5AT_Acyrthosiphon_pisum	NC_012751	2094	Candidatus_Hamiltonella_defensa_5AT_-Acyrthosiphon_pisum	2094	Proteobacteria	Gammaproteobacteria	Enterobacteriales	Enterobacteriaceae	unclassified Enterobacteriaceae	Candidatus Hamiltonella defensa
Candidatus_Moranella_endobia_PCIT	NC_015735	406	Candidatus_Moranella_endobia_PCIT	406	Proteobacteria	Gammaproteobacteria	Enterobacteriales	Enterobacteriaceae	Candidatus Moranella	Candidatus Moranella endobia
Candidatus_Riesia_pediculicola_USDA	NC_014109	544	Candidatus_Riesia_pediculicola_USDA	544	Proteobacteria	Gammaproteobacteria	Enterobacteriales	Enterobacteriaceae	Candidatus Riesia	Candidatus Riesia pediculicola
Candidatus_Ruthia_magnifica_str_Cm_Calyptogena_magnifica	NC_008610	976	Candidatus_Ruthia_magnifica_str_Cm_-Calyptogena_magnifica	976	Proteobacteria	Gammaproteobacteria	unclassified Gammaproteobacteria	sulfur-oxidizing symbionts	-	Candidatus Ruthia magnifica
Candidatus_Vesicomyosocius_okutanii_HA	NC_009465	937	Candidatus_Vesicomyosocius_okutanii_HA	937	Proteobacteria	Gammaproteobacteria	unclassified Gammaproteobacteria	-	sulfur-oxidizing symbionts	Calyptogena okutanii thioautotrophic gill symbiont
Cellvibrio_japonicus_Ueda107	NC_010995	3750	Cellvibrio_japonicus_Ueda107	3750	Proteobacteria	Gammaproteobacteria	Pseudomonadales	Pseudomonadaceae	Cellvibrio	Cellvibrio japonicus
Chromohalobacter_salexigens_DSM_3043	NC_007963	3298	Chromohalobacter_salexigens_DSM_3043	3298	Proteobacteria	Gammaproteobacteria	Oceanospirillales	Halomonadaceae	Chromohalobacter	Chromohalobacter salexigens
Citrobacter_koseri_ATCC_BAA-895	NC_009792	4978	Citrobacter_koseri_ATCC_BAA-895	4978	Proteobacteria	Gammaproteobacteria	Enterobacteriales	Enterobacteriaceae	Citrobacter	Citrobacter koseri
Citrobacter_rodentium_ICC168	NC_013716	4800	Citrobacter_rodentium_ICC168	4800	Proteobacteria	Gammaproteobacteria	Enterobacteriales	Enterobacteriaceae	Citrobacter	Citrobacter rodentium
Colwellia_psychrerythraea_34H	NC_003910	4910	Colwellia_psychrerythraea_34H	4910	Proteobacteria	Gammaproteobacteria	Alteromonadales	Colwelliaceae	Colwellia	Colwellia psychrerythraea
Coxiella_burnetii_CbuG_Q212	NC_011527	1866	Coxiella_burnetii	1901.2	Proteobacteria	Gammaproteobacteria	Legionellales	Coxiellaceae	Coxiella	Coxiella burnetii
Coxiella_burnetii_CbuK_Q154	NC_011528	1900	Coxiella_burnetii	1901.2	Proteobacteria	Gammaproteobacteria	Legionellales	Coxiellaceae	Coxiella	Coxiella burnetii
Coxiella_burnetii_Dugway_5J108-111	NC_009727	1993	Coxiella_burnetii	1901.2	Proteobacteria	Gammaproteobacteria	Legionellales	Coxiellaceae	Coxiella	Coxiella burnetii
Coxiella_burnetii_RSA_331	NC_010117	1930	Coxiella_burnetii	1901.2	Proteobacteria	Gammaproteobacteria	Legionellales	Coxiellaceae	Coxiella	Coxiella burnetii
Coxiella_burnetii_RSA_493	NC_002971	1817	Coxiella_burnetii	1901.2	Proteobacteria	Gammaproteobacteria	Legionellales	Coxiellaceae	Coxiella	Coxiella burnetii
Cronobacter_sakazakii_ATCC_BAA-894	NC_009778	4257	Cronobacter_sakazakii	4086.5	Proteobacteria	Gammaproteobacteria	Enterobacteriales	Enterobacteriaceae	Cronobacter	Cronobacter sakazakii
Cronobacter_sakazakii_ES15	NC_017933	3916	Cronobacter_sakazakii	4086.5	Proteobacteria	Gammaproteobacteria	Enterobacteriales	Enterobacteriaceae	Cronobacter	Cronobacter sakazakii
Cronobacter_turicensis_z3032	NC_013282	4210	Cronobacter_turicensis_z3032	4210	Proteobacteria	Gammaproteobacteria	Enterobacteriales	Enterobacteriaceae	Cronobacter	Cronobacter turicensis
Dichelobacter_nodosus_VCS1703A	NC_009446	1280	Dichelobacter_nodosus_VCS1703A	1280	Proteobacteria	Gammaproteobacteria	Cardiobacteriales	Cardiobacteriaceae	Dichelobacter	Dichelobacter nodosus
Dickeya_dadantii_3937	NC_014500	4549	Dickeya_dadantii	4221	Proteobacteria	Gammaproteobacteria	Enterobacteriales	Enterobacteriaceae	Dickeya	Dickeya dadantii
Dickeya_dadantii_Ech586	NC_013592	4144	Dickeya_dadantii	4221	Proteobacteria	Gammaproteobacteria	Enterobacteriales	Enterobacteriaceae	Dickeya	Dickeya dadantii
Dickeya_dadantii_Ech703	NC_012880	3970	Dickeya_dadantii	4221	Proteobacteria	Gammaproteobacteria	Enterobacteriales	Enterobacteriaceae	Dickeya	Dickeya dadantii
Dickeya_zeae_Ech1591	NC_012912	4163	Dickeya_zeae_Ech1591	4163	Proteobacteria	Gammaproteobacteria	Enterobacteriales	Enterobacteriaceae	Dickeya	Dickeya zeae
Edwardsiella_ictaluri_93-146	NC_012779	3784	Edwardsiella_ictaluri_93-146	3784	Proteobacteria	Gammaproteobacteria	Enterobacteriales	Enterobacteriaceae	Edwardsiella	Edwardsiella ictaluri
Edwardsiella_tarda_EIB202	NC_013508	3538	Edwardsiella_tarda	3366	Proteobacteria	Gammaproteobacteria	Enterobacteriales	Enterobacteriaceae	Edwardsiella	Edwardsiella tarda
Edwardsiella_tarda_FL6-60	NC_017309	3194	Edwardsiella_tarda	3366	Proteobacteria	Gammaproteobacteria	Enterobacteriales	Enterobacteriaceae	Edwardsiella	Edwardsiella tarda
Enterobacter_aerogenes_KCTC_2190	NC_015663	4912	Enterobacter_aerogenes_KCTC_2190	4912	Proteobacteria	Gammaproteobacteria	Enterobacteriales	Enterobacteriaceae	Enterobacter	Enterobacter aerogenes
Enterobacter_asburiae_LF7a	NC_015968	4412	Enterobacter_asburiae_LF7a	4412	Proteobacteria	Gammaproteobacteria	Enterobacteriales	Enterobacteriaceae	Enterobacter	Enterobacter asburiae
Enterobacter_cloacae_EcWSU1	NC_016514	4534	Enterobacter_cloacae	4684.33	Proteobacteria	Gammaproteobacteria	Enterobacteriales	Enterobacteriaceae	Enterobacter	Enterobacter cloacae
Enterobacter_cloacae_SCF1	NC_014618	4399	Enterobacter_cloacae	4684.33	Proteobacteria	Gammaproteobacteria	Enterobacteriales	Enterobacteriaceae	Enterobacter	Enterobacter cloacae
Enterobacter_cloacae_subsp_cloacae_ATCC_13047	NC_014121	5120	Enterobacter_cloacae	4684.33	Proteobacteria	Gammaproteobacteria	Enterobacteriales	Enterobacteriaceae	Enterobacter	Enterobacter cloacae
Enterobacter_sp_638	NC_009436	4115	Enterobacter_sp_638	4115	Proteobacteria	Gammaproteobacteria	Enterobacteriales	Enterobacteriaceae	Enterobacter	Enterobacter sp
Erwinia_amylovora_ATCC_49946	NC_013971	3437	Erwinia_amylovora	3557	Proteobacteria	Gammaproteobacteria	Enterobacteriales	Enterobacteriaceae	Erwinia	Erwinia amylovora
Erwinia_amylovora_CFBP1430	NC_013961	3677	Erwinia_amylovora	3557	Proteobacteria	Gammaproteobacteria	Enterobacteriales	Enterobacteriaceae	Erwinia	Erwinia amylovora
Erwinia_billingiae_Eb661	NC_014306	4583	Erwinia_billingiae_Eb661	4583	Proteobacteria	Gammaproteobacteria	Enterobacteriales	Enterobacteriaceae	Erwinia	Erwinia billingiae
Erwinia_pyrifoliae_DSM_12163	NC_017390	3966	Erwinia_pyrifoliae	3805.5	Proteobacteria	Gammaproteobacteria	Enterobacteriales	Enterobacteriaceae	Erwinia	Erwinia pyrifoliae
Erwinia_pyrifoliae_Ep1-96	NC_012214	3645	Erwinia_pyrifoliae	3805.5	Proteobacteria	Gammaproteobacteria	Enterobacteriales	Enterobacteriaceae	Erwinia	Erwinia pyrifoliae
Erwinia_sp_Ejp617	NC_017445	3600	Erwinia_sp_Ejp617	3600	Proteobacteria	Gammaproteobacteria	Enterobacteriales	Enterobacteriaceae	Erwinia	Erwinia sp
Erwinia_tasmaniensis_Et1-99	NC_010694	3427	Erwinia_tasmaniensis_Et1-99	3427	Proteobacteria	Gammaproteobacteria	Enterobacteriales	Enterobacteriaceae	Erwinia	Erwinia tasmaniensis
Escherichia_blattae_DSM_4481	NC_017910	3904	Escherichia_blattae_DSM_4481	3904	Proteobacteria	Gammaproteobacteria	Enterobacteriales	Enterobacteriaceae	Escherichia	Escherichia blattae
Escherichia_coli_042	NC_017626	4800	Escherichia_coli	4678.17	Proteobacteria	Gammaproteobacteria	Enterobacteriales	Enterobacteriaceae	Escherichia	Escherichia coli
Escherichia_coli_536	NC_008253	4619	Escherichia_coli	4678.17	Proteobacteria	Gammaproteobacteria	Enterobacteriales	Enterobacteriaceae	Escherichia	Escherichia coli
Escherichia_coli_55989	NC_011748	4759	Escherichia_coli	4678.17	Proteobacteria	Gammaproteobacteria	Enterobacteriales	Enterobacteriaceae	Escherichia	Escherichia coli
Escherichia_coli_ABU_83972	NC_017631	4793	Escherichia_coli	4678.17	Proteobacteria	Gammaproteobacteria	Enterobacteriales	Enterobacteriaceae	Escherichia	Escherichia coli
Escherichia_coli_APEC_O1	NC_008563	4430	Escherichia_coli	4678.17	Proteobacteria	Gammaproteobacteria	Enterobacteriales	Enterobacteriaceae	Escherichia	Escherichia coli
Escherichia_coli_ATCC_8739	NC_010468	4199	Escherichia_coli	4678.17	Proteobacteria	Gammaproteobacteria	Enterobacteriales	Enterobacteriaceae	Escherichia	Escherichia coli
Escherichia_coli_BL21-DE3	NC_012892	4204	Escherichia_coli	4678.17	Proteobacteria	Gammaproteobacteria	Enterobacteriales	Enterobacteriaceae	Escherichia	Escherichia coli
Escherichia_coli_BL21-DE3_Xj	NC_012971	4157	Escherichia_coli	4678.17	Proteobacteria	Gammaproteobacteria	Enterobacteriales	Enterobacteriaceae	Escherichia	Escherichia coli
Escherichia_coli_BL21-Gold-DE3-pLysS_AG	NC_012947	4228	Escherichia_coli	4678.17	Proteobacteria	Gammaproteobacteria	Enterobacteriales	Enterobacteriaceae	Escherichia	Escherichia coli
Escherichia_coli_B_str_REL606	NC_012967	4204	Escherichia_coli	4678.17	Proteobacteria	Gammaproteobacteria	Enterobacteriales	Enterobacteriaceae	Escherichia	Escherichia coli
Escherichia_coli_BW2952	NC_012759	4084	Escherichia_coli	4678.17	Proteobacteria	Gammaproteobacteria	Enterobacteriales	Enterobacteriaceae	Escherichia	Escherichia coli
Escherichia_coli_CFT073	NC_004431	5369	Escherichia_coli	4678.17	Proteobacteria	Gammaproteobacteria	Enterobacteriales	Enterobacteriaceae	Escherichia	Escherichia coli
Escherichia_coli_DH1	NC_017625	4160	Escherichia_coli	4678.17	Proteobacteria	Gammaproteobacteria	Enterobacteriales	Enterobacteriaceae	Escherichia	Escherichia coli
Escherichia_coli_DH1_Xk	NC_017638	4259	Escherichia_coli	4678.17	Proteobacteria	Gammaproteobacteria	Enterobacteriales	Enterobacteriaceae	Escherichia	Escherichia coli
Escherichia_coli_E24377A	NC_009801	4749	Escherichia_coli	4678.17	Proteobacteria	Gammaproteobacteria	Enterobacteriales	Enterobacteriaceae	Escherichia	Escherichia coli
Escherichia_coli_ED1a	NC_011745	4915	Escherichia_coli	4678.17	Proteobacteria	Gammaproteobacteria	Enterobacteriales	Enterobacteriaceae	Escherichia	Escherichia coli
Escherichia_coli_ETEC_H10407	NC_017633	4697	Escherichia_coli	4678.17	Proteobacteria	Gammaproteobacteria	Enterobacteriales	Enterobacteriaceae	Escherichia	Escherichia coli
Escherichia_coli_HS	NC_009800	4377	Escherichia_coli	4678.17	Proteobacteria	Gammaproteobacteria	Enterobacteriales	Enterobacteriaceae	Escherichia	Escherichia coli
Escherichia_coli_IAI1	NC_011741	4349	Escherichia_coli	4678.17	Proteobacteria	Gammaproteobacteria	Enterobacteriales	Enterobacteriaceae	Escherichia	Escherichia coli
Escherichia_coli_IAI39	NC_011750	4730	Escherichia_coli	4678.17	Proteobacteria	Gammaproteobacteria	Enterobacteriales	Enterobacteriaceae	Escherichia	Escherichia coli
Escherichia_coli_IHE3034	NC_017628	4757	Escherichia_coli	4678.17	Proteobacteria	Gammaproteobacteria	Enterobacteriales	Enterobacteriaceae	Escherichia	Escherichia coli
Escherichia_coli_KO11FL	NC_016902	4533	Escherichia_coli	4678.17	Proteobacteria	Gammaproteobacteria	Enterobacteriales	Enterobacteriaceae	Escherichia	Escherichia coli
Escherichia_coli_KO11FL_Xl	NC_017660	4697	Escherichia_coli	4678.17	Proteobacteria	Gammaproteobacteria	Enterobacteriales	Enterobacteriaceae	Escherichia	Escherichia coli
Escherichia_coli_LF82	NC_011993	4376	Escherichia_coli	4678.17	Proteobacteria	Gammaproteobacteria	Enterobacteriales	Enterobacteriaceae	Escherichia	Escherichia coli
Escherichia_coli_NA114	NC_017644	4873	Escherichia_coli	4678.17	Proteobacteria	Gammaproteobacteria	Enterobacteriales	Enterobacteriaceae	Escherichia	Escherichia coli
Escherichia_coli_O103_H2_str_12009	NC_013353	5054	Escherichia_coli	4678.17	Proteobacteria	Gammaproteobacteria	Enterobacteriales	Enterobacteriaceae	Escherichia	Escherichia coli
Escherichia_coli_O111_H_str_11128	NC_013364	4972	Escherichia_coli	4678.17	Proteobacteria	Gammaproteobacteria	Enterobacteriales	Enterobacteriaceae	Escherichia	Escherichia coli
Escherichia_coli_O127_H6_str_E2348-69	NC_011601	4552	Escherichia_coli	4678.17	Proteobacteria	Gammaproteobacteria	Enterobacteriales	Enterobacteriaceae	-	Escherichia coli
Escherichia_coli_O157_H7_str_EC4115	NC_011353	5315	Escherichia_coli	4678.17	Proteobacteria	Gammaproteobacteria	Enterobacteriales	Enterobacteriaceae	Escherichia	Escherichia coli
Escherichia_coli_O157_H7_str_EDL933	NC_002655	5298	Escherichia_coli	4678.17	Proteobacteria	Gammaproteobacteria	Enterobacteriales	Enterobacteriaceae	Escherichia	Escherichia coli
Escherichia_coli_O157_H7_str_Sakai	NC_002695	5230	Escherichia_coli	4678.17	Proteobacteria	Gammaproteobacteria	Enterobacteriales	Enterobacteriaceae	Escherichia	Escherichia coli
Escherichia_coli_O157_H7_str_TW14359	NC_013008	5255	Escherichia_coli	4678.17	Proteobacteria	Gammaproteobacteria	Enterobacteriales	Enterobacteriaceae	Escherichia	Escherichia coli
Escherichia_coli_O26_H11_str_11368	NC_013361	5364	Escherichia_coli	4678.17	Proteobacteria	Gammaproteobacteria	Enterobacteriales	Enterobacteriaceae	Escherichia	Escherichia coli
Escherichia_coli_O55_H7_str_CB9615	NC_013941	5014	Escherichia_coli	4678.17	Proteobacteria	Gammaproteobacteria	Enterobacteriales	Enterobacteriaceae	Escherichia	Escherichia coli
Escherichia_coli_O55_H7_str_RM12579	NC_017656	4912	Escherichia_coli	4678.17	Proteobacteria	Gammaproteobacteria	Enterobacteriales	Enterobacteriaceae	Escherichia	Escherichia coli
Escherichia_coli_O7_K1_str_CE10	NC_017646	5009	Escherichia_coli	4678.17	Proteobacteria	Gammaproteobacteria	Enterobacteriales	Enterobacteriaceae	Escherichia	Escherichia coli
Escherichia_coli_O83_H1_str_NRG_857C	NC_017634	4429	Escherichia_coli	4678.17	Proteobacteria	Gammaproteobacteria	Enterobacteriales	Enterobacteriaceae	Escherichia	Escherichia coli
Escherichia_coli_P12b	NC_017663	4393	Escherichia_coli	4678.17	Proteobacteria	Gammaproteobacteria	Enterobacteriales	Enterobacteriaceae	Escherichia	Escherichia coli
Escherichia_coli_S88	NC_011742	4692	Escherichia_coli	4678.17	Proteobacteria	Gammaproteobacteria	Enterobacteriales	Enterobacteriaceae	Escherichia	Escherichia coli
Escherichia_coli_SE11	NC_011415	4675	Escherichia_coli	4678.17	Proteobacteria	Gammaproteobacteria	Enterobacteriales	Enterobacteriaceae	Escherichia	Escherichia coli
Escherichia_coli_SE15	NC_013654	4338	Escherichia_coli	4678.17	Proteobacteria	Gammaproteobacteria	Enterobacteriales	Enterobacteriaceae	Escherichia	Escherichia coli
Escherichia_coli_SMS-3-5	NC_010498	4742	Escherichia_coli	4678.17	Proteobacteria	Gammaproteobacteria	Enterobacteriales	Enterobacteriaceae	Escherichia	Escherichia coli
Escherichia_coli_str_clone_D_i14	NC_017652	4919	Escherichia_coli	4678.17	Proteobacteria	Gammaproteobacteria	Enterobacteriales	Enterobacteriaceae	Escherichia	Escherichia coli
Escherichia_coli_str_clone_D_i2	NC_017651	4919	Escherichia_coli	4678.17	Proteobacteria	Gammaproteobacteria	Enterobacteriales	Enterobacteriaceae	Escherichia	Escherichia coli
Escherichia_coli_str_K-12_substr_DH10B	NC_010473	4128	Escherichia_coli	4678.17	Proteobacteria	Gammaproteobacteria	Enterobacteriales	Enterobacteriaceae	Escherichia	Escherichia coli
Escherichia_coli_str_K-12_substr_MG1655	NC_000913	4146	Escherichia_coli	4678.17	Proteobacteria	Gammaproteobacteria	Enterobacteriales	Enterobacteriaceae	Escherichia	Escherichia coli
Escherichia_coli_str_K-12_substr_W3110	NC_007779	4215	Escherichia_coli	4678.17	Proteobacteria	Gammaproteobacteria	Enterobacteriales	Enterobacteriaceae	Escherichia	Escherichia coli
Escherichia_coli_UM146	NC_017632	4650	Escherichia_coli	4678.17	Proteobacteria	Gammaproteobacteria	Enterobacteriales	Enterobacteriaceae	Escherichia	Escherichia coli
Escherichia_coli_UMN026	NC_011751	4823	Escherichia_coli	4678.17	Proteobacteria	Gammaproteobacteria	Enterobacteriales	Enterobacteriaceae	Escherichia	Escherichia coli
Escherichia_coli_UMNK88	NC_017641	5117	Escherichia_coli	4678.17	Proteobacteria	Gammaproteobacteria	Enterobacteriales	Enterobacteriaceae	Escherichia	Escherichia coli
Escherichia_coli_UTI89	NC_007946	5017	Escherichia_coli	4678.17	Proteobacteria	Gammaproteobacteria	Enterobacteriales	Enterobacteriaceae	Escherichia	Escherichia coli
Escherichia_coli_W	NC_017635	4478	Escherichia_coli	4678.17	Proteobacteria	Gammaproteobacteria	Enterobacteriales	Enterobacteriaceae	Escherichia	Escherichia coli
Escherichia_coli_W_Xm	NC_017664	4608	Escherichia_coli	4678.17	Proteobacteria	Gammaproteobacteria	Enterobacteriales	Enterobacteriaceae	Escherichia	Escherichia coli
Escherichia_coli_Xuzhou21	NC_017906	5039	Escherichia_coli	4678.17	Proteobacteria	Gammaproteobacteria	Enterobacteriales	Enterobacteriaceae	Escherichia	Escherichia coli
Escherichia_fergusonii_ATCC_35469	NC_011740	4263	Escherichia_fergusonii_ATCC_35469	4263	Proteobacteria	Gammaproteobacteria	Enterobacteriales	Enterobacteriaceae	Escherichia	Escherichia fergusonii
Ferrimonas_balearica_DSM_9799	NC_014541	3782	Ferrimonas_balearica_DSM_9799	3782	Proteobacteria	Gammaproteobacteria	Alteromonadales	Ferrimonadaceae	Ferrimonas	Ferrimonas balearica
Francisella_cf_novicida_3523	NC_017449	1854	Francisella_cf	1836	Proteobacteria	Gammaproteobacteria	Thiotrichales	Francisellaceae	Francisella	Francisella novicida
Francisella_cf_novicida_Fx1	NC_017450	1818	Francisella_cf	1836	Proteobacteria	Gammaproteobacteria	Thiotrichales	Francisellaceae	Francisella	Francisella novicida
Francisella_noatunensis_subsp_orientalis_str_Toba_04	NC_017909	1595	Francisella_noatunensis_subsp_orientalis_str_Toba_04	1595	Proteobacteria	Gammaproteobacteria	Thiotrichales	Francisellaceae	Francisella	Francisella noatunensis
Francisella_novicida_U112	NC_008601	1719	Francisella_novicida_U112	1719	Proteobacteria	Gammaproteobacteria	Thiotrichales	Francisellaceae	Francisella	Francisella novicida
Francisella_philomiragia_subsp_philomiragia_ATCC_25017	NC_010336	1911	Francisella_philomiragia_subsp_philomiragia_ATCC_25017	1911	Proteobacteria	Gammaproteobacteria	Thiotrichales	Francisellaceae	Francisella	Francisella philomiragia
Francisella_sp_TX077308	NC_015696	1976	Francisella_sp_TX077308	1976	Proteobacteria	Gammaproteobacteria	Thiotrichales	Francisellaceae	Francisella	Francisella sp
Francisella_tularensis_subsp_holarctica_FTNF002-00	NC_009749	1581	Francisella_tularensis	1614.3	Proteobacteria	Gammaproteobacteria	Thiotrichales	Francisellaceae	Francisella	Francisella tularensis
Francisella_tularensis_subsp_holarctica_LVS	NC_007880	1754	Francisella_tularensis	1614.3	Proteobacteria	Gammaproteobacteria	Thiotrichales	Francisellaceae	Francisella	Francisella tularensis
Francisella_tularensis_subsp_holarctica_OSU18	NC_008369	1555	Francisella_tularensis	1614.3	Proteobacteria	Gammaproteobacteria	Thiotrichales	Francisellaceae	Francisella	Francisella tularensis
Francisella_tularensis_subsp_mediasiatica_FSC147	NC_010677	1406	Francisella_tularensis	1614.3	Proteobacteria	Gammaproteobacteria	Thiotrichales	Francisellaceae	Francisella	Francisella tularensis
Francisella_tularensis_subsp_tularensis_FSC198	NC_008245	1605	Francisella_tularensis	1614.3	Proteobacteria	Gammaproteobacteria	Thiotrichales	Francisellaceae	Francisella	Francisella tularensis
Francisella_tularensis_subsp_tularensis_NE061598	NC_017453	1836	Francisella_tularensis	1614.3	Proteobacteria	Gammaproteobacteria	Thiotrichales	Francisellaceae	Francisella	Francisella tularensis
Francisella_tularensis_subsp_tularensis_SCHU_S4	NC_006570	1604	Francisella_tularensis	1614.3	Proteobacteria	Gammaproteobacteria	Thiotrichales	Francisellaceae	Francisella	Francisella tularensis
Francisella_tularensis_subsp_tularensis_WY96-3418	NC_009257	1634	Francisella_tularensis	1614.3	Proteobacteria	Gammaproteobacteria	Thiotrichales	Francisellaceae	Francisella	Francisella tularensis
Francisella_tularensis_TI0902	NC_016937	1544	Francisella_tularensis	1614.3	Proteobacteria	Gammaproteobacteria	Thiotrichales	Francisellaceae	Francisella	Francisella tularensis
Francisella_tularensis_TIGB03	NC_016933	1624	Francisella_tularensis	1614.3	Proteobacteria	Gammaproteobacteria	Thiotrichales	Francisellaceae	Francisella	Francisella tularensis
Frateuria_aurantia_DSM_6220	NC_017033	3101	Frateuria_aurantia_DSM_6220	3101	Proteobacteria	Gammaproteobacteria	Xanthomonadales	Xanthomonadaceae	Frateuria	Frateuria aurantia
Gallibacterium_anatis_UMN179	NC_015460	2494	Gallibacterium_anatis_UMN179	2494	Proteobacteria	Gammaproteobacteria	Pasteurellales	Pasteurellaceae	Gallibacterium	Gallibacterium anatis
Gamma_proteobacterium_HdN1	NC_014366	3763	Gamma_proteobacterium_HdN1	3763	Proteobacteria	Gammaproteobacteria	unclassified Gammaproteobacteria	unclassified Gammaproteobacteria (miscellaneous)		Gamma proteobacterium HdN1
Glaciecola_nitratireducens_FR1064	NC_016041	3654	Glaciecola_nitratireducens_FR1064	3654	Proteobacteria	Gammaproteobacteria	Alteromonadales	Alteromonadaceae	Glaciecola	Glaciecola nitratireducens
Glaciecola_sp_4H-3-7YE-5	NC_015497	4233	Glaciecola_sp_4H-3-7YE-5	4233	Proteobacteria	Gammaproteobacteria	Alteromonadales	Alteromonadaceae	-	Glaciecola sp
Haemophilus_ducreyi_35000HP	NC_002940	1717	Haemophilus_ducreyi_35000HP	1717	Proteobacteria	Gammaproteobacteria	Pasteurellales	Pasteurellaceae	Haemophilus	Haemophilus ducreyi
Haemophilus_influenzae_10810	NC_016809	1903	Haemophilus_influenzae	1734.78	Proteobacteria	Gammaproteobacteria	Pasteurellales	Pasteurellaceae	Haemophilus	Haemophilus influenzae
Haemophilus_influenzae_86-028NP	NC_007146	1792	Haemophilus_influenzae	1734.78	Proteobacteria	Gammaproteobacteria	Pasteurellales	Pasteurellaceae	Haemophilus	Haemophilus influenzae
Haemophilus_influenzae_F3031	NC_014920	1770	Haemophilus_influenzae	1734.78	Proteobacteria	Gammaproteobacteria	Pasteurellales	Pasteurellaceae	Haemophilus	Haemophilus influenzae
Haemophilus_influenzae_F3047	NC_014922	1786	Haemophilus_influenzae	1734.78	Proteobacteria	Gammaproteobacteria	Pasteurellales	Pasteurellaceae	Haemophilus	Haemophilus influenzae
Haemophilus_influenzae_PittEE	NC_009566	1613	Haemophilus_influenzae	1734.78	Proteobacteria	Gammaproteobacteria	Pasteurellales	Pasteurellaceae	Haemophilus	Haemophilus influenzae
Haemophilus_influenzae_PittGG	NC_009567	1661	Haemophilus_influenzae	1734.78	Proteobacteria	Gammaproteobacteria	Pasteurellales	Pasteurellaceae	Haemophilus	Haemophilus influenzae
Haemophilus_influenzae_R2846	NC_017452	1636	Haemophilus_influenzae	1734.78	Proteobacteria	Gammaproteobacteria	Pasteurellales	Pasteurellaceae	Haemophilus	Haemophilus influenzae
Haemophilus_influenzae_R2866	NC_017451	1795	Haemophilus_influenzae	1734.78	Proteobacteria	Gammaproteobacteria	Pasteurellales	Pasteurellaceae	Haemophilus	Haemophilus influenzae
Haemophilus_influenzae_Rd_KW20	NC_000907	1657	Haemophilus_influenzae	1734.78	Proteobacteria	Gammaproteobacteria	Pasteurellales	Pasteurellaceae	Haemophilus	Haemophilus influenzae
Haemophilus_parainfluenzae_T3T1	NC_015964	1975	Haemophilus_parainfluenzae_T3T1	1975	Proteobacteria	Gammaproteobacteria	Pasteurellales	Pasteurellaceae	Haemophilus	Haemophilus parainfluenzae
Haemophilus_parasuis_SH0165	NC_011852	2021	Haemophilus_parasuis_SH0165	2021	Proteobacteria	Gammaproteobacteria	Pasteurellales	Pasteurellaceae	Haemophilus	Haemophilus parasuis
Haemophilus_somnus_129PT	NC_008309	1792	Haemophilus_somnus	1886	Proteobacteria	Gammaproteobacteria	Pasteurellales	Pasteurellaceae	Histophilus	Histophilus somni
Haemophilus_somnus_2336	NC_010519	1980	Haemophilus_somnus	1886	Proteobacteria	Gammaproteobacteria	Pasteurellales	Pasteurellaceae	Histophilus	Histophilus somni
Hahella_chejuensis_KCTC_2396	NC_007645	6773	Hahella_chejuensis_KCTC_2396	6773	Proteobacteria	Gammaproteobacteria	Oceanospirillales	Hahellaceae	Hahella	Hahella chejuensis
Halomonas_elongata_DSM_2581	NC_014532	3474	Halomonas_elongata_DSM_2581	3474	Proteobacteria	Gammaproteobacteria	Oceanospirillales	Halomonadaceae	Halomonas	Halomonas elongata
Halorhodospira_halophila_SL1	NC_008789	2407	Halorhodospira_halophila_SL1	2407	Proteobacteria	Gammaproteobacteria	Chromatiales	Ectothiorhodospiraceae	Halorhodospira	Halorhodospira halophila
Halothiobacillus_neapolitanus_c2	NC_013422	2357	Halothiobacillus_neapolitanus_c2	2357	Proteobacteria	Gammaproteobacteria	Chromatiales	Halothiobacillaceae	Halothiobacillus	Halothiobacillus neapolitanus
Idiomarina_loihiensis_L2TR	NC_006512	2628	Idiomarina_loihiensis_L2TR	2628	Proteobacteria	Gammaproteobacteria	Alteromonadales	Idiomarinaceae	Idiomarina	Idiomarina loihiensis
Kangiella_koreensis_DSM_16069	NC_013166	2632	Kangiella_koreensis_DSM_16069	2632	Proteobacteria	Gammaproteobacteria	Oceanospirillales	Alcanivoracaceae	Kangiella	Kangiella koreensis
Klebsiella_oxytoca_KCTC_1686	NC_016612	5488	Klebsiella_oxytoca_KCTC_1686	5488	Proteobacteria	Gammaproteobacteria	Enterobacteriales	Enterobacteriaceae	Klebsiella	Klebsiella oxytoca
Klebsiella_pneumoniae_342	NC_011283	5425	Klebsiella_pneumoniae	5086.4	Proteobacteria	Gammaproteobacteria	Enterobacteriales	Enterobacteriaceae	Klebsiella	Klebsiella pneumoniae
Klebsiella_pneumoniae_KCTC_2242	NC_017540	4923	Klebsiella_pneumoniae	5086.4	Proteobacteria	Gammaproteobacteria	Enterobacteriales	Enterobacteriaceae	Klebsiella	Klebsiella pneumoniae
Klebsiella_pneumoniae_NTUH-K2044	NC_012731	4992	Klebsiella_pneumoniae	5086.4	Proteobacteria	Gammaproteobacteria	Enterobacteriales	Enterobacteriaceae	Klebsiella	Klebsiella pneumoniae
Klebsiella_pneumoniae_subsp_pneumoniae_HS11286	NC_016845	5316	Klebsiella_pneumoniae	5086.4	Proteobacteria	Gammaproteobacteria	Enterobacteriales	Enterobacteriaceae	Klebsiella	Klebsiella pneumoniae
Klebsiella_pneumoniae_subsp_pneumoniae_MGH_78578	NC_009648	4776	Klebsiella_pneumoniae	5086.4	Proteobacteria	Gammaproteobacteria	Enterobacteriales	Enterobacteriaceae	Klebsiella	Klebsiella pneumoniae
Klebsiella_variicola_At-22	NC_013850	5057	Klebsiella_variicola_At-22	5057	Proteobacteria	Gammaproteobacteria	Enterobacteriales	Enterobacteriaceae	Klebsiella	Klebsiella variicola
Legionella_longbeachae_NSW150	NC_013861	3403	Legionella_longbeachae_NSW150	3403	Proteobacteria	Gammaproteobacteria	Legionellales	Legionellaceae	Legionella	Legionella longbeachae
Legionella_pneumophila_2300-99_Alcoy	NC_014125	3190	Legionella_pneumophila	3028	Proteobacteria	Gammaproteobacteria	Legionellales	Legionellaceae	Legionella	Legionella pneumophila
Legionella_pneumophila_str_Corby	NC_009494	3204	Legionella_pneumophila	3028	Proteobacteria	Gammaproteobacteria	Legionellales	Legionellaceae	Legionella	Legionella pneumophila
Legionella_pneumophila_str_Lens	NC_006369	2878	Legionella_pneumophila	3028	Proteobacteria	Gammaproteobacteria	Legionellales	Legionellaceae	Legionella	Legionella pneumophila
Legionella_pneumophila_str_Paris	NC_006368	3027	Legionella_pneumophila	3028	Proteobacteria	Gammaproteobacteria	Legionellales	Legionellaceae	Legionella	Legionella pneumophila
Legionella_pneumophila_subsp_pneumophila_ATCC_43290	NC_016811	2926	Legionella_pneumophila	3028	Proteobacteria	Gammaproteobacteria	Legionellales	Legionellaceae	Legionella	Legionella pneumophila
Legionella_pneumophila_subsp_pneumophila_str_Philadelphia_1	NC_002942	2943	Legionella_pneumophila	3028	Proteobacteria	Gammaproteobacteria	Legionellales	Legionellaceae	Legionella	Legionella pneumophila
Mannheimia_succiniciproducens_MBEL55E	NC_006300	2370	Mannheimia_succiniciproducens_MBEL55E	2370	Proteobacteria	Gammaproteobacteria	Pasteurellales	Pasteurellaceae	Basfia	Mannheimia succiniciproducens
Marinobacter_adhaerens_HP15	NC_017506	4180	Marinobacter_adhaerens_HP15	4180	Proteobacteria	Gammaproteobacteria	Alteromonadales	Alteromonadaceae	Marinobacter	Marinobacter adhaerens
Marinobacter_aquaeolei_VT8	NC_008740	3858	Marinobacter_aquaeolei_VT8	3858	Proteobacteria	Gammaproteobacteria	Alteromonadales	Alteromonadaceae	Marinobacter	Marinobacter hydrocarbonoclasticus
Marinobacter_hydrocarbonoclasticus_ATCC_49840	NC_017067	3786	Marinobacter_hydrocarbonoclasticus_ATCC_49840	3786	Proteobacteria	Gammaproteobacteria	Alteromonadales	Alteromonadaceae	Marinobacter	Marinobacter hydrocarbonoclasticus
Marinomonas_mediterranea_MMB-1	NC_015276	4121	Marinomonas_mediterranea_MMB-1	4121	Proteobacteria	Gammaproteobacteria	Oceanospirillales	Oceanospirillaceae	Marinomonas	Marinomonas mediterranea
Marinomonas_posidonica_IVIA-Po-181	NC_015559	3491	Marinomonas_posidonica_IVIA-Po-181	3491	Proteobacteria	Gammaproteobacteria	Oceanospirillales	Oceanospirillaceae	Marinomonas	Marinomonas posidonica
Marinomonas_sp_MWYL1	NC_009654	4439	Marinomonas_sp_MWYL1	4439	Proteobacteria	Gammaproteobacteria	Oceanospirillales	Oceanospirillaceae	Marinomonas	Marinomonas sp
Methylococcus_capsulatus_str_Bath	NC_002977	2956	Methylococcus_capsulatus_str_Bath	2956	Proteobacteria	Gammaproteobacteria	Methylococcales	Methylococcaceae	Methylococcus	Methylococcus capsulatus
Methylomicrobium_alcaliphilum	NC_016112	3981	Methylomicrobium_alcaliphilum	3981	Proteobacteria	Gammaproteobacteria	Methylococcales	Methylococcaceae	Methylomicrobium	Methylomicrobium_alcaliphilum 20Z
Methylomonas_methanica_MC09	NC_015572	4494	Methylomonas_methanica_MC09	4494	Proteobacteria	Gammaproteobacteria	Methylococcales	Methylococcaceae	Methylomonas	Methylomonas methanica
Methylophaga_sp_JAM1	NC_017857	3022	Methylophaga_sp_JAM1	3022	Proteobacteria	Gammaproteobacteria	Thiotrichales	Piscirickettsiaceae	Methylophaga	Methylophaga sp
Methylophaga_sp_JAM7	NC_017856	2635	Methylophaga_sp_JAM7	2635	Proteobacteria	Gammaproteobacteria	Thiotrichales	Piscirickettsiaceae	Methylophaga	Methylophaga sp
Moraxella_catarrhalis_RH4	NC_014147	1886	Moraxella_catarrhalis_RH4	1886	Proteobacteria	Gammaproteobacteria	Pseudomonadales	Moraxellaceae	Moraxella	Moraxella catarrhalis
Nitrosococcus_halophilus_Nc4	NC_013960	3749	Nitrosococcus_halophilus_Nc4	3749	Proteobacteria	Gammaproteobacteria	Chromatiales	Chromatiaceae	Nitrosococcus	Nitrosococcus halophilus
Nitrosococcus_oceani_ATCC_19707	NC_007484	2974	Nitrosococcus_oceani_ATCC_19707	2974	Proteobacteria	Gammaproteobacteria	Chromatiales	Chromatiaceae	Nitrosococcus	Nitrosococcus oceani
Nitrosococcus_watsonii_C-113	NC_014315	2860	Nitrosococcus_watsonii_C-113	2860	Proteobacteria	Gammaproteobacteria	Chromatiales	Chromatiaceae	Nitrosococcus	Nitrosococcus watsonii
Oceanimonas_sp_GK1	NC_016745	3208	Oceanimonas_sp_GK1	3208	Proteobacteria	Gammaproteobacteria	Aeromonadales	Aeromonadaceae	Oceanimonas	Oceanimonas sp
Pantoea_ananatis_AJ13355	NC_017531	3760	Pantoea_ananatis	4113.75	Proteobacteria	Gammaproteobacteria	Enterobacteriales	Enterobacteriaceae	Pantoea	Pantoea ananatis
Pantoea_ananatis_LMG_20103	NC_013956	4241	Pantoea_ananatis	4113.75	Proteobacteria	Gammaproteobacteria	Enterobacteriales	Enterobacteriaceae	Pantoea	Pantoea ananatis
Pantoea_ananatis_LMG_5342	NC_016816	4324	Pantoea_ananatis	4113.75	Proteobacteria	Gammaproteobacteria	Enterobacteriales	Enterobacteriaceae	Pantoea	Pantoea ananatis
Pantoea_ananatis_PA13	NC_017554	4130	Pantoea_ananatis	4113.75	Proteobacteria	Gammaproteobacteria	Enterobacteriales	Enterobacteriaceae	Pantoea	Pantoea ananatis
Pantoea_sp_At-9b	NC_014837	3959	Pantoea_sp_At-9b	3959	Proteobacteria	Gammaproteobacteria	Enterobacteriales	Enterobacteriaceae	Pantoea	Pantoea sp
Pantoea_vagans_C9-1	NC_014562	3664	Pantoea_vagans_C9-1	3664	Proteobacteria	Gammaproteobacteria	Enterobacteriales	Enterobacteriaceae	Pantoea	Pantoea vagans
Pasteurella_multocida_36950	NC_016808	2098	Pasteurella_multocida	2147.75	Proteobacteria	Gammaproteobacteria	Pasteurellales	Pasteurellaceae	Pasteurella	Pasteurella multocida
Pasteurella_multocida_subsp_multocida_str_3480	NC_017764	2223	Pasteurella_multocida	2147.75	Proteobacteria	Gammaproteobacteria	Pasteurellales	Pasteurellaceae	Pasteurella	Pasteurella multocida
Pasteurella_multocida_subsp_multocida_str_HN06	NC_017027	2258	Pasteurella_multocida	2147.75	Proteobacteria	Gammaproteobacteria	Pasteurellales	Pasteurellaceae	Pasteurella	Pasteurella multocida
Pasteurella_multocida_subsp_multocida_str_Pm70	NC_002663	2012	Pasteurella_multocida	2147.75	Proteobacteria	Gammaproteobacteria	Pasteurellales	Pasteurellaceae	Pasteurella	Pasteurella multocida
Pectobacterium_atrosepticum_SCRI1043	NC_004547	4472	Pectobacterium_atrosepticum_SCRI1043	4472	Proteobacteria	Gammaproteobacteria	Enterobacteriales	Enterobacteriaceae	Pectobacterium	Pectobacterium atrosepticum
Pectobacterium_carotovorum_subsp_carotovorum_PC1	NC_012917	4246	Pectobacterium_carotovorum_subsp_carotovorum_PC1	4246	Proteobacteria	Gammaproteobacteria	Enterobacteriales	Enterobacteriaceae	Pectobacterium	Pectobacterium carotovorum
Pectobacterium_wasabiae_WPP163	NC_013421	4437	Pectobacterium_wasabiae_WPP163	4437	Proteobacteria	Gammaproteobacteria	Enterobacteriales	Enterobacteriaceae	Pectobacterium	Pectobacterium wasabiae
Photobacterium_profundum_SS9	NC_006370-1	5422	Photobacterium_profundum_SS9	5422	Proteobacteria	Gammaproteobacteria	Vibrionales	Vibrionaceae	Photobacterium	Photobacterium profundum
Photorhabdus_asymbiotica_subsp_asymbiotica_ATCC_43949	NC_012962	4388	Photorhabdus_asymbiotica_subsp_asymbiotica_ATCC_43949	4388	Proteobacteria	Gammaproteobacteria	Enterobacteriales	Enterobacteriaceae	Photorhabdus	Photorhabdus asymbiotica
Photorhabdus_luminescens_subsp_laumondii_TTO1	NC_005126	4683	Photorhabdus_luminescens_subsp_laumondii_TTO1	4683	Proteobacteria	Gammaproteobacteria	Enterobacteriales	Enterobacteriaceae	Photorhabdus	Photorhabdus luminescens
Proteus_mirabilis_HI4320	NC_010554	3607	Proteus_mirabilis_HI4320	3607	Proteobacteria	Gammaproteobacteria	Enterobacteriales	Enterobacteriaceae	Proteus	Proteus mirabilis
Providencia_stuartii_MRSN_2154	NC_017731	4099	Providencia_stuartii_MRSN_2154	4099	Proteobacteria	Gammaproteobacteria	Enterobacteriales	Enterobacteriaceae	Providencia	Providencia stuartii
Pseudoalteromonas_atlantica_T6c	NC_008228	4281	Pseudoalteromonas_atlantica_T6c	4281	Proteobacteria	Gammaproteobacteria	Alteromonadales	Pseudoalteromonadaceae	Pseudoalteromonas	Pseudoalteromonas atlantica
Pseudoalteromonas_haloplanktis_TAC125	NC_007481-2	3485	Pseudoalteromonas_haloplanktis_TAC125	3485	Proteobacteria	Gammaproteobacteria	Alteromonadales	Pseudoalteromonadaceae	Pseudoalteromonas	Pseudoalteromonas haloplanktis
Pseudoalteromonas_sp_SM9913	NC_014803-0	3712	Pseudoalteromonas_sp_SM9913	3712	Proteobacteria	Gammaproteobacteria	Alteromonadales	Pseudoalteromonadaceae	Pseudoalteromonas	Pseudoalteromonas sp
Pseudomonas_aeruginosa_LESB58	NC_011770	5925	Pseudomonas_aeruginosa	5937.83	Proteobacteria	Gammaproteobacteria	Pseudomonadales	Pseudomonadaceae	Pseudomonas	Pseudomonas aeruginosa
Pseudomonas_aeruginosa_M18	NC_017548	5684	Pseudomonas_aeruginosa	5937.83	Proteobacteria	Gammaproteobacteria	Pseudomonadales	Pseudomonadaceae	Pseudomonas	Pseudomonas aeruginosa
Pseudomonas_aeruginosa_NCGM2_S1_1	NC_017549	6269	Pseudomonas_aeruginosa	5937.83	Proteobacteria	Gammaproteobacteria	Pseudomonadales	Pseudomonadaceae	Pseudomonas	Pseudomonas aeruginosa
Pseudomonas_aeruginosa_PA7	NC_009656	6286	Pseudomonas_aeruginosa	5937.83	Proteobacteria	Gammaproteobacteria	Pseudomonadales	Pseudomonadaceae	Pseudomonas	Pseudomonas aeruginosa
Pseudomonas_aeruginosa_PAO1	NC_002516	5571	Pseudomonas_aeruginosa	5937.83	Proteobacteria	Gammaproteobacteria	Pseudomonadales	Pseudomonadaceae	Pseudomonas	Pseudomonas aeruginosa
Pseudomonas_aeruginosa_UCBPP-PA14	NC_008463	5892	Pseudomonas_aeruginosa	5937.83	Proteobacteria	Gammaproteobacteria	Pseudomonadales	Pseudomonadaceae	Pseudomonas	Pseudomonas aeruginosa
Pseudomonas_brassicacearum_subsp_brassicacearum_NFM421	NC_015379	6095	Pseudomonas_brassicacearum_subsp_brassicacearum_NFM421	6095	Proteobacteria	Gammaproteobacteria	Pseudomonadales	Pseudomonadaceae	Pseudomonas	Pseudomonas brassicacearum
Pseudomonas_entomophila_L48	NC_008027	5134	Pseudomonas_entomophila_L48	5134	Proteobacteria	Gammaproteobacteria	Pseudomonadales	Pseudomonadaceae	Pseudomonas	Pseudomonas entomophila
Pseudomonas_fluorescens_A506	NC_017911	5267	Pseudomonas_fluorescens	5776	Proteobacteria	Gammaproteobacteria	Pseudomonadales	Pseudomonadaceae	Pseudomonas	Pseudomonas fluorescens
Pseudomonas_fluorescens_F113	NC_016830	5862	Pseudomonas_fluorescens	5776	Proteobacteria	Gammaproteobacteria	Pseudomonadales	Pseudomonadaceae	Pseudomonas	Pseudomonas fluorescens
Pseudomonas_fluorescens_Pf0-1	NC_007492	5722	Pseudomonas_fluorescens	5776	Proteobacteria	Gammaproteobacteria	Pseudomonadales	Pseudomonadaceae	Pseudomonas	Pseudomonas fluorescens
Pseudomonas_fluorescens_Pf-5	NC_004129	6108	Pseudomonas_fluorescens	5776	Proteobacteria	Gammaproteobacteria	Pseudomonadales	Pseudomonadaceae	Pseudomonas	Pseudomonas protegens
Pseudomonas_fluorescens_SBW25	NC_012660	5921	Pseudomonas_fluorescens	5776	Proteobacteria	Gammaproteobacteria	Pseudomonadales	Pseudomonadaceae	Pseudomonas	Pseudomonas fluorescens
Pseudomonas_fulva_12-X	NC_015556	4461	Pseudomonas_fulva_12-X	4461	Proteobacteria	Gammaproteobacteria	Pseudomonadales	Pseudomonadaceae	Pseudomonas	Pseudomonas fulva
Pseudomonas_mendocina_NK-01	NC_015410	4958	Pseudomonas_mendocina	4776	Proteobacteria	Gammaproteobacteria	Pseudomonadales	Pseudomonadaceae	Pseudomonas	Pseudomonas mendocina
Pseudomonas_mendocina_ymp	NC_009439	4594	Pseudomonas_mendocina	4776	Proteobacteria	Gammaproteobacteria	Pseudomonadales	Pseudomonadaceae	Pseudomonas	Pseudomonas mendocina
Pseudomonas_putida_BIRD-1	NC_017530	4960	Pseudomonas_putida	5228	Proteobacteria	Gammaproteobacteria	Pseudomonadales	Pseudomonadaceae	Pseudomonas	Pseudomonas putida
Pseudomonas_putida_F1	NC_009512	5250	Pseudomonas_putida	5228	Proteobacteria	Gammaproteobacteria	Pseudomonadales	Pseudomonadaceae	Pseudomonas	Pseudomonas putida
Pseudomonas_putida_GB-1	NC_010322	5408	Pseudomonas_putida	5228	Proteobacteria	Gammaproteobacteria	Pseudomonadales	Pseudomonadaceae	Pseudomonas	Pseudomonas putida
Pseudomonas_putida_KT2440	NC_002947	5350	Pseudomonas_putida	5228	Proteobacteria	Gammaproteobacteria	Pseudomonadales	Pseudomonadaceae	Pseudomonas	Pseudomonas putida
Pseudomonas_putida_S16	NC_015733	5218	Pseudomonas_putida	5228	Proteobacteria	Gammaproteobacteria	Pseudomonadales	Pseudomonadaceae	Pseudomonas	Pseudomonas putida
Pseudomonas_putida_W619	NC_010501	5182	Pseudomonas_putida	5228	Proteobacteria	Gammaproteobacteria	Pseudomonadales	Pseudomonadaceae	Pseudomonas	Pseudomonas putida
Pseudomonas_stutzeri_A1501	NC_009434	4127	Pseudomonas_stutzeri	4215	Proteobacteria	Gammaproteobacteria	Pseudomonadales	Pseudomonadaceae	Pseudomonas	Pseudomonas stutzeri
Pseudomonas_stutzeri_ATCC_17588_LMG_11199	NC_015740	4217	Pseudomonas_stutzeri	4215	Proteobacteria	Gammaproteobacteria	Pseudomonadales	Pseudomonadaceae	Pseudomonas	Pseudomonas stutzeri
Pseudomonas_stutzeri_DSM_4166	NC_017532	4301	Pseudomonas_stutzeri	4215	Proteobacteria	Gammaproteobacteria	Pseudomonadales	Pseudomonadaceae	Pseudomonas	Pseudomonas stutzeri
Pseudomonas_syringae_pv_phaseolicola_1448A	NC_005773	4985	Pseudomonas_syringae	5185	Proteobacteria	Gammaproteobacteria	Pseudomonadales	Pseudomonadaceae	Pseudomonas	Pseudomonas savastanoi
Pseudomonas_syringae_pv_syringae_B728a	NC_007005	5089	Pseudomonas_syringae	5185	Proteobacteria	Gammaproteobacteria	Pseudomonadales	Pseudomonadaceae	Pseudomonas	Pseudomonas syringae
Pseudomonas_syringae_pv_tomato_str_DC3000	NC_004578	5481	Pseudomonas_syringae	5185	Proteobacteria	Gammaproteobacteria	Pseudomonadales	Pseudomonadaceae	Pseudomonas	Pseudomonas syringae pv tomato
Pseudoxanthomonas_spadix_BD-a59	NC_016147	3149	Pseudoxanthomonas_spadix_BD-a59	3149	Proteobacteria	Gammaproteobacteria	Xanthomonadales	Xanthomonadaceae	Pseudoxanthomonas	Pseudoxanthomonas spadix
Pseudoxanthomonas_suwonensis_11-1	NC_014924	3070	Pseudoxanthomonas_suwonensis_11-1	3070	Proteobacteria	Gammaproteobacteria	Xanthomonadales	Xanthomonadaceae	Pseudoxanthomonas	Pseudoxanthomonas suwonensis
Psychrobacter_arcticus_273-4	NC_007204	2120	Psychrobacter_arcticus_273-4	2120	Proteobacteria	Gammaproteobacteria	Pseudomonadales	Moraxellaceae	Psychrobacter	Psychrobacter arcticus
Psychrobacter_cryohalolentis_K5	NC_007969	2467	Psychrobacter_cryohalolentis_K5	2467	Proteobacteria	Gammaproteobacteria	Pseudomonadales	Moraxellaceae	Psychrobacter	Psychrobacter cryohalolentis
Psychrobacter_sp_PRwf-1	NC_009524	2370	Psychrobacter_sp_PRwf-1	2370	Proteobacteria	Gammaproteobacteria	Pseudomonadales	Moraxellaceae	Psychrobacter	Psychrobacter sp
Psychromonas_ingrahamii_37	NC_008709	3545	Psychromonas_ingrahamii_37	3545	Proteobacteria	Gammaproteobacteria	Alteromonadales	Psychromonadaceae	Psychromonas	Psychromonas ingrahamii
Rahnella_aquatilis_CIP_78-65_ATCC_33071	NC_016818	4344	Rahnella_aquatilis	4393.5	Proteobacteria	Gammaproteobacteria	Enterobacteriales	Enterobacteriaceae	Rahnella	Rahnella aquatilis
Rahnella_aquatilis_HX2	NC_017047	4443	Rahnella_aquatilis	4393.5	Proteobacteria	Gammaproteobacteria	Enterobacteriales	Enterobacteriaceae	Rahnella	Rahnella aquatilis
Rahnella_sp_Y9602	NC_015061	4392	Rahnella_sp_Y9602	4392	Proteobacteria	Gammaproteobacteria	Enterobacteriales	Enterobacteriaceae	Rahnella	Rahnella sp
Saccharophagus_degradans_2-40	NC_007912	4007	Saccharophagus_degradans_2-40	4007	Proteobacteria	Gammaproteobacteria	Alteromonadales	Alteromonadaceae	Saccharophagus	Saccharophagus degradans
Salmonella_bongori_NCTC_12419	NC_015761	3863	Salmonella_bongori_NCTC_12419	3863	Proteobacteria	Gammaproteobacteria	Enterobacteriales	Enterobacteriaceae	Salmonella	Salmonella bongori
Salmonella_enterica_subsp_arizonae_serovar_62_z4z23_str	NC_010067	4500	Salmonella_enterica	4502.36	Proteobacteria	Gammaproteobacteria	Enterobacteriales	Enterobacteriaceae	-	Salmonella enterica
Salmonella_enterica_subsp_enterica_serovar_Agona_str_SL483	NC_011149	4562	Salmonella_enterica	4502.36	Proteobacteria	Gammaproteobacteria	Enterobacteriales	Enterobacteriaceae	Salmonella	Salmonella enterica
Salmonella_enterica_subsp_enterica_serovar_Choleraesuis_str	NC_006905	4406	Salmonella_enterica	4502.36	Proteobacteria	Gammaproteobacteria	Enterobacteriales	Enterobacteriaceae	-	Salmonella enterica
Salmonella_enterica_subsp_enterica_serovar_Dublin_str_CT_02021853	NC_011205	4513	Salmonella_enterica	4502.36	Proteobacteria	Gammaproteobacteria	Enterobacteriales	Enterobacteriaceae	Salmonella	Salmonella enterica
Salmonella_enterica_subsp_enterica_serovar_Enteritidis_str	NC_011294	4206	Salmonella_enterica	4502.36	Proteobacteria	Gammaproteobacteria	Enterobacteriales	Enterobacteriaceae	-	Salmonella enterica
Salmonella_enterica_subsp_enterica_serovar_Gallinarum-pullorum	NC_016831	4325	Salmonella_enterica	4502.36	Proteobacteria	Gammaproteobacteria	Enterobacteriales	Enterobacteriaceae	-	Salmonella enterica
Salmonella_enterica_subsp_enterica_serovar_Gallinarum_str_287-91	NC_011274	3965	Salmonella_enterica	4502.36	Proteobacteria	Gammaproteobacteria	Enterobacteriales	Enterobacteriaceae	-	Salmonella enterica
Salmonella_enterica_subsp_enterica_serovar_Heidelberg_str_B182	NC_017623	4288	Salmonella_enterica	4502.36	Proteobacteria	Gammaproteobacteria	Enterobacteriales	Enterobacteriaceae	Salmonella	Salmonella enterica
Salmonella_enterica_subsp_enterica_serovar_Heidelberg_str_SL476	NC_011083	4651	Salmonella_enterica	4502.36	Proteobacteria	Gammaproteobacteria	Enterobacteriales	Enterobacteriaceae	Salmonella	Salmonella enterica
Salmonella_enterica_subsp_enterica_serovar_Newport_str_SL254	NC_011080	4613	Salmonella_enterica	4502.36	Proteobacteria	Gammaproteobacteria	Enterobacteriales	Enterobacteriaceae	Salmonella	Salmonella enterica
Salmonella_enterica_subsp_enterica_serovar_Paratyphi_A_str	NC_011147	4074	Salmonella_enterica	4502.36	Proteobacteria	Gammaproteobacteria	Enterobacteriales	Enterobacteriaceae	-	Salmonella enterica
Salmonella_enterica_subsp_enterica_serovar_Paratyphi_A_str_ATCC	NC_006511	4091	Salmonella_enterica	4502.36	Proteobacteria	Gammaproteobacteria	Enterobacteriales	Enterobacteriaceae	-	Salmonella enterica
Salmonella_enterica_subsp_enterica_serovar_Paratyphi_B_str_SPB7	NC_010102	5590	Salmonella_enterica	4502.36	Proteobacteria	Gammaproteobacteria	Enterobacteriales	Enterobacteriaceae	Salmonella	Salmonella enterica
Salmonella_enterica_subsp_enterica_serovar_Paratyphi_C_strain	NC_012125	4574	Salmonella_enterica	4502.36	Proteobacteria	Gammaproteobacteria	Enterobacteriales	Enterobacteriaceae	-	Salmonella enterica
Salmonella_enterica_subsp_enterica_serovar_Schwarzengrund_str	NC_011094	4501	Salmonella_enterica	4502.36	Proteobacteria	Gammaproteobacteria	Enterobacteriales	Enterobacteriaceae	-	Salmonella enterica
Salmonella_enterica_subsp_enterica_serovar_Typhimurium_str_14028S	NC_016856	5311	Salmonella_enterica	4502.36	Proteobacteria	Gammaproteobacteria	Enterobacteriales	Enterobacteriaceae	Salmonella	Salmonella enterica
Salmonella_enterica_subsp_enterica_serovar_Typhimurium_str	NC_016810	4446	Salmonella_enterica	4502.36	Proteobacteria	Gammaproteobacteria	Enterobacteriales	Enterobacteriaceae	-	Salmonella enterica
Salmonella_enterica_subsp_enterica_serovar_Typhimurium_str_798	NC_017046	4326	Salmonella_enterica	4502.36	Proteobacteria	Gammaproteobacteria	Enterobacteriales	Enterobacteriaceae	Salmonella	Salmonella enterica
Salmonella_enterica_subsp_enterica_serovar_Typhimurium_str_LT2	NC_003197	4423	Salmonella_enterica	4502.36	Proteobacteria	Gammaproteobacteria	Enterobacteriales	Enterobacteriaceae	Salmonella	Salmonella enterica
Salmonella_enterica_subsp_enterica_serovar_Typhimurium_str_ST4-74	NC_016857	4625	Salmonella_enterica	4502.36	Proteobacteria	Gammaproteobacteria	Enterobacteriales	Enterobacteriaceae	-	Salmonella enterica
Salmonella_enterica_subsp_enterica_serovar_Typhimurium_str_UK-1	NC_016863	4455	Salmonella_enterica	4502.36	Proteobacteria	Gammaproteobacteria	Enterobacteriales	Enterobacteriaceae	Salmonella	Salmonella enterica
Salmonella_enterica_subsp_enterica_serovar_Typhimurium_str_Xw	NC_016860	4721	Salmonella_enterica	4502.36	Proteobacteria	Gammaproteobacteria	Enterobacteriales	Enterobacteriaceae	-	Salmonella enterica
Salmonella_enterica_subsp_enterica_serovar_Typhi_str_CT18	NC_003198	4390	Salmonella_enterica	4502.36	Proteobacteria	Gammaproteobacteria	Enterobacteriales	Enterobacteriaceae	Salmonella	Salmonella enterica
Salmonella_enterica_subsp_enterica_serovar_Typhi_str_P-stx-12	NC_016832	4690	Salmonella_enterica	4502.36	Proteobacteria	Gammaproteobacteria	Enterobacteriales	Enterobacteriaceae	Salmonella	Salmonella enterica
Salmonella_enterica_subsp_enterica_serovar_Typhi_str_Ty2	NC_004631	4313	Salmonella_enterica	4502.36	Proteobacteria	Gammaproteobacteria	Enterobacteriales	Enterobacteriaceae	Salmonella	Salmonella enterica
Serratia_proteamaculans_568	NC_009832	4891	Serratia_proteamaculans_568	4891	Proteobacteria	Gammaproteobacteria	Enterobacteriales	Enterobacteriaceae	Serratia	Serratia proteamaculans
Serratia_sp_AS12	NC_015566	4952	Serratia_sp_AS12	4952	Proteobacteria	Gammaproteobacteria	Enterobacteriales	Enterobacteriaceae	Serratia	Serratia sp
Serratia_sp_AS13	NC_017573	4951	Serratia_sp_AS13	4951	Proteobacteria	Gammaproteobacteria	Enterobacteriales	Enterobacteriaceae	Serratia	Serratia sp
Serratia_sp_AS9	NC_015567	4952	Serratia_sp_AS9	4952	Proteobacteria	Gammaproteobacteria	Enterobacteriales	Enterobacteriaceae	Serratia	Serratia plymuthica
Serratia_symbiotica_str_Cinara_cedri	NC_016632	672	Serratia_symbiotica_str_Cinara_cedri	672	Proteobacteria	Gammaproteobacteria	Enterobacteriales	Enterobacteriaceae	Serratia	Serratia symbiotica
Shewanella_amazonensis_SB2B	NC_008700	3645	Shewanella_amazonensis_SB2B	3645	Proteobacteria	Gammaproteobacteria	Alteromonadales	Shewanellaceae	Shewanella	Shewanella amazonensis
Shewanella_baltica_BA175	NC_017571	4223	Shewanella_baltica	4349.29	Proteobacteria	Gammaproteobacteria	Alteromonadales	Shewanellaceae	Shewanella	Shewanella baltica
Shewanella_baltica_OS117	NC_017579	4375	Shewanella_baltica	4349.29	Proteobacteria	Gammaproteobacteria	Alteromonadales	Shewanellaceae	Shewanella	Shewanella baltica
Shewanella_baltica_OS155	NC_009052	4307	Shewanella_baltica	4349.29	Proteobacteria	Gammaproteobacteria	Alteromonadales	Shewanellaceae	Shewanella	Shewanella baltica
Shewanella_baltica_OS185	NC_009665	4323	Shewanella_baltica	4349.29	Proteobacteria	Gammaproteobacteria	Alteromonadales	Shewanellaceae	Shewanella	Shewanella baltica
Shewanella_baltica_OS195	NC_009997	4499	Shewanella_baltica	4349.29	Proteobacteria	Gammaproteobacteria	Alteromonadales	Shewanellaceae	Shewanella	Shewanella baltica
Shewanella_baltica_OS223	NC_011663	4245	Shewanella_baltica	4349.29	Proteobacteria	Gammaproteobacteria	Alteromonadales	Shewanellaceae	Shewanella	Shewanella baltica
Shewanella_baltica_OS678	NC_016901	4473	Shewanella_baltica	4349.29	Proteobacteria	Gammaproteobacteria	Alteromonadales	Shewanellaceae	Shewanella	Shewanella baltica
Shewanella_denitrificans_OS217	NC_007954	3754	Shewanella_denitrificans_OS217	3754	Proteobacteria	Gammaproteobacteria	Alteromonadales	Shewanellaceae	Shewanella	Shewanella denitrificans
Shewanella_frigidimarina_NCIMB_400	NC_008345	4029	Shewanella_frigidimarina_NCIMB_400	4029	Proteobacteria	Gammaproteobacteria	Alteromonadales	Shewanellaceae	Shewanella	Shewanella frigidimarina
Shewanella_halifaxensis_HAW-EB4	NC_010334	4278	Shewanella_halifaxensis_HAW-EB4	4278	Proteobacteria	Gammaproteobacteria	Alteromonadales	Shewanellaceae	Shewanella	Shewanella halifaxensis
Shewanella_loihica_PV-4	NC_009092	3859	Shewanella_loihica_PV-4	3859	Proteobacteria	Gammaproteobacteria	Alteromonadales	Shewanellaceae	Shewanella	Shewanella loihica
Shewanella_oneidensis_MR-1	NC_004347	4318	Shewanella_oneidensis_MR-1	4318	Proteobacteria	Gammaproteobacteria	Alteromonadales	Shewanellaceae	Shewanella	Shewanella oneidensis
Shewanella_pealeana_ATCC_700345	NC_009901	4241	Shewanella_pealeana_ATCC_700345	4241	Proteobacteria	Gammaproteobacteria	Alteromonadales	Shewanellaceae	Shewanella	Shewanella pealeana
Shewanella_piezotolerans_WP3	NC_011566	4911	Shewanella_piezotolerans_WP3	4911	Proteobacteria	Gammaproteobacteria	Alteromonadales	Shewanellaceae	Shewanella	Shewanella piezotolerans
Shewanella_putrefaciens_200	NC_017566	4179	Shewanella_putrefaciens	4075.5	Proteobacteria	Gammaproteobacteria	Alteromonadales	Shewanellaceae	Shewanella	Shewanella putrefaciens
Shewanella_putrefaciens_CN-32	NC_009438	3972	Shewanella_putrefaciens	4075.5	Proteobacteria	Gammaproteobacteria	Alteromonadales	Shewanellaceae	Shewanella	Shewanella putrefaciens
Shewanella_sediminis_HAW-EB3	NC_009831	4497	Shewanella_sediminis_HAW-EB3	4497	Proteobacteria	Gammaproteobacteria	Alteromonadales	Shewanellaceae	Shewanella	Shewanella sediminis
Shewanella_sp_ANA-3_1	NC_008577	4111	Shewanella_sp_ANA-3_1	4111	Proteobacteria	Gammaproteobacteria	Alteromonadales	Shewanellaceae	Shewanella	Shewanella sp.
Shewanella_sp_MR-4	NC_008321	3924	Shewanella_sp_MR-4	3924	Proteobacteria	Gammaproteobacteria	Alteromonadales	Shewanellaceae	Shewanella	Shewanella sp
Shewanella_sp_MR-7	NC_008322	4006	Shewanella_sp_MR-7	4006	Proteobacteria	Gammaproteobacteria	Alteromonadales	Shewanellaceae	Shewanella	Shewanella sp
Shewanella_sp_W3-18-1	NC_008750	4044	Shewanella_sp_W3-18-1	4044	Proteobacteria	Gammaproteobacteria	Alteromonadales	Shewanellaceae	Shewanella	Shewanella sp
Shewanella_violacea_DSS12	NC_014012	4346	Shewanella_violacea_DSS12	4346	Proteobacteria	Gammaproteobacteria	Alteromonadales	Shewanellaceae	Shewanella	Shewanella violacea
Shewanella_woodyi_ATCC_51908	NC_010506	4880	Shewanella_woodyi_ATCC_51908	4880	Proteobacteria	Gammaproteobacteria	Alteromonadales	Shewanellaceae	Shewanella	Shewanella woodyi
Shigella_boydii_CDC_3083-94	NC_010658	4246	Shigella_boydii	4189.5	Proteobacteria	Gammaproteobacteria	Enterobacteriales	Enterobacteriaceae	Shigella	Shigella boydii
Shigella_boydii_Sb227	NC_007613	4133	Shigella_boydii	4189.5	Proteobacteria	Gammaproteobacteria	Enterobacteriales	Enterobacteriaceae	Shigella	Shigella boydii
Shigella_dysenteriae_Sd197	NC_007606	4270	Shigella_dysenteriae_Sd197	4270	Proteobacteria	Gammaproteobacteria	Enterobacteriales	Enterobacteriaceae	Shigella	Shigella dysenteriae
Shigella_flexneri_2002017	NC_017328	4372	Shigella_flexneri	4180.75	Proteobacteria	Gammaproteobacteria	Enterobacteriales	Enterobacteriaceae	Shigella	Shigella flexneri
Shigella_flexneri_2a_str_2457T	NC_004741	4060	Shigella_flexneri	4180.75	Proteobacteria	Gammaproteobacteria	Enterobacteriales	Enterobacteriaceae	Shigella	Shigella flexneri
Shigella_flexneri_2a_str_301	NC_004337	4177	Shigella_flexneri	4180.75	Proteobacteria	Gammaproteobacteria	Enterobacteriales	Enterobacteriaceae	Shigella	Shigella flexneri
Shigella_flexneri_5_str_8401	NC_008258	4114	Shigella_flexneri	4180.75	Proteobacteria	Gammaproteobacteria	Enterobacteriales	Enterobacteriaceae	Shigella	Shigella flexneri
Shigella_sonnei_53G	NC_016822	5139	Shigella_sonnei	4678.5	Proteobacteria	Gammaproteobacteria	Enterobacteriales	Enterobacteriaceae	Shigella	Shigella sonnei
Shigella_sonnei_Ss046	NC_007384	4218	Shigella_sonnei	4678.5	Proteobacteria	Gammaproteobacteria	Enterobacteriales	Enterobacteriaceae	Shigella	Shigella sonnei
Sodalis_glossinidius_str_morsitans	NC_007712	2432	Sodalis_glossinidius_str_morsitans	2432	Proteobacteria	Gammaproteobacteria	Enterobacteriales	Enterobacteriaceae	Sodalis	Sodalis glossinidius
Stenotrophomonas_maltophilia_D457	NC_017671	4101	Stenotrophomonas_maltophilia	4147.25	Proteobacteria	Gammaproteobacteria	Xanthomonadales	Xanthomonadaceae	Stenotrophomonas	Stenotrophomonas maltophilia
Stenotrophomonas_maltophilia_JV3	NC_015947	4063	Stenotrophomonas_maltophilia	4147.25	Proteobacteria	Gammaproteobacteria	Xanthomonadales	Xanthomonadaceae	Stenotrophomonas	Stenotrophomonas maltophilia
Stenotrophomonas_maltophilia_K279a	NC_010943	4386	Stenotrophomonas_maltophilia	4147.25	Proteobacteria	Gammaproteobacteria	Xanthomonadales	Xanthomonadaceae	Stenotrophomonas	Stenotrophomonas maltophilia
Stenotrophomonas_maltophilia_R551-3	NC_011071	4039	Stenotrophomonas_maltophilia	4147.25	Proteobacteria	Gammaproteobacteria	Xanthomonadales	Xanthomonadaceae	Stenotrophomonas	Stenotrophomonas maltophilia
Teredinibacter_turnerae_T7901	NC_012997	4254	Teredinibacter_turnerae_T7901	4254	Proteobacteria	Gammaproteobacteria	Alteromonadales	Alteromonadales genera incertae sedis	Teredinibacter	Teredinibacter turnerae
Thioalkalimicrobium_cyclicum_ALM1	NC_015581	1665	Thioalkalimicrobium_cyclicum_ALM1	1665	Proteobacteria	Gammaproteobacteria	Thiotrichales	Piscirickettsiaceae	Thioalkalimicrobium	Thioalkalimicrobium cyclicum
Thioalkalivibrio_sp_K90mix	NC_013889	2575	Thioalkalivibrio_sp_K90mix	2575	Proteobacteria	Gammaproteobacteria	Chromatiales	Ectothiorhodospiraceae	Thioalkalivibrio	Thioalkalivibrio sp K90mix
Thioalkalivibrio_sulfidophilus_HL-EbGr7	NC_011901	3283	Thioalkalivibrio_sulfidophilus_HL-EbGr7	3283	Proteobacteria	Gammaproteobacteria	Chromatiales	Ectothiorhodospiraceae	Thioalkalivibrio	Thioalkalivibrio sulfidophilus
Thiocystis_violascens_DSM_198	NC_018012	4330	Thiocystis_violascens_DSM_198	4330	Proteobacteria	Gammaproteobacteria	Chromatiales	Chromatiaceae	Thiocystis	Thiocystis violascens
Thiomicrospira_crunogena_XCL-2	NC_007520	2196	Thiomicrospira_crunogena_XCL-2	2196	Proteobacteria	Gammaproteobacteria	Thiotrichales	Piscirickettsiaceae	Thiomicrospira	Thiomicrospira crunogena
Tolumonas_auensis_DSM_9187	NC_012691	3130	Tolumonas_auensis_DSM_9187	3130	Proteobacteria	Gammaproteobacteria	Aeromonadales	Aeromonadaceae	Tolumonas	Tolumonas auensis
Vibrio_anguillarum_775	NC_015633-7	3732	Vibrio_anguillarum_775	3732	Proteobacteria	Gammaproteobacteria	Vibrionales	Vibrionaceae	Vibrio	Vibrio anguillarum
Vibrio_cholerae_IEC224	NC_016944-5	3664	Vibrio_cholerae	3721.25	Proteobacteria	Gammaproteobacteria	Vibrionales	Vibrionaceae	Vibrio	Vibrio cholerae
Vibrio_cholerae_LMA3984-4	NC_017269-70	3153	Vibrio_cholerae	3721.25	Proteobacteria	Gammaproteobacteria	Vibrionales	Vibrionaceae	Vibrio	Vibrio cholerae
Vibrio_cholerae_M66-2	NC_012578-80	3693	Vibrio_cholerae	3721.25	Proteobacteria	Gammaproteobacteria	Vibrionales	Vibrionaceae	Vibrio	Vibrio cholerae
Vibrio_cholerae_MJ-1236	NC_012668-7	3772	Vibrio_cholerae	3721.25	Proteobacteria	Gammaproteobacteria	Vibrionales	Vibrionaceae	Vibrio	Vibrio cholerae
Vibrio_cholerae_O1_biovar_El_Tor_str_N16961	NC_002505-6	3834	Vibrio_cholerae	3721.25	Proteobacteria	Gammaproteobacteria	Vibrionales	Vibrionaceae	Vibrio	Vibrio cholerae
Vibrio_cholerae_O1_str_2010EL-1786	NC_016445-6	3845	Vibrio_cholerae	3721.25	Proteobacteria	Gammaproteobacteria	Vibrionales	Vibrionaceae	Vibrio	Vibrio cholerae
Vibrio_cholerae_O395	NC_009456-7	3875	Vibrio_cholerae	3721.25	Proteobacteria	Gammaproteobacteria	Vibrionales	Vibrionaceae	Vibrio	Vibrio cholerae
Vibrio_cholerae_O395_XY	NC_012582-3	3934	Vibrio_cholerae	3721.25	Proteobacteria	Gammaproteobacteria	Vibrionales	Vibrionaceae	Vibrio	Vibrio cholerae
Vibrio_fischeri_ES114	NC_006840-1	3760	Vibrio_fischeri	3802	Proteobacteria	Gammaproteobacteria	Vibrionales	Vibrionaceae	Aliivibrio	Aliivibrio fischeri
Vibrio_fischeri_MJ11	NC_011184-6	3844	Vibrio_fischeri	3802	Proteobacteria	Gammaproteobacteria	Vibrionales	Vibrionaceae	Aliivibrio	Aliivibrio fischeri
Vibrio_furnissii_NCTC_11218	NC_016602-28	4455	Vibrio_furnissii_NCTC_11218	4455	Proteobacteria	Gammaproteobacteria	Vibrionales	Vibrionaceae	Vibrio	Vibrio furnissii
Vibrio_harveyi_ATCC_BAA-1116	NC_009783-4	5921	Vibrio_harveyi_ATCC_BAA-1116	5921	Proteobacteria	Gammaproteobacteria	Vibrionales	Vibrionaceae	Vibrio	Vibrio harveyi
Vibrio_parahaemolyticus_RIMD_2210633	NC_004603-5	4832	Vibrio_parahaemolyticus_RIMD_2210633	4832	Proteobacteria	Gammaproteobacteria	Vibrionales	Vibrionaceae	Vibrio	Vibrio parahaemolyticus
Vibrio_sp_EJY3	NC_016613-4	4786	Vibrio_sp_EJY3	4786	Proteobacteria	Gammaproteobacteria	Vibrionales	Vibrionaceae	Vibrio	Vibrio sp EJY3
Vibrio_sp_Ex25	NC_013456-7	4518	Vibrio_sp_Ex25	4518	Proteobacteria	Gammaproteobacteria	Vibrionales	Vibrionaceae	Vibrio	Vibrio sp Ex25
Vibrio_splendidus_LGP32	NC_011753-44	4432	Vibrio_splendidus_LGP32	4432	Proteobacteria	Gammaproteobacteria	Vibrionales	Vibrionaceae	Vibrio	Vibrio splendidus
Vibrio_vulnificus_CMCP6	NC_004459-60	4433	Vibrio_vulnificus	4649.67	Proteobacteria	Gammaproteobacteria	Vibrionales	Vibrionaceae	Vibrio	Vibrio vulnificus
Vibrio_vulnificus_MO6-24-O	NC_014965-6	4562	Vibrio_vulnificus	4649.67	Proteobacteria	Gammaproteobacteria	Vibrionales	Vibrionaceae	Vibrio	Vibrio vulnificus
Vibrio_vulnificus_YJ016	NC_005139-40	4954	Vibrio_vulnificus	4649.67	Proteobacteria	Gammaproteobacteria	Vibrionales	Vibrionaceae	Vibrio	Vibrio vulnificus
Wigglesworthia_glossinidia_endosymbiont_of_Glossina_brevipalpis	NC_004344	611	Wigglesworthia_glossinidia	614.5	Proteobacteria	Gammaproteobacteria	Enterobacteriales	Enterobacteriaceae	Wigglesworthia	Wigglesworthia glossinidia
Wigglesworthia_glossinidia_endosymbiont_of_Glossina_morsitans	NC_016893	618	Wigglesworthia_glossinidia	614.5	Proteobacteria	Gammaproteobacteria	Enterobacteriales	Enterobacteriaceae	Wigglesworthia	Wigglesworthia glossinidia
Xanthomonas_albilineans_GPE_PC73	NC_013722	3114	Xanthomonas_albilineans_GPE_PC73	3114	Proteobacteria	Gammaproteobacteria	Xanthomonadales	Xanthomonadaceae	Xanthomonas	Xanthomonas albilineans
Xanthomonas_axonopodis_pv_citri_str_306	NC_003919	4312	Xanthomonas_axonopodis	4246.5	Proteobacteria	Gammaproteobacteria	Xanthomonadales	Xanthomonadaceae	Xanthomonas	Xanthomonas citri
Xanthomonas_axonopodis_pv_citrumelo_F1	NC_016010	4181	Xanthomonas_axonopodis	4246.5	Proteobacteria	Gammaproteobacteria	Xanthomonadales	Xanthomonadaceae	Xanthomonas	Xanthomonas alfalfae
Xanthomonas_campestris_pv_campestris_str_8004	NC_007086	4271	Xanthomonas_campestris	4383.8	Proteobacteria	Gammaproteobacteria	Xanthomonadales	Xanthomonadaceae	Xanthomonas	Xanthomonas campestris
Xanthomonas_campestris_pv_campestris_str_ATCC_33913	NC_003902	4179	Xanthomonas_campestris	4383.8	Proteobacteria	Gammaproteobacteria	Xanthomonadales	Xanthomonadaceae	Xanthomonas	Xanthomonas campestris
Xanthomonas_campestris_pv_campestris_str_B100	NC_010688	4466	Xanthomonas_campestris	4383.8	Proteobacteria	Gammaproteobacteria	Xanthomonadales	Xanthomonadaceae	Xanthomonas	Xanthomonas campestris
Xanthomonas_campestris_pv_raphani_756C	NC_017271	4516	Xanthomonas_campestris	4383.8	Proteobacteria	Gammaproteobacteria	Xanthomonadales	Xanthomonadaceae	Xanthomonas	Xanthomonas campestris
Xanthomonas_campestris_pv_vesicatoria_str_85-10	NC_007508	4487	Xanthomonas_campestris	4383.8	Proteobacteria	Gammaproteobacteria	Xanthomonadales	Xanthomonadaceae	Xanthomonas	Xanthomonas euvesicatoria
Xanthomonas_oryzae_pv_oryzae_KACC10331	NC_006834	4065	Xanthomonas_oryzae	4474.75	Proteobacteria	Gammaproteobacteria	Xanthomonadales	Xanthomonadaceae	Xanthomonas	Xanthomonas oryzae
Xanthomonas_oryzae_pv_oryzae_MAFF_311018	NC_007705	4372	Xanthomonas_oryzae	4474.75	Proteobacteria	Gammaproteobacteria	Xanthomonadales	Xanthomonadaceae	Xanthomonas	Xanthomonas oryzae
Xanthomonas_oryzae_pv_oryzae_PXO99A	NC_010717	4988	Xanthomonas_oryzae	4474.75	Proteobacteria	Gammaproteobacteria	Xanthomonadales	Xanthomonadaceae	Xanthomonas	Xanthomonas oryzae
Xanthomonas_oryzae_pv_oryzicola_BLS256	NC_017267	4474	Xanthomonas_oryzae	4474.75	Proteobacteria	Gammaproteobacteria	Xanthomonadales	Xanthomonadaceae	Xanthomonas	Xanthomonas oryzae
Xenorhabdus_bovienii_SS-2004	NC_013892	4258	Xenorhabdus_bovienii_SS-2004	4258	Proteobacteria	Gammaproteobacteria	Enterobacteriales	Enterobacteriaceae	Xenorhabdus	Xenorhabdus bovienii
Xenorhabdus_nematophila_ATCC_19061	NC_014228	4298	Xenorhabdus_nematophila_ATCC_19061	4298	Proteobacteria	Gammaproteobacteria	Enterobacteriales	Enterobacteriaceae	Xenorhabdus	Xenorhabdus nematophila
Xylella_fastidiosa_9a5c	NC_002488	2766	Xylella_fastidiosa	2249.6	Proteobacteria	Gammaproteobacteria	Xanthomonadales	Xanthomonadaceae	Xylella	Xylella fastidiosa
Xylella_fastidiosa_M12	NC_010513	2104	Xylella_fastidiosa	2249.6	Proteobacteria	Gammaproteobacteria	Xanthomonadales	Xanthomonadaceae	Xylella	Xylella fastidiosa
Xylella_fastidiosa_M23	NC_010577	2161	Xylella_fastidiosa	2249.6	Proteobacteria	Gammaproteobacteria	Xanthomonadales	Xanthomonadaceae	Xylella	Xylella fastidiosa
Xylella_fastidiosa_subsp_fastidiosa_GB514	NC_017562	2183	Xylella_fastidiosa	2249.6	Proteobacteria	Gammaproteobacteria	Xanthomonadales	Xanthomonadaceae	Xylella	Xylella fastidiosa
Xylella_fastidiosa_Temecula1	NC_004556	2034	Xylella_fastidiosa	2249.6	Proteobacteria	Gammaproteobacteria	Xanthomonadales	Xanthomonadaceae	Xylella	Xylella fastidiosa
Yersinia_enterocolitica_subsp_enterocolitica_8081	NC_008800	3978	Yersinia_enterocolitica	4087.67	Proteobacteria	Gammaproteobacteria	Enterobacteriales	Enterobacteriaceae	Yersinia	Yersinia enterocolitica
Yersinia_enterocolitica_subsp_palearctica_105-5R-r	NC_015224	3936	Yersinia_enterocolitica	4087.67	Proteobacteria	Gammaproteobacteria	Enterobacteriales	Enterobacteriaceae	Yersinia	Yersinia enterocolitica
Yersinia_enterocolitica_subsp_palearctica_Y11	NC_017564	4349	Yersinia_enterocolitica	4087.67	Proteobacteria	Gammaproteobacteria	Enterobacteriales	Enterobacteriaceae	Yersinia	Yersinia enterocolitica
Yersinia_pestis_A1122	NC_017168	4131	Yersinia_pestis	3902.42	Proteobacteria	Gammaproteobacteria	Enterobacteriales	Enterobacteriaceae	Yersinia	Yersinia pestis
Yersinia_pestis_Angola	NC_010159	3832	Yersinia_pestis	3902.42	Proteobacteria	Gammaproteobacteria	Enterobacteriales	Enterobacteriaceae	Yersinia	Yersinia pestis
Yersinia_pestis_Antiqua	NC_008150	4164	Yersinia_pestis	3902.42	Proteobacteria	Gammaproteobacteria	Enterobacteriales	Enterobacteriaceae	Yersinia	Yersinia pestis
Yersinia_pestis_biovar_Medievalis_str_Harbin_35	NC_017265	4257	Yersinia_pestis	3902.42	Proteobacteria	Gammaproteobacteria	Enterobacteriales	Enterobacteriaceae	Yersinia	Yersinia pestis
Yersinia_pestis_biovar_Microtus_str_91001	NC_005810	3890	Yersinia_pestis	3902.42	Proteobacteria	Gammaproteobacteria	Enterobacteriales	Enterobacteriaceae	Yersinia	Yersinia pestis
Yersinia_pestis_CO92	NC_003143	3885	Yersinia_pestis	3902.42	Proteobacteria	Gammaproteobacteria	Enterobacteriales	Enterobacteriaceae	Yersinia	Yersinia pestis
Yersinia_pestis_D106004	NC_017154	3629	Yersinia_pestis	3902.42	Proteobacteria	Gammaproteobacteria	Enterobacteriales	Enterobacteriaceae	Yersinia	Yersinia pestis
Yersinia_pestis_D182038	NC_017160	3620	Yersinia_pestis	3902.42	Proteobacteria	Gammaproteobacteria	Enterobacteriales	Enterobacteriaceae	Yersinia	Yersinia pestis
Yersinia_pestis_KIM_10	NC_004088	4048	Yersinia_pestis	3902.42	Proteobacteria	Gammaproteobacteria	Enterobacteriales	Enterobacteriaceae	Yersinia	Yersinia pestis
Yersinia_pestis_Nepal516	NC_008149	3978	Yersinia_pestis	3902.42	Proteobacteria	Gammaproteobacteria	Enterobacteriales	Enterobacteriaceae	Yersinia	Yersinia pestis
Yersinia_pestis_Pestoides_F	NC_009381	3849	Yersinia_pestis	3902.42	Proteobacteria	Gammaproteobacteria	Enterobacteriales	Enterobacteriaceae	Yersinia	Yersinia pestis
Yersinia_pestis_Z176003	NC_014029	3546	Yersinia_pestis	3902.42	Proteobacteria	Gammaproteobacteria	Enterobacteriales	Enterobacteriaceae	Yersinia	Yersinia pestis
Yersinia_pseudotuberculosis_IP_31758	NC_009708	4124	Yersinia_pseudotuberculosis	4091.75	Proteobacteria	Gammaproteobacteria	Enterobacteriales	Enterobacteriaceae	Yersinia	Yersinia pseudotuberculosis
Yersinia_pseudotuberculosis_IP_32953	NC_006155	3901	Yersinia_pseudotuberculosis	4091.75	Proteobacteria	Gammaproteobacteria	Enterobacteriales	Enterobacteriaceae	Yersinia	Yersinia pseudotuberculosis
Yersinia_pseudotuberculosis_PB1	NC_010634	4150	Yersinia_pseudotuberculosis	4091.75	Proteobacteria	Gammaproteobacteria	Enterobacteriales	Enterobacteriaceae	Yersinia	Yersinia pseudotuberculosis
Yersinia_pseudotuberculosis_YPIII	NC_010465	4192	Yersinia_pseudotuberculosis	4091.75	Proteobacteria	Gammaproteobacteria	Enterobacteriales	Enterobacteriaceae	Yersinia	Yersinia pseudotuberculosis
Anaeromyxobacter_dehalogenans_2CP-1	NC_011891	4473	Anaeromyxobacter_dehalogenans	4409.5	Proteobacteria	Deltaproteobacteria	Myxococcales	Myxococcaceae	Anaeromyxobacter	Anaeromyxobacter dehalogenans
Anaeromyxobacter_dehalogenans_2CP-C	NC_007760	4346	Anaeromyxobacter_dehalogenans	4409.5	Proteobacteria	Deltaproteobacteria	Myxococcales	Myxococcaceae	Anaeromyxobacter	Anaeromyxobacter dehalogenans
Anaeromyxobacter_sp_Fw109-5	NC_009675	4466	Anaeromyxobacter_sp_Fw109-5	4466	Proteobacteria	Deltaproteobacteria	Myxococcales	Myxococcaceae	Anaeromyxobacter	Anaeromyxobacter sp
Anaeromyxobacter_sp_K	NC_011145	4457	Anaeromyxobacter_sp_K	4457	Proteobacteria	Deltaproteobacteria	Myxococcales	Myxococcaceae	Anaeromyxobacter	Anaeromyxobacter sp
Corallococcus_coralloides_DSM_2259	NC_017030	8033	Corallococcus_coralloides_DSM_2259	8033	Proteobacteria	Deltaproteobacteria	Myxococcales	Myxococcaceae	Corallococcus	Corallococcus coralloides
Desulfarculus_baarsii_DSM_2075	NC_014365	3277	Desulfarculus_baarsii_DSM_2075	3277	Proteobacteria	Deltaproteobacteria	Desulfarculales	Desulfarculaceae	Desulfarculus	Desulfarculus baarsii
Desulfatibacillum_alkenivorans_AK-01	NC_011768	5252	Desulfatibacillum_alkenivorans_AK-01	5252	Proteobacteria	Deltaproteobacteria	Desulfobacterales	Desulfobacteraceae	Desulfatibacillum	Desulfatibacillum alkenivorans
Desulfobacca_acetoxidans_DSM_11109	NC_015388	2866	Desulfobacca_acetoxidans_DSM_11109	2866	Proteobacteria	Deltaproteobacteria	Syntrophobacterales	Syntrophaceae	Desulfobacca	Desulfobacca acetoxidans
Desulfobacterium_autotrophicum_HRM2	NC_012108	4867	Desulfobacterium_autotrophicum_HRM2	4867	Proteobacteria	Deltaproteobacteria	Desulfobacterales	Desulfobacteraceae	Desulfobacterium	Desulfobacterium autotrophicum
Desulfobulbus_propionicus_DSM_2032	NC_014972	3283	Desulfobulbus_propionicus_DSM_2032	3283	Proteobacteria	Deltaproteobacteria	Desulfobacterales	Desulfobulbaceae	Desulfobulbus	Desulfobulbus propionicus
Desulfococcus_oleovorans_Hxd3	NC_009943	3265	Desulfococcus_oleovorans_Hxd3	3265	Proteobacteria	Deltaproteobacteria	Desulfobacterales	Desulfobacteraceae	Desulfococcus	Desulfococcus oleovorans
Desulfohalobium_retbaense_DSM_5692	NC_013223	2479	Desulfohalobium_retbaense_DSM_5692	2479	Proteobacteria	Deltaproteobacteria	Desulfovibrionales	Desulfohalobiaceae	Desulfohalobium	Desulfohalobium retbaense
Desulfomicrobium_baculatum_DSM_4028	NC_013173	3436	Desulfomicrobium_baculatum_DSM_4028	3436	Proteobacteria	Deltaproteobacteria	Desulfovibrionales	Desulfomicrobiaceae	Desulfomicrobium	Desulfomicrobium baculatum
Desulfotalea_psychrophila_LSv54	NC_006138	3116	Desulfotalea_psychrophila_LSv54	3116	Proteobacteria	Deltaproteobacteria	Desulfobacterales	Desulfobulbaceae	Desulfotalea	Desulfotalea psychrophila
Desulfovibrio_aespoeensis_Aspo-2	NC_014844	3304	Desulfovibrio_aespoeensis_Aspo-2	3304	Proteobacteria	Deltaproteobacteria	Desulfovibrionales	Desulfovibrionaceae	Desulfovibrio	Desulfovibrio aespoeensis
Desulfovibrio_africanus_str_Walvis_Bay	NC_016629	3725	Desulfovibrio_africanus_str_Walvis_Bay	3725	Proteobacteria	Deltaproteobacteria	Desulfovibrionales	Desulfovibrionaceae	Desulfovibrio	Desulfovibrio africanus
Desulfovibrio_alaskensis_G20	NC_007519	3258	Desulfovibrio_alaskensis_G20	3258	Proteobacteria	Deltaproteobacteria	Desulfovibrionales	Desulfovibrionaceae	Desulfovibrio	Desulfovibrio alaskensis
Desulfovibrio_desulfuricans_ND132	NC_016803	3454	Desulfovibrio_desulfuricans	2905	Proteobacteria	Deltaproteobacteria	Desulfovibrionales	Desulfovibrionaceae	Desulfovibrio	Desulfovibrio desulfuricans
Desulfovibrio_desulfuricans_subsp_desulfuricans_str_ATCC_27774	NC_011883	2356	Desulfovibrio_desulfuricans	2905	Proteobacteria	Deltaproteobacteria	Desulfovibrionales	Desulfovibrionaceae	Desulfovibrio	Desulfovibrio desulfuricans
Desulfovibrio_magneticus_RS-1	NC_012796	4625	Desulfovibrio_magneticus_RS-1	4625	Proteobacteria	Deltaproteobacteria	Desulfovibrionales	Desulfovibrionaceae	Desulfovibrio	Desulfovibrio magneticus
Desulfovibrio_salexigens_DSM_2638	NC_012881	3807	Desulfovibrio_salexigens_DSM_2638	3807	Proteobacteria	Deltaproteobacteria	Desulfovibrionales	Desulfovibrionaceae	Desulfovibrio	Desulfovibrio salexigens
Desulfovibrio_vulgaris_DP4	NC_008751	2941	Desulfovibrio_vulgaris	3142	Proteobacteria	Deltaproteobacteria	Desulfovibrionales	Desulfovibrionaceae	Desulfovibrio	Desulfovibrio vulgaris
Desulfovibrio_vulgaris_RCH1	NC_017310	3067	Desulfovibrio_vulgaris	3142	Proteobacteria	Deltaproteobacteria	Desulfovibrionales	Desulfovibrionaceae	Desulfovibrio	Desulfovibrio vulgaris
Desulfovibrio_vulgaris_str_Hildenborough	NC_002937	3380	Desulfovibrio_vulgaris	3142	Proteobacteria	Deltaproteobacteria	Desulfovibrionales	Desulfovibrionaceae	Desulfovibrio	Desulfovibrio vulgaris
Desulfovibrio_vulgaris_str_Miyazaki_F	NC_011769	3180	Desulfovibrio_vulgaris	3142	Proteobacteria	Deltaproteobacteria	Desulfovibrionales	Desulfovibrionaceae	Desulfovibrio	Desulfovibrio vulgaris
Desulfurivibrio_alkaliphilus_AHT2	NC_014216	2620	Desulfurivibrio_alkaliphilus_AHT2	2620	Proteobacteria	Deltaproteobacteria	Desulfobacterales	Desulfobulbaceae	Desulfurivibrio	Desulfurivibrio alkaliphilus
Geobacter_bemidjiensis_Bem	NC_011146	4057	Geobacter_bemidjiensis_Bem	4057	Proteobacteria	Deltaproteobacteria	Desulfuromonadales	Geobacteraceae	Geobacter	Geobacter bemidjiensis
Geobacter_lovleyi_SZ	NC_010814	3606	Geobacter_lovleyi_SZ	3606	Proteobacteria	Deltaproteobacteria	Desulfuromonadales	Geobacteraceae	Geobacter	Geobacter lovleyi
Geobacter_metallireducens_GS-15	NC_007517	3520	Geobacter_metallireducens_GS-15	3520	Proteobacteria	Deltaproteobacteria	Desulfuromonadales	Geobacteraceae	Geobacter	Geobacter metallireducens
Geobacter_sp_FRC-32	NC_011979	3798	Geobacter_sp_FRC-32	3798	Proteobacteria	Deltaproteobacteria	Desulfuromonadales	Geobacteraceae	Geobacter	Geobacter daltonii
Geobacter_sp_M18	NC_014973	4434	Geobacter_sp_M18	4434	Proteobacteria	Deltaproteobacteria	Desulfuromonadales	Geobacteraceae	Geobacter	Geobacter sp
Geobacter_sp_M21	NC_012918	4080	Geobacter_sp_M21	4080	Proteobacteria	Deltaproteobacteria	Desulfuromonadales	Geobacteraceae	Geobacter	Geobacter sp
Geobacter_sulfurreducens_KN400	NC_017454	3328	Geobacter_sulfurreducens	3378	Proteobacteria	Deltaproteobacteria	Desulfuromonadales	Geobacteraceae	Geobacter	Geobacter sulfurreducens
Geobacter_sulfurreducens_PCA	NC_002939	3428	Geobacter_sulfurreducens	3378	Proteobacteria	Deltaproteobacteria	Desulfuromonadales	Geobacteraceae	Geobacter	Geobacter sulfurreducens
Geobacter_uraniireducens_Rf4	NC_009483	4358	Geobacter_uraniireducens_Rf4	4358	Proteobacteria	Deltaproteobacteria	Desulfuromonadales	Geobacteraceae	Geobacter	Geobacter uraniireducens
Haliangium_ochraceum_DSM_14365	NC_013440	6719	Haliangium_ochraceum_DSM_14365	6719	Proteobacteria	Deltaproteobacteria	Myxococcales	Kofleriaceae	Haliangium	Haliangium ochraceum
Lawsonia_intracellularis_PHE-MN1-00	NC_008011	1183	Lawsonia_intracellularis_PHE-MN1-00	1183	Proteobacteria	Deltaproteobacteria	Desulfovibrionales	Desulfovibrionaceae	Lawsonia	Lawsonia intracellularis
Myxococcus_fulvus_HW-1	NC_015711	7284	Myxococcus_fulvus_HW-1	7284	Proteobacteria	Deltaproteobacteria	Myxococcales	Myxococcaceae	Myxococcus	Myxococcus fulvus
Myxococcus_xanthus_DK_1622	NC_008095	7316	Myxococcus_xanthus_DK_1622	7316	Proteobacteria	Deltaproteobacteria	Myxococcales	Myxococcaceae	Myxococcus	Myxococcus xanthus
Pelobacter_carbinolicus_DSM_2380	NC_007498	3352	Pelobacter_carbinolicus_DSM_2380	3352	Proteobacteria	Deltaproteobacteria	Desulfuromonadales	Pelobacteraceae	Pelobacter	Pelobacter carbinolicus
Pelobacter_propionicus_DSM_2379	NC_008609	3576	Pelobacter_propionicus_DSM_2379	3576	Proteobacteria	Deltaproteobacteria	Desulfuromonadales	Pelobacteraceae	Pelobacter	Pelobacter propionicus
Sorangium_cellulosum_So_ce_56	NC_010162	9380	Sorangium_cellulosum_So_ce_56	9380	Proteobacteria	Deltaproteobacteria	Myxococcales	Polyangiaceae	Sorangium	Sorangium cellulosum
Stigmatella_aurantiaca_DW4-3-1	NC_014623	8352	Stigmatella_aurantiaca_DW4-3-1	8352	Proteobacteria	Deltaproteobacteria	Myxococcales	Cystobacteraceae	Stigmatella	Stigmatella aurantiaca
Syntrophobacter_fumaroxidans_MPOB	NC_008554	4064	Syntrophobacter_fumaroxidans_MPOB	4064	Proteobacteria	Deltaproteobacteria	Syntrophobacterales	Syntrophobacteraceae	Syntrophobacter	Syntrophobacter fumaroxidans
Syntrophus_aciditrophicus_SB	NC_007759	3166	Syntrophus_aciditrophicus_SB	3166	Proteobacteria	Deltaproteobacteria	Syntrophobacterales	Syntrophaceae	Syntrophus	Syntrophus aciditrophicus
Thermodesulfatator_indicus_DSM_15286	NC_015681	2195	Thermodesulfatator_indicus_DSM_15286	2195	Proteobacteria	Deltaproteobacteria	Thermodesulfobacteriales	Thermodesulfobacteriaceae	Thermodesulfatator	Thermodesulfatator indicus
Thermodesulfobacterium_sp_OPB45	NC_015682	1596	Thermodesulfobacterium_sp_OPB45	1596	Proteobacteria	Deltaproteobacteria	Thermodesulfobacteriales	Thermodesulfobacteriaceae	Thermodesulfobacterium	Thermodesulfobacterium sp OPB45
Arcobacter_butzleri_ED-1	NC_017187	2158	Arcobacter_butzleri	2208.5	Proteobacteria	Epsilonproteobacteria	Campylobacterales	Campylobacteraceae	Arcobacter	Arcobacter butzleri
Arcobacter_butzleri_RM4018	NC_009850	2259	Arcobacter_butzleri	2208.5	Proteobacteria	Epsilonproteobacteria	Campylobacterales	Campylobacteraceae	Arcobacter	Arcobacter butzleri
Arcobacter_nitrofigilis_DSM_7299	NC_014166	3126	Arcobacter_nitrofigilis_DSM_7299	3126	Proteobacteria	Epsilonproteobacteria	Campylobacterales	Campylobacteraceae	Arcobacter	Arcobacter nitrofigilis
Arcobacter_sp_L	NC_017192	2845	Arcobacter_sp_L	2845	Proteobacteria	Epsilonproteobacteria	Campylobacterales	Campylobacteraceae	Arcobacter	Arcobacter sp
Campylobacter_concisus_13826	NC_009802	1933	Campylobacter_concisus_13826	1933	Proteobacteria	Epsilonproteobacteria	Campylobacterales	Campylobacteraceae	Campylobacter	Campylobacter concisus
Campylobacter_curvus_525-92	NC_009715	1934	Campylobacter_curvus_52592	1934	Proteobacteria	Epsilonproteobacteria	Campylobacterales	Campylobacteraceae	Campylobacter	Campylobacter curvus
Campylobacter_fetus_subsp_fetus_82-40	NC_008599	1719	Campylobacter_fetus_subsp_fetus_82-40	1719	Proteobacteria	Epsilonproteobacteria	Campylobacterales	Campylobacteraceae	Campylobacter	Campylobacter fetus
Campylobacter_hominis_ATCC_BAA-381	NC_009714	1682	Campylobacter_hominis_ATCC_BAA-381	1682	Proteobacteria	Epsilonproteobacteria	Campylobacterales	Campylobacteraceae	Campylobacter	Campylobacter hominis
Campylobacter_jejuni_RM1221	NC_003912	1838	Campylobacter_jejuni	1659.67	Proteobacteria	Epsilonproteobacteria	Campylobacterales	Campylobacteraceae	Campylobacter	Campylobacter jejuni
Campylobacter_jejuni_subsp_doylei_269_97	NC_009707	1731	Campylobacter_jejuni	1659.67	Proteobacteria	Epsilonproteobacteria	Campylobacterales	Campylobacteraceae	Campylobacter	Campylobacter jejuni
Campylobacter_jejuni_subsp_jejuni_81116	NC_009839	1626	Campylobacter_jejuni	1659.67	Proteobacteria	Epsilonproteobacteria	Campylobacterales	Campylobacteraceae	Campylobacter	Campylobacter jejuni
Campylobacter_jejuni_subsp_jejuni_81-176	NC_008787	1653	Campylobacter_jejuni	1659.67	Proteobacteria	Epsilonproteobacteria	Campylobacterales	Campylobacteraceae	Campylobacter	Campylobacter jejuni
Campylobacter_jejuni_subsp_jejuni_IA3902	NC_017279	1613	Campylobacter_jejuni	1659.67	Proteobacteria	Epsilonproteobacteria	Campylobacterales	Campylobacteraceae	Campylobacter	Campylobacter jejuni
Campylobacter_jejuni_subsp_jejuni_ICDCCJ07001	NC_014802	1497	Campylobacter_jejuni	1659.67	Proteobacteria	Epsilonproteobacteria	Campylobacterales	Campylobacteraceae	Campylobacter	Campylobacter jejuni
Campylobacter_jejuni_subsp_jejuni_M1	NC_017280	1622	Campylobacter_jejuni	1659.67	Proteobacteria	Epsilonproteobacteria	Campylobacterales	Campylobacteraceae	Campylobacter	Campylobacter jejuni
Campylobacter_jejuni_subsp_jejuni_NCTC_11168	NC_002163	1623	Campylobacter_jejuni	1659.67	Proteobacteria	Epsilonproteobacteria	Campylobacterales	Campylobacteraceae	Campylobacter	Campylobacter jejuni
Campylobacter_jejuni_subsp_jejuni_S3	NC_017281	1734	Campylobacter_jejuni	1659.67	Proteobacteria	Epsilonproteobacteria	Campylobacterales	Campylobacteraceae	Campylobacter	Campylobacter jejuni
Campylobacter_lari_RM2100	NC_012039	1503	Campylobacter_lari_RM2100	1503	Proteobacteria	Epsilonproteobacteria	Campylobacterales	Campylobacteraceae	Campylobacter	Campylobacter lari
Helicobacter_acinonychis_str_Sheeba	NC_008229	1613	Helicobacter_acinonychis_str_Sheeba	1613	Proteobacteria	Epsilonproteobacteria	Campylobacterales	Helicobacteraceae	Helicobacter	Helicobacter acinonychis
Helicobacter_bizzozeronii_CIII-1	NC_015674	1894	Helicobacter_bizzozeronii_CIII-1	1894	Proteobacteria	Epsilonproteobacteria	Campylobacterales	Helicobacteraceae	Helicobacter	Helicobacter bizzozeronii
Helicobacter_cetorum_MIT_00-7128	NC_017737	1717	Helicobacter_cetorum	1695.5	Proteobacteria	Epsilonproteobacteria	Campylobacterales	Helicobacteraceae	Helicobacter	Helicobacter cetorum
Helicobacter_cetorum_MIT_99-5656	NC_017735	1674	Helicobacter_cetorum	1695.5	Proteobacteria	Epsilonproteobacteria	Campylobacterales	Helicobacteraceae	Helicobacter	Helicobacter cetorum
Helicobacter_cinaedi_PAGU611	NC_017761	1894	Helicobacter_cinaedi_PAGU611	1894	Proteobacteria	Epsilonproteobacteria	Campylobacterales	Helicobacteraceae	Helicobacter	Helicobacter cinaedi
Helicobacter_felis_ATCC_49179	NC_014810	1654	Helicobacter_felis_ATCC_49179	1654	Proteobacteria	Epsilonproteobacteria	Campylobacterales	Helicobacteraceae	Helicobacter	Helicobacter felis
Helicobacter_hepaticus_ATCC_51449	NC_004917	1876	Helicobacter_hepaticus_ATCC_51449	1876	Proteobacteria	Epsilonproteobacteria	Campylobacterales	Helicobacteraceae	Helicobacter	Helicobacter hepaticus
Helicobacter_mustelae_12198	NC_013949	1398	Helicobacter_mustelae_12198	1398	Proteobacteria	Epsilonproteobacteria	Campylobacterales	Helicobacteraceae	Helicobacter	Helicobacter mustelae
Helicobacter_pylori_2017	NC_017374	1593	Helicobacter_pylori	1532.58	Proteobacteria	Epsilonproteobacteria	Campylobacterales	Helicobacteraceae	Helicobacter	Helicobacter pylori
Helicobacter_pylori_2018	NC_017381	1603	Helicobacter_pylori	1532.58	Proteobacteria	Epsilonproteobacteria	Campylobacterales	Helicobacteraceae	Helicobacter	Helicobacter pylori
Helicobacter_pylori_26695	NC_000915	1573	Helicobacter_pylori	1532.58	Proteobacteria	Epsilonproteobacteria	Campylobacterales	Helicobacteraceae	Helicobacter	Helicobacter pylori
Helicobacter_pylori_35A	NC_017360	1470	Helicobacter_pylori	1532.58	Proteobacteria	Epsilonproteobacteria	Campylobacterales	Helicobacteraceae	Helicobacter	Helicobacter pylori
Helicobacter_pylori_51	NC_017382	1415	Helicobacter_pylori	1532.58	Proteobacteria	Epsilonproteobacteria	Campylobacterales	Helicobacteraceae	Helicobacter	Helicobacter pylori
Helicobacter_pylori_52	NC_017354	1405	Helicobacter_pylori	1532.58	Proteobacteria	Epsilonproteobacteria	Campylobacterales	Helicobacteraceae	Helicobacter	Helicobacter pylori
Helicobacter_pylori_83	NC_017375	1609	Helicobacter_pylori	1532.58	Proteobacteria	Epsilonproteobacteria	Campylobacterales	Helicobacteraceae	Helicobacter	Helicobacter pylori
Helicobacter_pylori_908	NC_017357	1595	Helicobacter_pylori	1532.58	Proteobacteria	Epsilonproteobacteria	Campylobacterales	Helicobacteraceae	Helicobacter	Helicobacter pylori
Helicobacter_pylori_B38	NC_012973	1382	Helicobacter_pylori	1532.58	Proteobacteria	Epsilonproteobacteria	Campylobacterales	Helicobacteraceae	Helicobacter	Helicobacter pylori
Helicobacter_pylori_B8	NC_014256	1702	Helicobacter_pylori	1532.58	Proteobacteria	Epsilonproteobacteria	Campylobacterales	Helicobacteraceae	Helicobacter	Helicobacter pylori
Helicobacter_pylori_Cuz20	NC_017358	1564	Helicobacter_pylori	1532.58	Proteobacteria	Epsilonproteobacteria	Campylobacterales	Helicobacteraceae	Helicobacter	Helicobacter pylori
Helicobacter_pylori_ELS37	NC_017063	1570	Helicobacter_pylori	1532.58	Proteobacteria	Epsilonproteobacteria	Campylobacterales	Helicobacteraceae	Helicobacter	Helicobacter pylori
Helicobacter_pylori_F16	NC_017368	1500	Helicobacter_pylori	1532.58	Proteobacteria	Epsilonproteobacteria	Campylobacterales	Helicobacteraceae	Helicobacter	Helicobacter pylori
Helicobacter_pylori_F30	NC_017365	1478	Helicobacter_pylori	1532.58	Proteobacteria	Epsilonproteobacteria	Campylobacterales	Helicobacteraceae	Helicobacter	Helicobacter pylori
Helicobacter_pylori_F32	NC_017366	1489	Helicobacter_pylori	1532.58	Proteobacteria	Epsilonproteobacteria	Campylobacterales	Helicobacteraceae	Helicobacter	Helicobacter pylori
Helicobacter_pylori_F57	NC_017367	1520	Helicobacter_pylori	1532.58	Proteobacteria	Epsilonproteobacteria	Campylobacterales	Helicobacteraceae	Helicobacter	Helicobacter pylori
Helicobacter_pylori_G27	NC_011333	1493	Helicobacter_pylori	1532.58	Proteobacteria	Epsilonproteobacteria	Campylobacterales	Helicobacteraceae	Helicobacter	Helicobacter pylori
Helicobacter_pylori_Gambia94-24	NC_017371	1604	Helicobacter_pylori	1532.58	Proteobacteria	Epsilonproteobacteria	Campylobacterales	Helicobacteraceae	Helicobacter	Helicobacter pylori
Helicobacter_pylori_HPAG1	NC_008086	1531	Helicobacter_pylori	1532.58	Proteobacteria	Epsilonproteobacteria	Campylobacterales	Helicobacteraceae	Helicobacter	Helicobacter pylori
Helicobacter_pylori_HUP-B14	NC_017733	1493	Helicobacter_pylori	1532.58	Proteobacteria	Epsilonproteobacteria	Campylobacterales	Helicobacteraceae	Helicobacter	Helicobacter pylori
Helicobacter_pylori_India7	NC_017372	1600	Helicobacter_pylori	1532.58	Proteobacteria	Epsilonproteobacteria	Campylobacterales	Helicobacteraceae	Helicobacter	Helicobacter pylori
Helicobacter_pylori_J99	NC_000921	1488	Helicobacter_pylori	1532.58	Proteobacteria	Epsilonproteobacteria	Campylobacterales	Helicobacteraceae	Helicobacter	Helicobacter pylori
Helicobacter_pylori_Lithuania75	NC_017362	1546	Helicobacter_pylori	1532.58	Proteobacteria	Epsilonproteobacteria	Campylobacterales	Helicobacteraceae	Helicobacter	Helicobacter pylori
Helicobacter_pylori_P12	NC_011498	1568	Helicobacter_pylori	1532.58	Proteobacteria	Epsilonproteobacteria	Campylobacterales	Helicobacteraceae	Helicobacter	Helicobacter pylori
Helicobacter_pylori_PeCan18	NC_017742	1495	Helicobacter_pylori	1532.58	Proteobacteria	Epsilonproteobacteria	Campylobacterales	Helicobacteraceae	Helicobacter	Helicobacter pylori
Helicobacter_pylori_PeCan4	NC_014555	1555	Helicobacter_pylori	1532.58	Proteobacteria	Epsilonproteobacteria	Campylobacterales	Helicobacteraceae	Helicobacter	Helicobacter pylori
Helicobacter_pylori_Puno120	NC_017378	1525	Helicobacter_pylori	1532.58	Proteobacteria	Epsilonproteobacteria	Campylobacterales	Helicobacteraceae	Helicobacter	Helicobacter pylori
Helicobacter_pylori_Puno135	NC_017379	1573	Helicobacter_pylori	1532.58	Proteobacteria	Epsilonproteobacteria	Campylobacterales	Helicobacteraceae	Helicobacter	Helicobacter pylori
Helicobacter_pylori_Sat464	NC_017359	1502	Helicobacter_pylori	1532.58	Proteobacteria	Epsilonproteobacteria	Campylobacterales	Helicobacteraceae	Helicobacter	Helicobacter pylori
Helicobacter_pylori_Shi112	NC_017741	1564	Helicobacter_pylori	1532.58	Proteobacteria	Epsilonproteobacteria	Campylobacterales	Helicobacteraceae	Helicobacter	Helicobacter pylori
Helicobacter_pylori_Shi169	NC_017740	1525	Helicobacter_pylori	1532.58	Proteobacteria	Epsilonproteobacteria	Campylobacterales	Helicobacteraceae	Helicobacter	Helicobacter pylori
Helicobacter_pylori_Shi417	NC_017739	1548	Helicobacter_pylori	1532.58	Proteobacteria	Epsilonproteobacteria	Campylobacterales	Helicobacteraceae	Helicobacter	Helicobacter pylori
Helicobacter_pylori_Shi470	NC_010698	1568	Helicobacter_pylori	1532.58	Proteobacteria	Epsilonproteobacteria	Campylobacterales	Helicobacteraceae	Helicobacter	Helicobacter pylori
Helicobacter_pylori_SJM180	NC_014560	1581	Helicobacter_pylori	1532.58	Proteobacteria	Epsilonproteobacteria	Campylobacterales	Helicobacteraceae	Helicobacter	Helicobacter pylori
Helicobacter_pylori_SNT49	NC_017376	1515	Helicobacter_pylori	1532.58	Proteobacteria	Epsilonproteobacteria	Campylobacterales	Helicobacteraceae	Helicobacter	Helicobacter pylori
Helicobacter_pylori_SouthAfrica7	NC_017361	1543	Helicobacter_pylori	1532.58	Proteobacteria	Epsilonproteobacteria	Campylobacterales	Helicobacteraceae	Helicobacter	Helicobacter pylori
Helicobacter_pylori_v225d	NC_017355	1541	Helicobacter_pylori	1532.58	Proteobacteria	Epsilonproteobacteria	Campylobacterales	Helicobacteraceae	Helicobacter	Helicobacter pylori
Helicobacter_pylori_XZ274	NC_017926	1412	Helicobacter_pylori	1532.58	Proteobacteria	Epsilonproteobacteria	Campylobacterales	Helicobacteraceae	Helicobacter	Helicobacter pylori
Hippea_maritima_DSM_10411	NC_015318	1677	Hippea_maritima_DSM_10411	1677	Proteobacteria	Epsilonproteobacteria	Desulfurellales	Desulfurellaceae	Hippea	Hippea maritima
Nautilia_profundicola_AmH	NC_012115	1730	Nautilia_profundicola_AmH	1730	Proteobacteria	Epsilonproteobacteria	Nautiliales	Nautiliaceae	Nautilia	Nautilia profundicola
Nitratifractor_salsuginis_DSM_16511	NC_014935	2088	Nitratifractor_salsuginis_DSM_16511	2088	Proteobacteria	Epsilonproteobacteria	Campylobacterales	unclassified Campylobacterales	Nitratifractor	Nitratifractor salsuginis
Nitratiruptor_sp_SB155-2	NC_009662	1843	Nitratiruptor_sp_SB155-2	1843	Proteobacteria	Epsilonproteobacteria	-	unclassified Epsilonproteobacteria	Nitratiruptor	Nitratiruptor sp
Sulfuricurvum_kujiense_DSM_16994	NC_014762	2538	Sulfuricurvum_kujiense_DSM_16994	2538	Proteobacteria	Epsilonproteobacteria	Campylobacterales	Helicobacteraceae	Sulfuricurvum	Sulfuricurvum kujiense
Sulfurimonas_autotrophica_DSM_16294	NC_014506	2158	Sulfurimonas_autotrophica_DSM_16294	2158	Proteobacteria	Epsilonproteobacteria	Campylobacterales	Helicobacteraceae	Sulfurimonas	Sulfurimonas autotrophica
Sulfurimonas_denitrificans_DSM_1251	NC_007575	2096	Sulfurimonas_denitrificans_DSM_1251	2096	Proteobacteria	Epsilonproteobacteria	Campylobacterales	Helicobacteraceae	Sulfurimonas	Sulfurimonas denitrificans
Sulfurospirillum_barnesii_SES-3	NC_018002	2491	Sulfurospirillum_barnesii_SES-3	2491	Proteobacteria	Epsilonproteobacteria	Campylobacterales	Campylobacteraceae	Sulfurospirillum	Sulfurospirillum barnesii
Sulfurospirillum_deleyianum_DSM_6946	NC_013512	2265	Sulfurospirillum_deleyianum_DSM_6946	2265	Proteobacteria	Epsilonproteobacteria	Campylobacterales	Campylobacteraceae	Sulfurospirillum	Sulfurospirillum deleyianum
Sulfurovum_sp_NBC37-1	NC_009663	2438	Sulfurovum_sp_NBC37-1	2438	Proteobacteria	Epsilonproteobacteria	-	unclassified Epsilonproteobacteria	Sulfurovum	Sulfurovum sp
Wolinella_succinogenes_DSM_1740	NC_005090	2043	Wolinella_succinogenes_DSM_1740	2043	Proteobacteria	Epsilonproteobacteria	Campylobacterales	Helicobacteraceae	Wolinella	Wolinella succinogenes
Acidithiobacillus_caldus_SM-1	NC_015850	2881	Acidithiobacillus_caldus_SM-1	2881	Proteobacteria	Acidithiobacillia	Acidithiobacillales	Acidithiobacillaceae	Acidithiobacillus	Acidithiobacillus caldus
Acidithiobacillus_ferrivorans_SS3	NC_015942	3093	Acidithiobacillus_ferrivorans_SS3	3093	Proteobacteria	Acidithiobacillia	Acidithiobacillales	Acidithiobacillaceae	Acidithiobacillus	Acidithiobacillus ferrivorans
Acidithiobacillus_ferrooxidans_ATCC_23270	NC_011761	3147	Acidithiobacillus_ferrooxidans	2986.5	Proteobacteria	Acidithiobacillia	Acidithiobacillales	Acidithiobacillaceae	Acidithiobacillus	Acidithiobacillus ferrooxidans
Acidithiobacillus_ferrooxidans_ATCC_53993	NC_011206	2826	Acidithiobacillus_ferrooxidans	2986.5	Proteobacteria	Acidithiobacillia	Acidithiobacillales	Acidithiobacillaceae	Acidithiobacillus	Acidithiobacillus ferrooxidans
Bacteriovorax_marinus_SJ	NC_016620	3230	Bacteriovorax_marinus_SJ	3230	Proteobacteria	-	Bdellovibrionales	Bacteriovoracaceae	Bacteriovorax	Bacteriovorax marinus
Bdellovibrio_bacteriovorus_HD100	NC_005363	3586	Bdellovibrio_bacteriovorus_HD100	3586	Proteobacteria	-	Bdellovibrionales	Bdellovibrionaceae	Bdellovibrio	Bdellovibrio bacteriovorus
Calditerrivibrio_nitroreducens_DSM_19672	NC_014758	2045	Calditerrivibrio_nitroreducens_DSM_19672	2045	Proteobacteria	Deferribacteres	Deferribacterales	Deferribacteraceae	Calditerrivibrio	Calditerrivibrio nitroreducens
Deferribacter_desulfuricans_SSM1	NC_013939	2117	Deferribacter_desulfuricans_SSM1	2117	Proteobacteria	Deferribacteres	Deferribacterales	Deferribacteraceae	Deferribacter	Deferribacter desulfuricans
Denitrovibrio_acetiphilus_DSM_12809	NC_013943	2964	Denitrovibrio_acetiphilus_DSM_12809	2964	Proteobacteria	Deferribacteres	Deferribacterales	Deferribacteraceae	Denitrovibrio	Denitrovibrio acetiphilus
Desulfurispirillum_indicum_S5	NC_014836	2571	Desulfurispirillum_indicum_S5	2571	Proteobacteria	Chrysiogenetes	Chrysiogenales	Chrysiogenaceae	Desulfurispirillum	Desulfurispirillum indicum
Flexistipes_sinusarabici_DSM_4947	NC_015672	2261	Flexistipes_sinusarabici_DSM_4947	2261	Proteobacteria	Deferribacteres	Deferribacterales	Deferribacteraceae	Flexistipes	Flexistipes sinusarabici
Candidatus_Protochlamydia_amoebophila_UWE25	NC_005861	2031	Candidatus_Protochlamydia_amoebophila_UWE25	2031	Chlamydiae	Chlamydiia	Chlamydiales	Parachlamydiaceae	Candidatus Protochlamydia	Candidatus Protochlamydia amoebophila
Chlamydia_muridarum_Nigg	NC_002620	903	Chlamydia_muridarum_Nigg	903	Chlamydiae	Chlamydiia	Chlamydiales	Chlamydiaceae	Chlamydia	Chlamydia muridarum
Chlamydia_trachomatis_434-Bu	NC_010287	874	Chlamydia_trachomatis	904.278	Chlamydiae	Chlamydiia	Chlamydiales	Chlamydiaceae	Chlamydia	Chlamydia trachomatis
Chlamydia_trachomatis_A2497	NC_016798	879	Chlamydia_trachomatis	904.278	Chlamydiae	Chlamydiia	Chlamydiales	Chlamydiaceae	Chlamydia	Chlamydia trachomatis
Chlamydia_trachomatis_A2497_Xq	NC_017437	981	Chlamydia_trachomatis	904.278	Chlamydiae	Chlamydiia	Chlamydiales	Chlamydiaceae	Chlamydia	Chlamydia trachomatis
Chlamydia_trachomatis_A-HAR-13	NC_007429	911	Chlamydia_trachomatis	904.278	Chlamydiae	Chlamydiia	Chlamydiales	Chlamydiaceae	Chlamydia	Chlamydia trachomatis
Chlamydia_trachomatis_B-Jali20-OT	NC_012686	875	Chlamydia_trachomatis	904.278	Chlamydiae	Chlamydiia	Chlamydiales	Chlamydiaceae	Chlamydia	Chlamydia trachomatis
Chlamydia_trachomatis_B-TZ1A828-OT	NC_012687	880	Chlamydia_trachomatis	904.278	Chlamydiae	Chlamydiia	Chlamydiales	Chlamydiaceae	Chlamydia	Chlamydia trachomatis
Chlamydia_trachomatis_D-EC	NC_017434	870	Chlamydia_trachomatis	904.278	Chlamydiae	Chlamydiia	Chlamydiales	Chlamydiaceae	Chlamydia	Chlamydia trachomatis
Chlamydia_trachomatis_D-LC	NC_017436	870	Chlamydia_trachomatis	904.278	Chlamydiae	Chlamydiia	Chlamydiales	Chlamydiaceae	Chlamydia	Chlamydia trachomatis
Chlamydia_trachomatis_D-UW-3-CX	NC_000117	895	Chlamydia_trachomatis	904.278	Chlamydiae	Chlamydiia	Chlamydiales	Chlamydiaceae	Chlamydia	Chlamydia trachomatis
Chlamydia_trachomatis_E-11023	NC_017431	926	Chlamydia_trachomatis	904.278	Chlamydiae	Chlamydiia	Chlamydiales	Chlamydiaceae	Chlamydia	Chlamydia trachomatis
Chlamydia_trachomatis_E-150	NC_017439	927	Chlamydia_trachomatis	904.278	Chlamydiae	Chlamydiia	Chlamydiales	Chlamydiaceae	Chlamydia	Chlamydia trachomatis
Chlamydia_trachomatis_G-11074	NC_017440	919	Chlamydia_trachomatis	904.278	Chlamydiae	Chlamydiia	Chlamydiales	Chlamydiaceae	Chlamydia	Chlamydia trachomatis
Chlamydia_trachomatis_G-11222	NC_017430	927	Chlamydia_trachomatis	904.278	Chlamydiae	Chlamydiia	Chlamydiales	Chlamydiaceae	Chlamydia	Chlamydia trachomatis
Chlamydia_trachomatis_G-9301	NC_017432	921	Chlamydia_trachomatis	904.278	Chlamydiae	Chlamydiia	Chlamydiales	Chlamydiaceae	Chlamydia	Chlamydia trachomatis
Chlamydia_trachomatis_G-9768	NC_017429	920	Chlamydia_trachomatis	904.278	Chlamydiae	Chlamydiia	Chlamydiales	Chlamydiaceae	Chlamydia	Chlamydia trachomatis
Chlamydia_trachomatis_L2b-UCH-1-proctitis	NC_010280	873	Chlamydia_trachomatis	904.278	Chlamydiae	Chlamydiia	Chlamydiales	Chlamydiaceae	Chlamydia	Chlamydia trachomatis
Chlamydia_trachomatis_L2c	NC_015744	954	Chlamydia_trachomatis	904.278	Chlamydiae	Chlamydiia	Chlamydiales	Chlamydiaceae	Chlamydia	Chlamydia trachomatis
Chlamydia_trachomatis_Sweden2	NC_017441	875	Chlamydia_trachomatis	904.278	Chlamydiae	Chlamydiia	Chlamydiales	Chlamydiaceae	Chlamydia	Chlamydia trachomatis
Chlamydophila_abortus_S26-3	NC_004552	932	Chlamydophila_abortus_S26-3	932	Chlamydiae	Chlamydiia	Chlamydiales	Chlamydiaceae	Chlamydophila	Chlamydophila abortus
Chlamydophila_caviae_GPIC	NC_003361	998	Chlamydophila_caviae_GPIC	998	Chlamydiae	Chlamydiia	Chlamydiales	Chlamydiaceae	Chlamydophila	Chlamydophila caviae
Chlamydophila_felis_Fe-C-56	NC_007899	1005	Chlamydophila_felis_Fe-C-56	1005	Chlamydiae	Chlamydiia	Chlamydiales	Chlamydiaceae	Chlamydophila	Chlamydophila felis
Chlamydophila_pecorum_E58	NC_015408	988	Chlamydophila_pecorum_E58	988	Chlamydiae	Chlamydiia	Chlamydiales	Chlamydiaceae	Chlamydia	Chlamydia pecorum
Chlamydophila_pneumoniae_AR39	NC_002179	1112	Chlamydophila_pneumoniae	1088.6	Chlamydiae	Chlamydiia	Chlamydiales	Chlamydiaceae	Chlamydia	Chlamydia pneumoniae
Chlamydophila_pneumoniae_CWL029	NC_000922	1052	Chlamydophila_pneumoniae	1088.6	Chlamydiae	Chlamydiia	Chlamydiales	Chlamydiaceae	Chlamydia	Chlamydia pneumoniae
Chlamydophila_pneumoniae_J138	NC_002491	1069	Chlamydophila_pneumoniae	1088.6	Chlamydiae	Chlamydiia	Chlamydiales	Chlamydiaceae	Chlamydia	Chlamydia pneumoniae
Chlamydophila_pneumoniae_LPCoLN	NC_017285	1097	Chlamydophila_pneumoniae	1088.6	Chlamydiae	Chlamydiia	Chlamydiales	Chlamydiaceae	Chlamydia	Chlamydia pneumoniae
Chlamydophila_pneumoniae_TW-183	NC_005043	1113	Chlamydophila_pneumoniae	1088.6	Chlamydiae	Chlamydiia	Chlamydiales	Chlamydiaceae	Chlamydia	Chlamydia pneumoniae
Chlamydophila_psittaci_01DC11	NC_017289	975	Chlamydophila_psittaci	978.833	Chlamydiae	Chlamydiia	Chlamydiales	Chlamydiaceae	Chlamydia	Chlamydia psittaci
Chlamydophila_psittaci_02DC15	NC_017292	978	Chlamydophila_psittaci	978.833	Chlamydiae	Chlamydiia	Chlamydiales	Chlamydiaceae	Chlamydia	Chlamydia psittaci
Chlamydophila_psittaci_08DC60	NC_017290	973	Chlamydophila_psittaci	978.833	Chlamydiae	Chlamydiia	Chlamydiales	Chlamydiaceae	Chlamydia	Chlamydia psittaci
Chlamydophila_psittaci_6BC	NC_015470	967	Chlamydophila_psittaci	978.833	Chlamydiae	Chlamydiia	Chlamydiales	Chlamydiaceae	Chlamydia	Chlamydia psittaci
Chlamydophila_psittaci_6BC_Xr	NC_017287	1002	Chlamydophila_psittaci	978.833	Chlamydiae	Chlamydiia	Chlamydiales	Chlamydiaceae	Chlamydia	Chlamydia psittaci
Chlamydophila_psittaci_C19-98	NC_017291	978	Chlamydophila_psittaci	978.833	Chlamydiae	Chlamydiia	Chlamydiales	Chlamydiaceae	Chlamydia	Chlamydophila psittaci
Parachlamydia_acanthamoebae_UV-7	NC_015702	2789	Parachlamydia_acanthamoebae_UV-7	2789	Chlamydiae	Chlamydiia	Chlamydiales	Parachlamydiaceae	Parachlamydia	Parachlamydia acanthamoebae
Simkania_negevensis_Z_gsn	NC_015713	2381	Simkania_negevensis_Z_gsn131	2381	Chlamydiae	Chlamydiia	Chlamydiales	Simkaniaceae	Simkania	Simkania negevensis
Waddlia_chondrophila_WSU_86-1044	NC_014225	1934	Waddlia_chondrophila_WSU_86-1044	1934	Chlamydiae	Chlamydiia	Chlamydiales	Waddliaceae	Waddlia	Waddlia chondrophila
Isosphaera_pallida_ATCC_43644	NC_014962	3690	Isosphaera_pallida_ATCC_43644	3690	Planctomycetes	Planctomycetia	Planctomycetales	Planctomycetaceae	Isosphaera	Isosphaera pallida
Phycisphaera_mikurensis_NBRC_102666	NC_017080	3201	Phycisphaera_mikurensis_NBRC_102666	3201	Planctomycetes	Phycisphaerae	Phycisphaerales	Phycisphaeraceae	Phycisphaera	Phycisphaera mikurensis
Pirellula_staleyi_DSM_6068	NC_013720	4717	Pirellula_staleyi_DSM_6068	4717	Planctomycetes	Planctomycetia	Planctomycetales	Planctomycetaceae	Pirellula	Pirellula staleyi
Planctomyces_brasiliensis_DSM_5305	NC_015174	4750	Planctomyces_brasiliensis_DSM_5305	4750	Planctomycetes	Planctomycetia	Planctomycetales	Planctomycetaceae	Planctomyces	Planctomyces brasiliensis
Planctomyces_limnophilus_DSM_3776	NC_014148	4198	Planctomyces_limnophilus_DSM_3776	4198	Planctomycetes	Planctomycetia	Planctomycetales	Planctomycetaceae	Planctomyces	Planctomyces limnophilus
Rhodopirellula_baltica_SH_1	NC_005027	7325	Rhodopirellula_baltica_SH_1	7325	Planctomycetes	Planctomycetia	Planctomycetales	Planctomycetaceae	Rhodopirellula	Rhodopirellula baltica
Akkermansia_muciniphila_ATCC_BAA-835	NC_010655	2138	Akkermansia_muciniphila_ATCC_BAA-835	2138	Verrucomicrobia	Verrucomicrobiae	Verrucomicrobiales	Verrucomicrobiaceae	Akkermansia	Akkermansia muciniphila
Coraliomargarita_akajimensis_DSM_45221	NC_014008	3120	Coraliomargarita_akajimensis_DSM_45221	3120	Verrucomicrobia	-	Puniceicoccales	Puniceicoccaceae	Coraliomargarita	Coraliomargarita akajimensis
Methylacidiphilum_infernorum_V4	NC_010794	2472	Methylacidiphilum_infernorum_V4	2472	Verrucomicrobia	unclassified Verrucomicrobia	Methylacidiphilales	Methylacidiphilaceae	Methylacidiphilum	Methylacidiphilum infernorum
Opitutus_terrae_PB90-1	NC_010571	4612	Opitutus_terrae_PB90-1	4612	Verrucomicrobia	Opitutae	Opitutales	Opitutaceae	Opitutus	Opitutus terrae
Borrelia_afzelii_PKo	NC_008277	850	Borrelia_afzelii	837	Spirochaetes	Spirochaetia	Spirochaetales	Spirochaetaceae	Borrelia	Borrelia afzelii
Borrelia_afzelii_PKo_Xo	NC_017238	824	Borrelia_afzelii	837	Spirochaetes	Spirochaetia	Spirochaetales	Spirochaetaceae	Borrelia	Borrelia afzelii
Borrelia_bissettii_DN127	NC_015921	816	Borrelia_bissettii_DN127	816	Spirochaetes	Spirochaetia	Spirochaetales	Spirochaetaceae	Borrelia	Borrelia bissettii
Borrelia_burgdorferi_B31	NC_001318	753	Borrelia_burgdorferi	798.25	Spirochaetes	Spirochaetia	Spirochaetales	Spirochaetaceae	Borrelia	Borrelia burgdorferi
Borrelia_burgdorferi_JD1	NC_017403	823	Borrelia_burgdorferi	798.25	Spirochaetes	Spirochaetia	Spirochaetales	Spirochaetaceae	Borrelia	Borrelia burgdorferi
Borrelia_burgdorferi_N40	NC_017418	809	Borrelia_burgdorferi	798.25	Spirochaetes	Spirochaetia	Spirochaetales	Spirochaetaceae	Borrelia	Borrelia burgdorferi
Borrelia_burgdorferi_ZS7	NC_011728	808	Borrelia_burgdorferi	798.25	Spirochaetes	Spirochaetia	Spirochaetales	Spirochaetaceae	Borrelia	Borrelia burgdorferi
Borrelia_crocidurae_str_Achema	NC_017808	864	Borrelia_crocidurae_str_Achema	864	Spirochaetes	Spirochaetia	Spirochaetales	Spirochaetaceae	Borrelia	Borrelia crocidurae
Borrelia_duttonii_Ly	NC_011229	820	Borrelia_duttonii_Ly	820	Spirochaetes	Spirochaetia	Spirochaetales	Spirochaetaceae	Borrelia	Borrelia duttonii
Borrelia_garinii_BgVir_linear	NC_017717	832	Borrelia_garinii	830.5	Spirochaetes	Spirochaetia	Spirochaetales	Spirochaetaceae	Borrelia	Borrelia garinii
Borrelia_garinii_PBi_linear	NC_006156	829	Borrelia_garinii	830.5	Spirochaetes	Spirochaetia	Spirochaetales	Spirochaetaceae	Borrelia	Borrelia bavariensis
Borrelia_hermsii_DAH	NC_010673	819	Borrelia_hermsii_DAH	819	Spirochaetes	Spirochaetia	Spirochaetales	Spirochaetaceae	Borrelia	Borrelia hermsii
Borrelia_recurrentis_A1	NC_011244	800	Borrelia_recurrentis_A1	800	Spirochaetes	Spirochaetia	Spirochaetales	Spirochaetaceae	Borrelia	Borrelia recurrentis
Borrelia_turicatae_91E135	NC_008710	818	Borrelia_turicatae_91E135	818	Spirochaetes	Spirochaetia	Spirochaetales	Spirochaetaceae	Borrelia	Borrelia turicatae
Brachyspira_hyodysenteriae_WA1	NC_012225	2611	Brachyspira_hyodysenteriae_WA1	2611	Spirochaetes	Spirochaetia	Spirochaetales	Brachyspiraceae	Brachyspira	Brachyspira hyodysenteriae
Brachyspira_intermedia_PWS-A	NC_017243	2869	Brachyspira_intermedia_PWS-A	2869	Spirochaetes	Spirochaetia	Spirochaetales	Brachyspiraceae	Brachyspira	Brachyspira intermedia
Brachyspira_murdochii_DSM_12563	NC_014150	2809	Brachyspira_murdochii_DSM_12563	2809	Spirochaetes	Spirochaetia	Spirochaetales	Brachyspiraceae	Brachyspira	Brachyspira murdochii
Brachyspira_pilosicoli_95-1000	NC_014330	2299	Brachyspira_pilosicoli_95-1000	2299	Spirochaetes	Spirochaetia	Spirochaetales	Brachyspiraceae	Brachyspira	Brachyspira pilosicoli
Leptospira_biflexa_serovar_Patoc_strain_Patoc_1_Ames	NC_010842-5	3543	Leptospira_biflexa	3605	Spirochaetes	Spirochaetia	Spirochaetales	Leptospiraceae	Leptospira	Leptospira biflexa
Leptospira_biflexa_serovar_Patoc_strain_Patoc_1_Paris	NC_010602-843	3667	Leptospira_biflexa	3605	Spirochaetes	Spirochaetia	Spirochaetales	Leptospiraceae	Leptospira	Leptospira biflexa
Leptospira_borgpetersenii_serovar_Hardjo-bovis_JB197	NC_008510-1	2880	Leptospira_borgpetersenii	2912.5	Spirochaetes	Spirochaetia	Spirochaetales	Leptospiraceae	Leptospira	Leptospira borgpetersenii
Leptospira_borgpetersenii_serovar_Hardjo-bovis_L550	NC_008508-9	2945	Leptospira_borgpetersenii	2912.5	Spirochaetes	Spirochaetia	Spirochaetales	Leptospiraceae	Leptospira	Leptospira borgpetersenii
Leptospira_interrogans_serovar_Copenhageni_str_Fiocruz_L1-130	NC_005823-4	3667	Leptospira_interrogans	3693.33	Spirochaetes	Spirochaetia	Spirochaetales	Leptospiraceae	Leptospira	Leptospira interrogans
Leptospira_interrogans_serovar_Lai_str_56601	NC_004342-3	3702	Leptospira_interrogans	3693.33	Spirochaetes	Spirochaetia	Spirochaetales	Leptospiraceae	Leptospira	Leptospira interrogans
Leptospira_interrogans_serovar_Lai_str_IPAV	NC_017551-2	3711	Leptospira_interrogans	3693.33	Spirochaetes	Spirochaetia	Spirochaetales	Leptospiraceae	Leptospira	Leptospira interrogans
Sphaerochaeta_pleomorpha_str_Grapes	NC_016633	3159	Sphaerochaeta_pleomorpha_str_Grapes	3159	Spirochaetes	Spirochaetia	Spirochaetales	Spirochaetaceae	Sphaerochaeta	Sphaerochaeta pleomorpha
Spirochaeta_africana_DSM_8902	NC_017098	2782	Spirochaeta_africana_DSM_8902	2782	Spirochaetes	Spirochaetia	Spirochaetales	Spirochaetaceae	Spirochaeta	Spirochaeta africana
Spirochaeta_caldaria_DSM_7334	NC_015732	2789	Spirochaeta_caldaria_DSM_7334	2789	Spirochaetes	Spirochaetia	Spirochaetales	Spirochaetaceae	Spirochaeta	Spirochaeta caldaria
Spirochaeta_coccoides_DSM_17374	NC_015436	1822	Spirochaeta_coccoides_DSM_17374	1822	Spirochaetes	Spirochaetia	Spirochaetales	Spirochaetaceae	Sphaerochaeta	Sphaerochaeta coccoides
Spirochaeta_smaragdinae_DSM_11293	NC_014364	4219	Spirochaeta_smaragdinae_DSM_11293	4219	Spirochaetes	Spirochaetia	Spirochaetales	Spirochaetaceae	Spirochaeta	Spirochaeta smaragdinae
Spirochaeta_sp_Buddy	NC_015152	3017	Spirochaeta_sp_Buddy	3017	Spirochaetes	Spirochaetia	Spirochaetales	Spirochaetaceae	Sphaerochaeta	Sphaerochaeta globus
Spirochaeta_thermophila_DSM_6192	NC_014484	2203	Spirochaeta_thermophila	2233.5	Spirochaetes	Spirochaetia	Spirochaetales	Spirochaetaceae	Spirochaeta	Spirochaeta thermophila
Spirochaeta_thermophila_DSM_6578	NC_017583	2264	Spirochaeta_thermophila	2233.5	Spirochaetes	Spirochaetia	Spirochaetales	Spirochaetaceae	Spirochaeta	Spirochaeta thermophila
Treponema_azotonutricium_ZAS-9	NC_015577	3474	Treponema_azotonutricium_ZAS-9	3474	Spirochaetes	Spirochaetia	Spirochaetales	Spirochaetaceae	Treponema	Treponema azotonutricium
Treponema_brennaborense_DSM_12168	NC_015500	2531	Treponema_brennaborense_DSM_12168	2531	Spirochaetes	Spirochaetia	Spirochaetales	Spirochaetaceae	Treponema	Treponema brennaborense
Treponema_denticola_ATCC_35405	NC_002967	2767	Treponema_denticola_ATCC_35405	2767	Spirochaetes	Spirochaetia	Spirochaetales	Spirochaetaceae	Treponema	Treponema denticola
Treponema_pallidum_subsp_pallidum_DAL-1	NC_016844	1056	Treponema_pallidum	1042.29	Spirochaetes	Spirochaetia	Spirochaetales	Spirochaetaceae	Treponema	Treponema pallidum
Treponema_pallidum_subsp_pallidum_SS14	NC_010741	1028	Treponema_pallidum	1042.29	Spirochaetes	Spirochaetia	Spirochaetales	Spirochaetaceae	Treponema	Treponema pallidum
Treponema_pallidum_subsp_pallidum_str_Chicago	NC_017268	981	Treponema_pallidum	1042.29	Spirochaetes	Spirochaetia	Spirochaetales	Spirochaetaceae	Treponema	Treponema pallidum
Treponema_pallidum_subsp_pallidum_str_Nichols	NC_000919	1036	Treponema_pallidum	1042.29	Spirochaetes	Spirochaetia	Spirochaetales	Spirochaetaceae	Treponema	Treponema pallidum
Treponema_pallidum_subsp_pertenue_str_CDC2	NC_016848	1065	Treponema_pallidum	1042.29	Spirochaetes	Spirochaetia	Spirochaetales	Spirochaetaceae	Treponema	Treponema pallidum
Treponema_pallidum_subsp_pertenue_str_Gauthier	NC_016843	1065	Treponema_pallidum	1042.29	Spirochaetes	Spirochaetia	Spirochaetales	Spirochaetaceae	Treponema	Treponema pallidum
Treponema_pallidum_subsp_pertenue_str_SamoaD	NC_016842	1065	Treponema_pallidum	1042.29	Spirochaetes	Spirochaetia	Spirochaetales	Spirochaetaceae	Treponema	Treponema pallidum
Treponema_paraluiscuniculi_Cuniculi_A	NC_015714	1010	Treponema_paraluiscuniculi_Cuniculi_A	1010	Spirochaetes	Spirochaetia	Spirochaetales	Spirochaetaceae	Treponema	Treponema paraluiscuniculi
Treponema_primitia_ZAS-2	NC_015578	3523	Treponema_primitia_ZAS-2	3523	Spirochaetes	Spirochaetia	Spirochaetales	Spirochaetaceae	Treponema	Treponema primitia
Treponema_succinifaciens_DSM_2489	NC_015385	2452	Treponema_succinifaciens_DSM_2489	2452	Spirochaetes	Spirochaetia	Spirochaetales	Spirochaetaceae	Treponema	Treponema succinifaciens
Fervidobacterium_nodosum_Rt17-B1	NC_009718	1750	Fervidobacterium_nodosum_Rt17-B1	1750	Thermotogae	Thermotogae	Thermotogales	Thermotogaceae	Fervidobacterium	Fervidobacterium nodosum
Fervidobacterium_pennivorans_DSM_9078	NC_017095	1947	Fervidobacterium_pennivorans_DSM_9078	1947	Thermotogae	Thermotogae	Thermotogales	Thermotogaceae	Fervidobacterium	Fervidobacterium pennivorans
Kosmotoga_olearia_TBF_19-5-1	NC_012785	2118	Kosmotoga_olearia_TBF_1951	2118	Thermotogae	Thermotogae	Thermotogales	Thermotogaceae	Kosmotoga	Kosmotoga olearia
Marinitoga_piezophila_KA3	NC_016751	2033	Marinitoga_piezophila_KA3	2033	Thermotogae	Thermotogae	Thermotogales	Thermotogaceae	Marinitoga	Marinitoga piezophila
Mesotoga_prima_MesG1_Ag_4-2	NC_017934	2572	Mesotoga_prima_MesG1Ag42	2572	Thermotogae	Thermotogae	Thermotogales	Thermotogaceae	Mesotoga	Mesotoga prima
Petrotoga_mobilis_SJ95	NC_010003	1898	Petrotoga_mobilis_SJ95	1898	Thermotogae	Thermotogae	Thermotogales	Thermotogaceae	Petrotoga	Petrotoga mobilis
Thermosipho_africanus_TCF52B	NC_011653	1954	Thermosipho_africanus_TCF52B	1954	Thermotogae	Thermotogae	Thermotogales	Thermotogaceae	Thermosipho	Thermosipho africanus
Thermosipho_melanesiensis_BI429	NC_009616	1879	Thermosipho_melanesiensis_BI429	1879	Thermotogae	Thermotogae	Thermotogales	Thermotogaceae	Thermosipho	Thermosipho melanesiensis
Thermotoga_lettingae_TMO	NC_009828	2040	Thermotoga_lettingae_TMO	2040	Thermotogae	Thermotogae	Thermotogales	Thermotogaceae	Thermotoga	Thermotoga lettingae
Thermotoga_maritima_MSB8	NC_000853	1858	Thermotoga_maritima_MSB8	1858	Thermotogae	Thermotogae	Thermotogales	Thermotogaceae	Thermotoga	Thermotoga maritima
Thermotoga_naphthophila_RKU-10	NC_013642	1768	Thermotoga_naphthophila_RKU-10	1768	Thermotogae	Thermotogae	Thermotogales	Thermotogaceae	Thermotoga	Thermotoga naphthophila
Thermotoga_neapolitana_DSM_4359	NC_011978	1937	Thermotoga_neapolitana_DSM_4359	1937	Thermotogae	Thermotogae	Thermotogales	Thermotogaceae	Thermotoga	Thermotoga neapolitana
Thermotoga_petrophila_RKU-1	NC_009486	1785	Thermotoga_petrophila_RKU-1	1785	Thermotogae	Thermotogae	Thermotogales	Thermotogaceae	Thermotoga	Thermotoga petrophila
Thermotoga_sp_RQ2	NC_010483	1819	Thermotoga_sp_RQ2	1819	Thermotogae	Thermotogae	Thermotogales	Thermotogaceae	Thermotoga	Thermotoga sp RQ2
Thermotoga_thermarum_DSM_5069	NC_015707	1945	Thermotoga_thermarum_DSM_5069	1945	Thermotogae	Thermotogae	Thermotogales	Thermotogaceae	Thermotoga	Thermotoga thermarum
Aminobacterium_colombiense_DSM_12261	NC_014011	1876	Aminobacterium_colombiense_DSM_12261	1876	Synergistetes	Synergistia	Synergistales	Synergistaceae	Aminobacterium	Aminobacterium colombiense
Caldisericum_exile_AZM16c01	NC_017096	1581	Caldisericum_exile_AZM16c01	1581	Caldiserica	Caldisericia	Caldisericales	Caldisericaceae	Caldisericum	Caldisericum exile
Candidatus_Cloacamonas_acidaminovorans	NS_000195	1815	Candidatus_Cloacamonas_acidaminovorans	1815	unclassified Bacteria	-	candidate division WWE1	-	Candidatus Cloacamonas	Candidatus Cloacamonas acidaminovorans
Candidatus_Nitrospira_defluvii	NC_014355	4268	Candidatus_Nitrospira_defluvii	4268	Nitrospirae	Nitrospira	Nitrospirales	Nitrospiraceae	Nitrospira	Candidatus Nitrospira defluvii
Coprothermobacter_proteolyticus_DSM_5265	NC_011295	1482	Coprothermobacter_proteolyticus_DSM_5265	1482	-	-	-	Thermodesulfobiaceae	Coprothermobacter	Coprothermobacter proteolyticus
Dictyoglomus_thermophilum_H-6-12	NC_011297	1912	Dictyoglomus_thermophilum_H-6-12	1912	Dictyoglomi	Dictyoglomia	Dictyoglomales	Dictyoglomaceae	Dictyoglomus	Dictyoglomus thermophilum
Dictyoglomus_turgidum_DSM_6724	NC_011661	1744	Dictyoglomus_turgidum_DSM_6724	1744	Dictyoglomi	Dictyoglomia	Dictyoglomales	Dictyoglomaceae	Dictyoglomus	Dictyoglomus turgidum
Elusimicrobium_minutum_Pei191	NC_010644	1529	Elusimicrobium_minutum_Pei191	1529	Elusimicrobia	Elusimicrobia	Elusimicrobiales	Elusimicrobiaceae	Elusimicrobium	Elusimicrobium minutum
Fibrobacter_succinogenes_subsp_succinogenes_S85	NC_013410	3085	Fibrobacter_succinogenes	2978	Fibrobacteres	Fibrobacteria	Fibrobacterales	Fibrobacteraceae	Fibrobacter	Fibrobacter succinogenes
Fibrobacter_succinogenes_subsp_succinogenes_S85_Xd	NC_017448	2871	Fibrobacter_succinogenes	2978	Fibrobacteres	Fibrobacteria	Fibrobacterales	Fibrobacteraceae	Fibrobacter	Fibrobacter succinogenes
Gemmatimonas_aurantiaca_T-27	NC_012489	3935	Gemmatimonas_aurantiaca_T-27	3935	Gemmatimonadetes	Gemmatimonadetes	Gemmatimonadales	Gemmatimonadaceae	Gemmatimonas	Gemmatimonas aurantiaca
Leptospirillum_ferrooxidans_C2-3	NC_017094	2417	Leptospirillum_ferrooxidans_C2-3	2417	Nitrospirae	Nitrospira	Nitrospirales	Nitrospiraceae	Leptospirillum	Leptospirillum ferrooxidans
Thermanaerovibrio_acidaminovorans_DSM_6589	NC_013522	1738	Thermanaerovibrio_acidaminovorans_DSM_6589	1738	Synergistetes	Synergistia	Synergistales	Synergistaceae	Thermanaerovibrio	Thermanaerovibrio acidaminovorans
Thermodesulfobium_narugense_DSM_14796	NC_015499	1807	Thermodesulfobium_narugense_DSM_14796	1807	-	-	-	Thermodesulfobiaceae	Thermodesulfobium	Thermodesulfobium narugense
Thermodesulfovibrio_yellowstonii_DSM_11347	NC_011296	2033	Thermodesulfovibrio_yellowstonii_DSM_11347	2033	Nitrospirae	Nitrospira	Nitrospirales	Nitrospiraceae	Thermodesulfovibrio	Thermodesulfovibrio yellowstonii
Thermovirga_lienii_DSM_17291	NC_016148	1849	Thermovirga_lienii_DSM_17291	1849	Synergistetes	Synergistia	Synergistales	Synergistaceae	Thermovirga	Thermovirga lienii
Uncultured_Termite_group_1_bacterium_phylotype_Rs-D17	NS_000191	761	Uncultured_Termite_group_1_bacterium_phylotype_Rs-D17	761	Elusimicrobia	-	-	-	environmental samples	uncultured Termite group 1 bacterium

## Sheet: Archaeal Genomes
List of archaea
Strain	Genome accession	Number of protein sequences	Phylum	Class	Order	Family	Genus	Species
Acidianus_hospitalis_W1	NC_015518	2329	Crenarchaeota	Thermoprotei	Sulfolobales	Sulfolobaceae	Acidianus	Acidianus hospitalis
Acidilobus_saccharovorans_345-15	NC_014374	1499	Crenarchaeota	Thermoprotei	Acidilobales	Acidilobaceae	Acidilobus	Acidilobus saccharovorans
Aeropyrum_pernix_K1	NC_000854	1700	Crenarchaeota	Thermoprotei	Desulfurococcales	Desulfurococcaceae	Aeropyrum	Aeropyrum pernix
Caldivirga_maquilingensis_IC-167	NC_009954	1963	Crenarchaeota	Thermoprotei	Thermoproteales	Thermoproteaceae	Caldivirga	Caldivirga maquilingensis
Desulfurococcus_fermentans_DSM_16532	NC_018001	1421	Crenarchaeota	Thermoprotei	Desulfurococcales	Desulfurococcaceae	Desulfurococcus	Desulfurococcus fermentans
Desulfurococcus_kamchatkensis_1221n	NC_011766	1471	Crenarchaeota	Thermoprotei	Desulfurococcales	Desulfurococcaceae	Desulfurococcus	Desulfurococcus kamchatkensis
Desulfurococcus_mucosus_DSM_2162	NC_014961	1345	Crenarchaeota	Thermoprotei	Desulfurococcales	Desulfurococcaceae	Desulfurococcus	Desulfurococcus mucosus
Fervidicoccus_fontis_Kam940	NC_017461	1385	Crenarchaeota	Thermoprotei	Fervidicoccales	Fervidicoccaceae	Fervidicoccus	Fervidicoccus fontis
Hyperthermus_butylicus_DSM_5456	NC_008818	1603	Crenarchaeota	Thermoprotei	Desulfurococcales	Pyrodictiaceae	Hyperthermus	Hyperthermus butylicus
Ignicoccus_hospitalis_KIN4-I	NC_009776	1434	Crenarchaeota	Thermoprotei	Desulfurococcales	Desulfurococcaceae	Ignicoccus	Ignicoccus hospitalis
Ignisphaera_aggregans_DSM_17230	NC_014471	1930	Crenarchaeota	Thermoprotei	Desulfurococcales	Desulfurococcaceae	Ignisphaera	Ignisphaera aggregans
Metallosphaera_cuprina_Ar-4	NC_015435	2029	Crenarchaeota	Thermoprotei	Sulfolobales	Sulfolobaceae	Metallosphaera	Metallosphaera cuprina
Metallosphaera_sedula_DSM_5348	NC_009440	2256	Crenarchaeota	Thermoprotei	Sulfolobales	Sulfolobaceae	Metallosphaera	Metallosphaera sedula
Pyrobaculum_aerophilum_str_IM2	NC_003364	2604	Crenarchaeota	Thermoprotei	Thermoproteales	Thermoproteaceae	Pyrobaculum	Pyrobaculum aerophilum
Pyrobaculum_arsenaticum_DSM_13514	NC_009376	2299	Crenarchaeota	Thermoprotei	Thermoproteales	Thermoproteaceae	Pyrobaculum	Pyrobaculum arsenaticum
Pyrobaculum_calidifontis_JCM_11548	NC_009073	2152	Crenarchaeota	Thermoprotei	Thermoproteales	Thermoproteaceae	Pyrobaculum	Pyrobaculum calidifontis
Pyrobaculum_islandicum_DSM_4184	NC_008701	1978	Crenarchaeota	Thermoprotei	Thermoproteales	Thermoproteaceae	Pyrobaculum	Pyrobaculum islandicum
Pyrobaculum_oguniense_TE7	NC_016885	2800	Crenarchaeota	Thermoprotei	Thermoproteales	Thermoproteaceae	Pyrobaculum	Pyrobaculum oguniense
Pyrobaculum_sp_1860	NC_016645	2824	Crenarchaeota	Thermoprotei	Thermoproteales	Thermoproteaceae	Pyrobaculum	Pyrobaculum sp
Pyrolobus_fumarii_1A	NC_015931	1967	Crenarchaeota	Thermoprotei	Desulfurococcales	Pyrodictiaceae	Pyrolobus	Pyrolobus fumarii
Staphylothermus_hellenicus_DSM_12710	NC_014205	1599	Crenarchaeota	Thermoprotei	Desulfurococcales	Desulfurococcaceae	Staphylothermus	Staphylothermus hellenicus
Staphylothermus_marinus_F1	NC_009033	1573	Crenarchaeota	Thermoprotei	Desulfurococcales	Desulfurococcaceae	Staphylothermus	Staphylothermus marinus
Sulfolobus_acidocaldarius_DSM_639	NC_007181	2224	Crenarchaeota	Thermoprotei	Sulfolobales	Sulfolobaceae	Sulfolobus	Sulfolobus acidocaldarius
Sulfolobus_islandicus_HVE10-4	NC_017275	2720	Crenarchaeota	Thermoprotei	Sulfolobales	Sulfolobaceae	Sulfolobus	Sulfolobus islandicus
Sulfolobus_islandicus_LD_8-5	NC_013769	2916	Crenarchaeota	Thermoprotei	Sulfolobales	Sulfolobaceae	Sulfolobus	Sulfolobus islandicus
Sulfolobus_islandicus_LS-2-15	NC_012589	2737	Crenarchaeota	Thermoprotei	Sulfolobales	Sulfolobaceae	Sulfolobus	Sulfolobus islandicus
Sulfolobus_islandicus_M_14-25	NC_012588	2608	Crenarchaeota	Thermoprotei	Sulfolobales	Sulfolobaceae	Sulfolobus	Sulfolobus islandicus
Sulfolobus_islandicus_M_16-27	NC_012632	2657	Crenarchaeota	Thermoprotei	Sulfolobales	Sulfolobaceae	Sulfolobus	Sulfolobus islandicus
Sulfolobus_islandicus_M_16-4	NC_012726	2735	Crenarchaeota	Thermoprotei	Sulfolobales	Sulfolobaceae	Sulfolobus	Sulfolobus islandicus
Sulfolobus_islandicus_REY15A	NC_017276	2644	Crenarchaeota	Thermoprotei	Sulfolobales	Sulfolobaceae	Sulfolobus	Sulfolobus islandicus
Sulfolobus_islandicus_YG_57-14	NC_012622	2903	Crenarchaeota	Thermoprotei	Sulfolobales	Sulfolobaceae	Sulfolobus	Sulfolobus islandicus
Sulfolobus_islandicus_YN_15-51	NC_012623	2850	Crenarchaeota	Thermoprotei	Sulfolobales	Sulfolobaceae	Sulfolobus	Sulfolobus islandicus
Sulfolobus_solfataricus_98-2	NC_017274	2679	Crenarchaeota	Thermoprotei	Sulfolobales	Sulfolobaceae	Sulfolobus	Sulfolobus solfataricus
Sulfolobus_solfataricus_P2	NC_002754	2978	Crenarchaeota	Thermoprotei	Sulfolobales	Sulfolobaceae	Sulfolobus	Sulfolobus solfataricus
Sulfolobus_tokodaii_str_7	NC_003106	2826	Crenarchaeota	Thermoprotei	Sulfolobales	Sulfolobaceae	Sulfolobus	Sulfolobus tokodaii
Thermofilum_pendens_Hrk_5	NC_008698	1826	Crenarchaeota	Thermoprotei	Thermoproteales	Thermofilaceae	Thermofilum	Thermofilum pendens
Thermogladius_sp_1633	NC_017954	1413	Crenarchaeota	Thermoprotei	Desulfurococcales	Desulfurococcaceae	Thermogladius	Thermogladius cellulolyticus
Thermoproteus_neutrophilus_V24Sta	NC_010525	1966	Crenarchaeota	Thermoprotei	Thermoproteales	Thermoproteaceae	Pyrobaculum	Pyrobaculum neutrophilum
Thermoproteus_tenax_Kra_1	NC_016070	2049	Crenarchaeota	Thermoprotei	Thermoproteales	Thermoproteaceae	Thermoproteus	Thermoproteus tenax
Thermoproteus_uzoniensis_768-20	NC_015315	2186	Crenarchaeota	Thermoprotei	Thermoproteales	Thermoproteaceae	Thermoproteus	Thermoproteus uzoniensis
Thermosphaera_aggregans_DSM_11486	NC_014160	1387	Crenarchaeota	Thermoprotei	Desulfurococcales	Desulfurococcaceae	Thermosphaera	Thermosphaera aggregans
Vulcanisaeta_distributa_DSM_14429	NC_014537	2493	Crenarchaeota	Thermoprotei	Thermoproteales	Thermoproteaceae	Vulcanisaeta	Vulcanisaeta distributa
Vulcanisaeta_moutnovskia_768-28	NC_015151	2320	Crenarchaeota	Thermoprotei	Thermoproteales	Thermoproteaceae	Vulcanisaeta	Vulcanisaeta moutnovskia
Archaeoglobus_fulgidus_DSM_4304	NC_000917	2420	Euryarchaeota	Archaeoglobi	Archaeoglobales	Archaeoglobaceae	Archaeoglobus	Archaeoglobus fulgidus
Archaeoglobus_profundus_DSM_5631	NC_013741	1819	Euryarchaeota	Archaeoglobi	Archaeoglobales	Archaeoglobaceae	Archaeoglobus	Archaeoglobus profundus
Archaeoglobus_veneficus_SNP6	NC_015320	2090	Euryarchaeota	Archaeoglobi	Archaeoglobales	Archaeoglobaceae	Archaeoglobus	Archaeoglobus veneficus
Ferroglobus_placidus_DSM_10642	NC_013849	2480	Euryarchaeota	Archaeoglobi	Archaeoglobales	Archaeoglobaceae	Ferroglobus	Ferroglobus placidus
Halalkalicoccus_jeotgali_B3	NC_014297	3035	Euryarchaeota	Halobacteria	Halobacteriales	Halobacteriaceae	Halalkalicoccus	Halalkalicoccus jeotgali
Haloarcula_californiae_ATCC_33799	NC_000001	4627	Euryarchaeota	Halobacteria	Halobacteriales	Halobacteriaceae	Haloarcula	Haloarcula californiae
Haloarcula_hispanica_ATCC_33960	NC_015948-3	3497	Euryarchaeota	Halobacteria	Halobacteriales	Halobacteriaceae	Haloarcula	Haloarcula hispanica
Haloarcula_marismortui_ATCC_43049	NC_006396-7	3415	Euryarchaeota	Halobacteria	Halobacteriales	Halobacteriaceae	Haloarcula	Haloarcula marismortui
Haloarcula_sinaiiensis_ATCC_33800	NC_000002	4538	Euryarchaeota	Halobacteria	Halobacteriales	Halobacteriaceae	Haloarcula	Haloarcula sinaiiensis
Haloarcula_vallismortis_ATCC_29715	NC_000003	4084	Euryarchaeota	Halobacteria	Halobacteriales	Halobacteriaceae	Haloarcula	Haloarcula vallismortis
Halobacterium_salinarum_R1	NC_010364	2110	Euryarchaeota	Halobacteria	Halobacteriales	Halobacteriaceae	Halobacterium	Halobacterium salinarum
Halobacterium_sp_NRC-1	NC_002607	2075	Euryarchaeota	Halobacteria	Halobacteriales	Halobacteriaceae	Halobacterium	Halobacterium salinarum
Haloferax_denitrificans_ATCC_35960	NC_000004	3809	Euryarchaeota	Halobacteria	Halobacteriales	Halobacteriaceae	Haloferax	Haloferax denitrificans
Haloferax_mediterranei_ATCC_33500	NC_017941	2951	Euryarchaeota	Halobacteria	Halobacteriales	Halobacteriaceae	Haloferax	Haloferax mediterranei
Haloferax_mucosum_ATCC_BAA-1512	NC_000005	3455	Euryarchaeota	Halobacteria	Halobacteriales	Halobacteriaceae	Haloferax	Haloferax mucosum
Haloferax_sulfurifontis_ATCC_BAA-897	NC_000006	3856	Euryarchaeota	Halobacteria	Halobacteriales	Halobacteriaceae	Haloferax	Haloferax sulfurifontis
Haloferax_volcanii_DS2	NC_013967	2945	Euryarchaeota	Halobacteria	Halobacteriales	Halobacteriaceae	Haloferax	Haloferax volcanii
Halogeometricum_borinquense_DSM_11551	NC_014729	2893	Euryarchaeota	Halobacteria	Halobacteriales	Halobacteriaceae	Halogeometricum	Halogeometricum borinquense
Halomicrobium_mukohataei_DSM_12286	NC_013202	3173	Euryarchaeota	Halobacteria	Halobacteriales	Halobacteriaceae	Halomicrobium	Halomicrobium mukohataei
Halopiger_xanaduensis_SH-6	NC_015666	3588	Euryarchaeota	Halobacteria	Halobacteriales	Halobacteriaceae	Halopiger	Halopiger xanaduensis
Haloquadratum_walsbyi_C23	NC_017459	2661	Euryarchaeota	Halobacteria	Halobacteriales	Halobacteriaceae	Haloquadratum	Haloquadratum walsbyi
Haloquadratum_walsbyi_DSM_16790	NC_008212	2610	Euryarchaeota	Halobacteria	Halobacteriales	Halobacteriaceae	Haloquadratum	Haloquadratum walsbyi
Halorhabdus_utahensis_DSM_12940	NC_013158	2998	Euryarchaeota	Halobacteria	Halobacteriales	Halobacteriaceae	Halorhabdus	Halorhabdus utahensis
Halorubrum_lacusprofundi_ATCC_49239	NC_012029-8	3184	Euryarchaeota	Halobacteria	Halobacteriales	Halobacteriaceae	Halorubrum	Halorubrum lacusprofundi
Haloterrigena_turkmenica_DSM_5511	NC_013743	3739	Euryarchaeota	Halobacteria	Halobacteriales	Halobacteriaceae	Haloterrigena	Haloterrigena turkmenica
Natrialba_magadii_ATCC_43099	NC_013922	3559	Euryarchaeota	Halobacteria	Halobacteriales	Halobacteriaceae	Natrialba	Natrialba magadii
Natronomonas_pharaonis_DSM_2160	NC_007426	2659	Euryarchaeota	Halobacteria	Halobacteriales	Halobacteriaceae	Natronomonas	Natronomonas pharaonis
Methanobacterium_sp_AL-21	NC_015216	2493	Euryarchaeota	Methanobacteria	Methanobacteriales	Methanobacteriaceae	Methanobacterium	Methanobacterium sp
Methanobacterium_sp_SWAN-1	NC_015574	2397	Euryarchaeota	Methanobacteria	Methanobacteriales	Methanobacteriaceae	Methanobacterium	Methanobacterium sp
Methanobrevibacter_ruminantium_M1	NC_013790	2217	Euryarchaeota	Methanobacteria	Methanobacteriales	Methanobacteriaceae	Methanobrevibacter	Methanobrevibacter ruminantium
Methanobrevibacter_smithii_ATCC_35061	NC_009515	1793	Euryarchaeota	Methanobacteria	Methanobacteriales	Methanobacteriaceae	Methanobrevibacter	Methanobrevibacter smithii
Methanosphaera_stadtmanae_DSM_3091	NC_007681	1535	Euryarchaeota	Methanobacteria	Methanobacteriales	Methanobacteriaceae	Methanosphaera	Methanosphaera stadtmanae
Methanothermobacter_marburgensis_str_Marburg	NC_014408	1753	Euryarchaeota	Methanobacteria	Methanobacteriales	Methanobacteriaceae	Methanothermobacter	Methanothermobacter marburgensis
Methanothermobacter_thermautotrophicus_str_Delta_H	NC_000916	1873	Euryarchaeota	Methanobacteria	Methanobacteriales	Methanobacteriaceae	Methanothermobacter	Methanothermobacter thermautotrophicus
Methanothermus_fervidus_DSM_2088	NC_014658	1283	Euryarchaeota	Methanobacteria	Methanobacteriales	Methanothermaceae	Methanothermus	Methanothermus fervidus
Methanocaldococcus_fervens_AG86	NC_013156	1546	Euryarchaeota	Methanococci	Methanococcales	Methanocaldococcaceae	Methanocaldococcus	Methanocaldococcus fervens
Methanocaldococcus_infernus_ME	NC_014122	1441	Euryarchaeota	Methanococci	Methanococcales	Methanocaldococcaceae	Methanocaldococcus	Methanocaldococcus infernus
Methanocaldococcus_jannaschii_DSM_2661	NC_000909	1714	Euryarchaeota	Methanococci	Methanococcales	Methanocaldococcaceae	Methanocaldococcus	Methanocaldococcus jannaschii
Methanocaldococcus_sp_FS406-22	NC_013887	1804	Euryarchaeota	Methanococci	Methanococcales	Methanocaldococcaceae	Methanocaldococcus	Methanocaldococcus sp
Methanocaldococcus_vulcanius_M7	NC_013407	1727	Euryarchaeota	Methanococci	Methanococcales	Methanocaldococcaceae	Methanocaldococcus	Methanocaldococcus vulcanius
Methanococcus_aeolicus_Nankai-3	NC_009635	1490	Euryarchaeota	Methanococci	Methanococcales	Methanococcaceae	Methanococcus	Methanococcus aeolicus
Methanococcus_maripaludis_C5	NC_009135	1813	Euryarchaeota	Methanococci	Methanococcales	Methanococcaceae	Methanococcus	Methanococcus maripaludis
Methanococcus_maripaludis_C6	NC_009975	1826	Euryarchaeota	Methanococci	Methanococcales	Methanococcaceae	Methanococcus	Methanococcus maripaludis
Methanococcus_maripaludis_C7	NC_009637	1788	Euryarchaeota	Methanococci	Methanococcales	Methanococcaceae	Methanococcus	Methanococcus maripaludis
Methanococcus_maripaludis_S2	NC_005791	1722	Euryarchaeota	Methanococci	Methanococcales	Methanococcaceae	Methanococcus	Methanococcus maripaludis
Methanococcus_maripaludis_X1	NC_015847	1848	Euryarchaeota	Methanococci	Methanococcales	Methanococcaceae	Methanococcus	Methanococcus maripaludis
Methanococcus_vannielii_SB	NC_009634	1678	Euryarchaeota	Methanococci	Methanococcales	Methanococcaceae	Methanococcus	Methanococcus vannielii
Methanococcus_voltae_A3	NC_014222	1717	Euryarchaeota	Methanococci	Methanococcales	Methanococcaceae	Methanococcus	Methanococcus voltae
Methanothermococcus_okinawensis_IH1	NC_015636	1585	Euryarchaeota	Methanococci	Methanococcales	Methanococcaceae	Methanothermococcus	Methanothermococcus okinawensis
Methanotorris_igneus_Kol_5	NC_015562	1772	Euryarchaeota	Methanococci	Methanococcales	Methanocaldococcaceae	Methanotorris	Methanotorris igneus
Methanocella_paludicola_SANAE	NC_013665	3004	Euryarchaeota	Methanomicrobia	Methanocellales	Methanocellaceae	Methanocella	Methanocella paludicola
Methanocella_sp_HZ254	NC_017034	2455	Euryarchaeota	Methanomicrobia	Methanocellales	Methanocellaceae	Methanocella	Methanocella conradii
Methanococcoides_burtonii_DSM_6242	NC_007955	2273	Euryarchaeota	Methanomicrobia	Methanosarcinales	Methanosarcinaceae	Methanococcoides	Methanococcoides burtonii
Methanocorpusculum_labreanum_Z	NC_008942	1741	Euryarchaeota	Methanomicrobia	Methanomicrobiales	Methanocorpusculaceae	Methanocorpusculum	Methanocorpusculum labreanum
Methanoculleus_marisnigri_JR1	NC_009051	2490	Euryarchaeota	Methanomicrobia	Methanomicrobiales	Methanomicrobiaceae	Methanoculleus	Methanoculleus marisnigri
Methanohalobium_evestigatum_Z-7303	NC_014253	2148	Euryarchaeota	Methanomicrobia	Methanosarcinales	Methanosarcinaceae	Methanohalobium	Methanohalobium evestigatum
Methanohalophilus_mahii_DSM_5219	NC_014002	1987	Euryarchaeota	Methanomicrobia	Methanosarcinales	Methanosarcinaceae	Methanohalophilus	Methanohalophilus mahii
Methanoplanus_petrolearius_DSM_11571	NC_014507	2785	Euryarchaeota	Methanomicrobia	Methanomicrobiales	Methanomicrobiaceae	Methanoplanus	Methanoplanus petrolearius
Methanoregula_boonei_6A8	NC_009712	2452	Euryarchaeota	Methanomicrobia	Methanomicrobiales	Methanoregulaceae	Methanoregula	Methanoregula boonei
Methanosaeta_concilii_GP6	NC_015416	2829	Euryarchaeota	Methanomicrobia	Methanosarcinales	Methanosaetaceae	Methanosaeta	Methanosaeta concilii
Methanosaeta_harundinacea_6Ac	NC_017527	2353	Euryarchaeota	Methanomicrobia	Methanosarcinales	Methanosaetaceae	Methanosaeta	Methanosaeta harundinacea
Methanosaeta_thermophila_PT	NC_008553	1696	Euryarchaeota	Methanomicrobia	Methanosarcinales	Methanosaetaceae	Methanosaeta	Methanosaeta thermophila
Methanosalsum_zhilinae_DSM_4017	NC_015676	1976	Euryarchaeota	Methanomicrobia	Methanosarcinales	Methanosarcinaceae	Methanosalsum	Methanosalsum zhilinae
Methanosarcina_acetivorans_C2A	NC_003552	4540	Euryarchaeota	Methanomicrobia	Methanosarcinales	Methanosarcinaceae	Methanosarcina	Methanosarcina acetivorans
Methanosarcina_barkeri_str_Fusaro	NC_007355	3606	Euryarchaeota	Methanomicrobia	Methanosarcinales	Methanosarcinaceae	Methanosarcina	Methanosarcina barkeri
Methanosarcina_mazei_Go1	NC_003901	3368	Euryarchaeota	Methanomicrobia	Methanosarcinales	Methanosarcinaceae	Methanosarcina	Methanosarcina mazei
Methanosphaerula_palustris_E1-9c	NC_011832	2655	Euryarchaeota	Methanomicrobia	Methanomicrobiales	Methanoregulaceae	Methanosphaerula	Methanosphaerula palustris
Methanospirillum_hungatei_JF-1	NC_007796	3131	Euryarchaeota	Methanomicrobia	Methanomicrobiales	Methanospirillaceae	Methanospirillum	Methanospirillum hungatei
Uncultured_methanogenic_archaeon_RC-I	NC_009464	3089	Euryarchaeota	Methanomicrobia	Methanocellales	Methanocellaceae	Methanocella	Methanocella arvoryzae
Methanopyrus_kandleri_AV19	NC_003551	1687	Euryarchaeota	Methanopyri	Methanopyrales	Methanopyraceae	Methanopyrus	Methanopyrus kandleri
Pyrococcus_abyssi_GE5	NC_000868	1779	Euryarchaeota	Thermococci	Thermococcales	Thermococcaceae	Pyrococcus	Pyrococcus abyssi
Pyrococcus_furiosus_DSM_3638	NC_003413	2122	Euryarchaeota	Thermococci	Thermococcales	Thermococcaceae	Pyrococcus	Pyrococcus furiosus
Pyrococcus_horikoshii_OT3	NC_000961	1950	Euryarchaeota	Thermococci	Thermococcales	Thermococcaceae	Pyrococcus	Pyrococcus horikoshii
Pyrococcus_sp_NA2	NC_015474	1980	Euryarchaeota	Thermococci	Thermococcales	Thermococcaceae	Pyrococcus	Pyrococcus sp
Pyrococcus_sp_ST04	NC_017946	1748	Euryarchaeota	Thermococci	Thermococcales	Thermococcaceae	Pyrococcus	Pyrococcus sp
Pyrococcus_yayanosii_CH1	NC_015680	1865	Euryarchaeota	Thermococci	Thermococcales	Thermococcaceae	Pyrococcus	Pyrococcus yayanosii
Thermococcus_barophilus_MP	NC_014804	2207	Euryarchaeota	Thermococci	Thermococcales	Thermococcaceae	Thermococcus	Thermococcus barophilus
Thermococcus_gammatolerans_EJ3	NC_012804	2156	Euryarchaeota	Thermococci	Thermococcales	Thermococcaceae	Thermococcus	Thermococcus gammatolerans
Thermococcus_kodakarensis_KOD1	NC_006624	2306	Euryarchaeota	Thermococci	Thermococcales	Thermococcaceae	Thermococcus	Thermococcus kodakarensis
Thermococcus_onnurineus_NA1	NC_011529	1975	Euryarchaeota	Thermococci	Thermococcales	Thermococcaceae	Thermococcus	Thermococcus onnurineus
Thermococcus_sibiricus_MM_739	NC_012883	2035	Euryarchaeota	Thermococci	Thermococcales	Thermococcaceae	Thermococcus	Thermococcus sibiricus
Thermococcus_sp_4557	NC_015865	2133	Euryarchaeota	Thermococci	Thermococcales	Thermococcaceae	Thermococcus	Thermococcus sp 4557
Thermococcus_sp_AM4	NC_016051	2222	Euryarchaeota	Thermococci	Thermococcales	Thermococcaceae	Thermococcus	Thermococcus sp AM4
Aciduliprofundum_boonei_T469	NC_013926	1544	Euryarchaeota	Thermoplasmata	Thermoplasmatales	-	Aciduliprofundum	Aciduliprofundum boonei
Picrophilus_torridus_DSM_9790	NC_005877	1537	Euryarchaeota	Thermoplasmata	Thermoplasmatales	Picrophilaceae	Picrophilus	Picrophilus torridus
Thermoplasma_acidophilum_DSM_1728	NC_002578	1484	Euryarchaeota	Thermoplasmata	Thermoplasmatales	Thermoplasmataceae	Thermoplasma	Thermoplasma acidophilum
Thermoplasma_volcanium_GSS1	NC_002689	1501	Euryarchaeota	Thermoplasmata	Thermoplasmatales	Thermoplasmataceae	Thermoplasma	Thermoplasma volcanium
Candidatus_Korarchaeum_cryptofilum_OPF8	NC_010482	1603	Korarchaeota	-	-	-	Candidatus Korarchaeum	Candidatus Korarchaeum cryptofilum
Nanoarchaeum_equitans_Kin4-M	NC_005213	540	Nanoarchaeota	-	-	-	Nanoarchaeum	Nanoarchaeum equitans
Cenarchaeum_symbiosum_A	NC_014820	2017	Thaumarchaeota	-	Cenarchaeales	Cenarchaeaceae	Cenarchaeum	Cenarchaeum symbiosum
Nitrosopumilus_maritimus_SCM1	NC_010085	1796	Thaumarchaeota	-	Nitrosopumilales	Nitrosopumilaceae	Nitrosopumilus	Nitrosopumilus maritimus
