# Supplementary material for: A natural barrier to lateral gene transfer from prokaryotes to eukaryotes revealed from genomes: the 70 % rule
Source: BMC Biol. 2016 Oct 17;14:89. doi: 10.1186/s12915-016-0315-9 (PMC5067920; doi:10.1186/s12915-016-0315-9)
Supplement: Additional file 4: Table S2. — List of taxonomic groups and numbers of singleton and non-singleton high-identity clades (HICs). (XLSX 43 kb) [file 12915_2016_315_MOESM4_ESM.xlsx]

## Sheet: S2 Table
Table S2. List of prokaryotic groups and numbers of singleton and non-singleton high-similarity clades (HICs).
	Taxonomic group	Number of species (genomes in Archaea)	Total number of trees	Total number of clades	Average of singleton clade identities ≥ 3rd quartile	Singleton HICs	Non-singleton HICs	Ratio of non-singleton to singleton HICs
Original EPCs	Actinobacteria	131	1595	7176	0.6491	359	329	0.916435
	Bacilli	111	1298	6691	0.7201	250	293	1.172
	Bacillales	54	1225	6118	0.7315	224	286	1.27679
	Lactobacillales	57	844	2476	0.7261	101	100	0.990099
	Bacteroidetes	66	1366	5212	0.6994	235	194	0.825532
	Cyanobacteria	31	1358	3051	0.7079	125	144	1.152
	Alphaproteobacteria	135	1624	10803	0.7069	530	431	0.813208
	Rhizobiales	53	1407	7919	0.7694	374	402	1.07487
	Betaproteobacteria	85	1486	9089	0.7742	426	414	0.971831
	Burkholderiales	59	1363	7155	0.7939	343	327	0.953353
	Crenarchaeota	43	544	1534	0.6423	56	48	0.857143
	Euryarchaeota	87	809	3094	0.6449	92	97	1.05435
	Eukaryotes	55	2585	4083	0.7032	98	40	0.408163
	Eukaryotes_no_plastid	55	1525	2386	0.7015	69	8	0.115942
Reclustered EPCs for each bacterial group	Actinobacteria	131	1220	3497	0.6829	142	122	0.859155
	Bacilli	111	973	4188	0.7582	156	130	0.833333
	Bacillales	54	916	4241	0.7512	135	182	1.34815
	Lactobacillales	57	637	1604	0.7518	57	59	1.03509
	Bacteroidetes	66	1078	3439	0.7247	132	101	0.765152
	Cyanobacteria	31	920	1897	0.7393	60	63	1.05
	Alphaproteobacteria	135	1307	6924	0.7305	304	238	0.782895
	Rhizobiales	53	1158	5633	0.7848	231	265	1.14719
	Betaproteobacteria	85	1209	5650	0.8039	214	207	0.96729
	Burkholderiales	59	1113	4333	0.8264	167	152	0.91018
Fig 2
Fig 3
S2 Fig
S3 Fig
