# Supplementary material for: A natural barrier to lateral gene transfer from prokaryotes to eukaryotes revealed from genomes: the 70 % rule
Source: BMC Biol. 2016 Oct 17;14:89. doi: 10.1186/s12915-016-0315-9 (PMC5067920; doi:10.1186/s12915-016-0315-9)
Supplement: Additional file 5: Table S3. — Annotations of top ten clusters with highest sequence identities for each taxonomic group. (XLSX 40 kb) [file 12915_2016_315_MOESM5_ESM.xlsx]

## Sheet: Sheet
Table S3. Annotations of the top 10 clusters with highest sequence identities for each taxonomic group.
Taxonomic group	Cluster ID	COG ID	COG Catogory	COG Functional Catogory	eggNOG/COG	Description
Actinobacteria	E2538_B5452_A770	G	METABOLISM	Carbohydrate transport and metabolism	COG1850	RuBisCO catalyzes two reactions the carboxylation of D- ribulose 1,5-bisphosphate, the primary event in carbon dioxide fixation, as well as the oxidative fragmentation of the pentose substrate
	E24674_B1159_A2871	R	POORLY CHARACTERIZED	General function prediction only	NOG17960	Dehydrogenase
	E7973_B939	C	METABOLISM	Energy production and conversion	proNOG00163	Aldehyde dehydrogenase
	E1410_B719_A2236	R	POORLY CHARACTERIZED	General function prediction only	COG0110	acetyltransferase
	E14515_B259	H	METABOLISM	Coenzyme transport and metabolism	virNOG14280	6,7-dimethyl-8-ribityllumazine synthase
	E7121_B8911_A8429	E	METABOLISM	Amino acid transport and metabolism	COG1509	Lysine 2,3-aminomutase YodO family protein
	E4232_B7261	R	POORLY CHARACTERIZED	General function prediction only	virNOG25055	hydrophobic protein
	E2301_B14265	H	METABOLISM	Coenzyme transport and metabolism	perNOG08607	GTP cyclohydrolase N terminal
	E395_B1222_A217	H	METABOLISM	Coenzyme transport and metabolism	COG0214	Involved in the production of pyridoxal phosphate, probably by incorporating ammonia into the pyridine ring (By similarity)
	E2268_B77	J	INFORMATION STORAGE AND PROCESSING	Translation, ribosomal structure and biogenesis	virNOG22059	ribosomal protein S11
Bacteroidetes	E2874_B121	K	INFORMATION STORAGE AND PROCESSING	Transcription	virNOG11291	DNA-dependent RNA polymerase catalyzes the transcription of DNA into RNA using the four ribonucleoside triphosphates as substrates
	E2566_B1966	C	METABOLISM	Energy production and conversion	COG0427	Acetyl-CoA hydrolase
	E4774_B1410_A6332	G	METABOLISM	Carbohydrate transport and metabolism	virNOG01254	Gdp-l-fucose synthase
	E609_B319_A532	M	CELLULAR PROCESSES AND SIGNALING	Cell wall/membrane/envelope biogenesis	COG1088	dTDP-glucose 4-6-dehydratase
	E7036_B395_A5485	G	METABOLISM	Carbohydrate transport and metabolismCOG0191	Aldolase
	E383_B976_A1405	M	CELLULAR PROCESSES AND SIGNALING	Cell wall/membrane/envelope biogenesis	COG1089	GDP-mannose 4,6-dehydratase
	E392_B927	C	METABOLISM	Energy production and conversion	COG1866	Phosphoenolpyruvate Carboxylase
	E713_B241_A302	E	METABOLISM	Amino acid transport and metabolism	virNOG08739	dehydratase
	E1551_B582_A1185	H	METABOLISM	Coenzyme transport and metabolism	virNOG04900	2-dehydro-3-deoxyphosphooctonate
	E484_B385_A1979	C	METABOLISM	Energy production and conversion	opiNOG00275	Electron transfer flavoprotein
Bacilli	E14272_B12261	S	POORLY CHARACTERIZED	Function unknown	euNOG34737
	E3344_B79	J	INFORMATION STORAGE AND PROCESSING	Translation, ribosomal structure and biogenesis	COG0361	however, it seems to stimulate more or less all the activities of the other two initiation factors, IF-2 and IF-3 (By similarity)
	E14744_B495_A1088	P	METABOLISM	Inorganic ion transport and metabolisvirNOG02768	cadmium zinc-transporting ATPase
	E3138_B136	J	INFORMATION STORAGE AND PROCESSING	Translation, ribosomal structure and biogenesis	virNOG08634	ribosomal protein L24
	E395_B1222_A217	H	METABOLISM	Coenzyme transport and metabolism	COG0214	Involved in the production of pyridoxal phosphate, probably by incorporating ammonia into the pyridine ring (By similarity)
	E3334_B1356_A6211	C	METABOLISM	Energy production and conversion	virNOG15305	Isocitrate lyase family
	E15941_B14943	A	INFORMATION STORAGE AND PROCESSING	RNA processing and modification	virNOG04243	Type II intron maturase
	E1701_B59	J	INFORMATION STORAGE AND PROCESSING	Translation, ribosomal structure and biogenesis	virNOG17719	30S ribosomal protein S10
	E7401_B620_A4138	P	METABOLISM	Inorganic ion transport and metabolisveNOG02916	solute carrier family 30 (zinc transporter), member
	E4774_B1410_A6332	G	METABOLISM	Carbohydrate transport and metabolism	virNOG01254	Gdp-l-fucose synthase
Cyanobacteria	E2880_B15580	C	METABOLISM	Energy production and conversion	virNOG21226	essential for photochemical activity. FB is the terminal electron acceptor of PSI, donating electrons to ferredoxin. The C-terminus interacts with PsaA B D and helps assemble the protein into the PSI complex. Required for binding of PsaD and PsaE to PSI. PSI is a plastocyanin-ferredoxin oxidoreductase, converting photonic excitation into a charge separation, which transfers an electron from the d…
	E1038_B90	J	INFORMATION STORAGE AND PROCESSING	Translation, ribosomal structure and biogenesis	virNOG20276	Ribosomal protein S12
	E3869_B17079	C	METABOLISM	Energy production and conversion	virNOG06954	One of the two reaction center proteins of photosystem II (PSII), D2 is needed for assembly of a stable PSII complex (By similarity)
	E9603_B7738_A971	H	METABOLISM	Coenzyme transport and metabolism	virNOG27408	4Fe-4S iron sulfur cluster binding proteins, NifH/frxC family
	E3155_B8781	E	METABOLISM	Amino acid transport and metabolism	virNOG38287	Carbon-nitrogen hydrolase
	E452_B718	Q	METABOLISM	Secondary metabolites biosynthesis, transport and catabolism	opiNOG00571	alcohol dehydrogenase
	E1462_B1496_A44	E	METABOLISM	Amino acid transport and metabolism	virNOG06224	threonine synthase
	E631_B1729_A310	O	CELLULAR PROCESSES AND SIGNALING	Posttranslational modification, protein turnover, chaperones	opiNOG01878	Peroxiredoxin
	E2875_B7660	C	METABOLISM	Energy production and conversion	virNOG23544	F(1)F(0) ATP synthase produces ATP from ADP in the presence of a proton or sodium gradient. F-type ATPases consist of two structural domains, F(1) containing the extramembraneous catalytic core and F(0) containing the membrane proton channel, linked together by a central stalk and a peripheral stalk. During catalysis, ATP synthesis in the catalytic domain of F(1) is coupled via a rotary mechanism…
	E2264_B11744	C	METABOLISM	Energy production and conversion	virNOG12824	This is one of the two reaction center proteins of photosystem II
Alphaproteobacteria	E9698_B366	C	METABOLISM	Energy production and conversion	sacNOG03388	Iron-containing alcohol dehydrogenase
	E14744_B495_A1088	P	METABOLISM	Inorganic ion transport and metabolism	virNOG02768	cadmium zinc-transporting ATPase
	E14272_B12261	S	POORLY CHARACTERIZED	Function unknown	euNOG34737
	E23653_B2824	H	METABOLISM	Coenzyme transport and metabolism	opiNOG00279	Pyruvate decarboxylase
	E1877_B157	R	POORLY CHARACTERIZED	General function prediction only	virNOG11845	Acetokinase
	E713_B241_A302	E	METABOLISM	Amino acid transport and metabolism	virNOG08739	dehydratase
	E7077_B6534_A675	S	POORLY CHARACTERIZED	Function unknown	COG1839	Adenosine specific kinase
	E6978_B51	J	INFORMATION STORAGE AND PROCESSING	Translation, ribosomal structure and biogenesis	COG0292	Binds directly to 23S ribosomal RNA and is necessary for the in vitro assembly process of the 50S ribosomal subunit. It is not involved in the protein synthesizing functions of that subunit (By similarity)
	E2278_B1335	Q	METABOLISM	Secondary metabolites biosynthesis, transport and catabolism	perNOG08501	KR domain
	E2538_B5452_A770	G	METABOLISM	Carbohydrate transport and metabolismCOG1850	RuBisCO catalyzes two reactions the carboxylation of D- ribulose 1,5-bisphosphate, the primary event in carbon dioxide fixation, as well as the oxidative fragmentation of the pentose substrate
Betaproteobacteria	E971_B44880	O	CELLULAR PROCESSES AND SIGNALING	Posttranslational modification, protein turnover, chaperones	virNOG06393	Pachytene checkpoint protein 2
	E797_B29_A39	O	CELLULAR PROCESSES AND SIGNALING	Posttranslational modification, protein turnover, chaperones	virNOG08279	Thioredoxin reductase
	E7940_B135	P	METABOLISM	Inorganic ion transport and metabolism	COG2217	p-type ATPase
	E7401_B620_A4138	P	METABOLISM	Inorganic ion transport and metabolism	veNOG02916	solute carrier family 30 (zinc transporter), member
	E5868_B7639	L	INFORMATION STORAGE AND PROCESSING	Replication, recombination and repairvirNOG26518
	E3608_B2775	P	METABOLISM	Inorganic ion transport and metabolism	virNOG06072	Chromate transporter
	E2651_B3776	R	POORLY CHARACTERIZED	General function prediction only	COG0431	Nadph-dependent fmn reductase
	E262_B2_A972	C	METABOLISM	Energy production and conversion	COG1249	dihydrolipoyl dehydrogenase
	E2268_B77	J	INFORMATION STORAGE AND PROCESSING	Translation, ribosomal structure and biogenesis	virNOG22059	ribosomal protein S11
	E2190_B358_A1066	O	CELLULAR PROCESSES AND SIGNALING	Posttranslational modification, protein turnover, chaperones	virNOG17650	methionine sulfoxide reductase
Crenarchaeota	E395_B1222_A217	H	METABOLISM	Coenzyme transport and metabolism	COG0214	Involved in the production of pyridoxal phosphate, probably by incorporating ammonia into the pyridine ring (By similarity)
	E169_A219	J	INFORMATION STORAGE AND PROCESSING	Translation, ribosomal structure and biogenesis	COG2126	Binds to the 23S rRNA (By similarity)
	E9476_A944	-	-	-	-	-
	E2061_B1302_A556	E	METABOLISM	Amino acid transport and metabolism	veNOG02026	Aminoadipate aminotransferase
	E23519_B471_A657	R	POORLY CHARACTERIZED	General function prediction only	opiNOG37697	dTDP-4-dehydrorhamnose 3,5-epimerase
	E18311_B1192_A962	G	METABOLISM	Carbohydrate transport and metabolism	COG2513	methylisocitrate lyase
	E2036_B1394_A986	C	METABOLISM	Energy production and conversion	COG1151	Catalyzes the reduction of hydroxylamine to form NH(3) and H(2)O (By similarity)
	E90_A125	J	INFORMATION STORAGE AND PROCESSING	Translation, ribosomal structure and biogenesis	COG0100	Located on the platform of the 30S subunit, it bridges several disparate RNA helices of the 16S rRNA. Forms part of the Shine-Dalgarno cleft in the 70S ribosome (By similarity)
	E713_B241_A302	E	METABOLISM	Amino acid transport and metabolism	virNOG08739	dehydratase
	E1401_B17701_A238	R	POORLY CHARACTERIZED	General function prediction only	virNOG05676	Involved in biosynthesis of the thiamine precursor thiazole. Catalyzes the conversion of NAD and glycine to adenosine diphosphate 5-(2-hydroxyethyl)-4-methylthiazole-2-carboxylic acid (ADT), an adenylated thiazole intermediate. The reaction includes an iron-dependent sulfide transfer from a conserved cysteine residue of the protein to a thiazole intermediate. The enzyme can only undergo a single …
Euryarchaeota	E2349_B344_A754	S	POORLY CHARACTERIZED	Function unknown	virNOG02075	adenine guanine permease
	E26296_B1120_A1663	P	METABOLISM	Inorganic ion transport and metabolism	COG0376	Bifunctional enzyme with both catalase and broad- spectrum peroxidase activity (By similarity)
	E23519_B471_A657	R	POORLY CHARACTERIZED	General function prediction only	opiNOG37697	dTDP-4-dehydrorhamnose 3,5-epimerase
	E9476_A944	-	-	-	-	-
	E24157_A1589	P	METABOLISM	Inorganic ion transport and metabolism	COG0798	arsenical-resistance protein
	E2061_B1302_A556	E	METABOLISM	Amino acid transport and metabolism	veNOG02026	Aminoadipate aminotransferase
	E631_B1729_A310	O	CELLULAR PROCESSES AND SIGNALING	Posttranslational modification, protein turnover, chaperones	opiNOG01878	Peroxiredoxin
	E1410_B719_A2236	R	POORLY CHARACTERIZED	General function prediction only	COG0110	acetyltransferase
	E5554_B1049_A8245	R	POORLY CHARACTERIZED	General function prediction only	virNOG11153	nadph quinone
	E27_B448_A315	I	METABOLISM	Lipid transport and metabolism	COG0365	Catalyzes the conversion of acetate into acetyl-CoA (AcCoA), an essential intermediate at the junction of anabolic and catabolic pathways. AcsA undergoes a two-step reaction. In the first half reaction, AcsA combines acetate with ATP to form acetyl-adenylate (AcAMP) intermediate. In the second half reaction, it can then transfer the acetyl group from AcAMP to the sulfhydryl group of CoA, forming …
Eukaryotes (all)	E6963_B2506	R	POORLY CHARACTERIZED	General function prediction only	COG2249	(NAD(P)H dehydrogenase) (Quinone)
	E2268_B77	J	INFORMATION STORAGE AND PROCESSING	Translation, ribosomal structure and biogenesis	virNOG22059	ribosomal protein S11
	E2190_B358_A1066	O	CELLULAR PROCESSES AND SIGNALING	Posttranslational modification, protein turnover, chaperones	virNOG17650	methionine sulfoxide reductase
	E14272_B12261	S	POORLY CHARACTERIZED	Function unknown	euNOG34737
	E1041_B1762	Q	METABOLISM	Secondary metabolites biosynthesis, transport and catabolism	opiNOG13905	Hydroxysteroid (17-beta) dehydrogenase 10
	E2555_B99	R	POORLY CHARACTERIZED	General function prediction only	COG0536	An essential GTPase which binds GTP, GDP and possibly (p)ppGpp with moderate affinity, with high nucleotide exchange rates and a fairly low GTP hydrolysis rate (By similarity). It may play a role in control of the cell cycle, stress response, ribosome biogenesis and in those bacteria that undergo differentiation, in morphogenesis control
	E2874_B121	K	INFORMATION STORAGE AND PROCESSING	Transcription	virNOG11291	DNA-dependent RNA polymerase catalyzes the transcription of DNA into RNA using the four ribonucleoside triphosphates as substrates
	E3334_B1356_A6211	C	METABOLISM	Energy production and conversion	virNOG15305	Isocitrate lyase family
	E23501_B863	R	POORLY CHARACTERIZED	General function prediction only	opiNOG20732
	E742_B411_A1727	H	METABOLISM	Coenzyme transport and metabolism	virNOG03017	biotin synthase
Eukaryotes (plastid-derived genes removed)	E6963_B2506	R	POORLY CHARACTERIZED	General function prediction only	COG2249	(NAD(P)H dehydrogenase) (Quinone)
	E2268_B77	J	INFORMATION STORAGE AND PROCESSING	Translation, ribosomal structure and biogenesis	virNOG22059	ribosomal protein S11
	E2190_B358_A1066	O	CELLULAR PROCESSES AND SIGNALING	Posttranslational modification, protein turnover, chaperones	virNOG17650	methionine sulfoxide reductase
	E14272_B12261	S	POORLY CHARACTERIZED	Function unknown	euNOG34737
	E1041_B1762	Q	METABOLISM	Secondary metabolites biosynthesis, transport and catabolism	opiNOG13905	Hydroxysteroid (17-beta) dehydrogenase 10
	E2555_B99	R	POORLY CHARACTERIZED	General function prediction only	COG0536	An essential GTPase which binds GTP, GDP and possibly (p)ppGpp with moderate affinity, with high nucleotide exchange rates and a fairly low GTP hydrolysis rate (By similarity). It may play a role in control of the cell cycle, stress response, ribosome biogenesis and in those bacteria that undergo differentiation, in morphogenesis control
	E2874_B121	K	INFORMATION STORAGE AND PROCESSING	Transcription	virNOG11291	DNA-dependent RNA polymerase catalyzes the transcription of DNA into RNA using the four ribonucleoside triphosphates as substrates
	E23501_B863	R	POORLY CHARACTERIZED	General function prediction only	opiNOG20732
	E742_B411_A1727	H	METABOLISM	Coenzyme transport and metabolism	virNOG03017	biotin synthase
	E6978_B51	J	INFORMATION STORAGE AND PROCESSING	Translation, ribosomal structure and biogenesis	COG0292	Binds directly to 23S ribosomal RNA and is necessary for the in vitro assembly process of the 50S ribosomal subunit. It is not involved in the protein synthesizing functions of that subunit (By similarity)
