# Supplementary material for: A natural barrier to lateral gene transfer from prokaryotes to eukaryotes revealed from genomes: the 70 % rule
Source: BMC Biol. 2016 Oct 17;14:89. doi: 10.1186/s12915-016-0315-9 (PMC5067920; doi:10.1186/s12915-016-0315-9)
Supplement: Additional file 6: Table S4. — Annotations of eukaryotic high-identity clades of putative plastid origin. (XLSX 42 kb) [file 12915_2016_315_MOESM6_ESM.xlsx]

## Sheet: Sheet
Table S4. Annotations of eukaryotic high-identity clades of putative plastid origin.
Taxonomic group	Cluster ID	Clade No.	Clade size	Identity	COG ID	COG Catogory	COG Functional Catogory	eggNOG/COG	Description
Eukaryotes (plastid-derived)	E1038_B90	2	1	0.88573	J	INFORMATION STORAGE AND PROCESSING	Translation, ribosomal structure and biogenesis	virNOG20276	Ribosomal protein S12
	E1057_B12239_A3398	6	1	0.762887	C	METABOLISM	Energy production and conversion	virNOG23475	2 iron, 2 sulfur cluster binding
	E1158_B653	2	1	0.767641	O	CELLULAR PROCESSES AND SIGNALING	Posttranslational modification, protein turnover, chaperones	virNOG10610	ATP-dependent Clp protease ATP-binding subunit clpA
	E1188_B71	2	1	0.728271	J	INFORMATION STORAGE AND PROCESSING	Translation, ribosomal structure and biogenesis	virNOG00516	protein synthesis. May act as a fidelity factor of the translation reaction, by catalyzing a one- codon backward translocation of tRNAs on improperly translocated ribosomes
	E14272_B12261	0	1	0.999774	S	POORLY CHARACTERIZED	Function unknown	euNOG34737
	E1629_B9562	1	1	0.724382	H	METABOLISM	Coenzyme transport and metabolism	virNOG01805	Magnesium-protoporphyrin IX monomethyl ester oxidative cyclase
	E1774_B4161_A5696	1	1	0.710938	S	POORLY CHARACTERIZED	Function unknown	COG3651	Uncharacterized protein conserved in bacteria (DUF2237)
	E2540_B5394_A3181	0	1	0.832372	C	METABOLISM	Energy production and conversion	virNOG07396	Component of the cytochrome b6-f complex, which mediates electron transfer between photosystem II (PSII) and photosystem I (PSI), cyclic electron flow around PSI, and state transitions
	E2555_B99	3	1	0.867868	R	POORLY CHARACTERIZED	General function prediction only	COG0536	An essential GTPase which binds GTP, GDP and possibly (p)ppGpp with moderate affinity, with high nucleotide exchange rates and a fairly low GTP hydrolysis rate (By similarity). It may play a role in control of the cell cycle, stress response, ribosome biogenesis and in those bacteria that undergo differentiation, in morphogenesis control
	E27718_B970	0	1	0.736626	V	CELLULAR PROCESSES AND SIGNALING	Defense mechanisms	COG1132	(ABC) transporter
	E28396_B10672	1	1	0.739628	S	POORLY CHARACTERIZED	Function unknown	NOG16139	repeat protein
	E2875_B7660	0	1	0.819183	C	METABOLISM	Energy production and conversion	virNOG23544	F(1)F(0) ATP synthase produces ATP from ADP in the presence of a proton or sodium gradient. F-type ATPases consist of two structural domains, F(1) containing the extramembraneous catalytic core and F(0) containing the membrane proton channel, linked together by a central stalk and a peripheral stalk. During catalysis, ATP synthesis in the catalytic domain of F(1) is coupled via a rotary mechanism…
	E2875_B7660	1	1	0.818108	C	METABOLISM	Energy production and conversion	virNOG23544	F(1)F(0) ATP synthase produces ATP from ADP in the presence of a proton or sodium gradient. F-type ATPases consist of two structural domains, F(1) containing the extramembraneous catalytic core and F(0) containing the membrane proton channel, linked together by a central stalk and a peripheral stalk. During catalysis, ATP synthesis in the catalytic domain of F(1) is coupled via a rotary mechanism…
	E2875_B7660	2	1	0.836699	C	METABOLISM	Energy production and conversion	virNOG23544	F(1)F(0) ATP synthase produces ATP from ADP in the presence of a proton or sodium gradient. F-type ATPases consist of two structural domains, F(1) containing the extramembraneous catalytic core and F(0) containing the membrane proton channel, linked together by a central stalk and a peripheral stalk. During catalysis, ATP synthesis in the catalytic domain of F(1) is coupled via a rotary mechanism…
	E2877_B16675	0	1	0.805093	C	METABOLISM	Energy production and conversion	NOG68850	This b-type cytochrome is tightly associated with the reaction center of photosystem II and possibly is part of the water-oxidation complex (By similarity)
	E2877_B16675	1	1	0.785212	C	METABOLISM	Energy production and conversion	NOG68850	This b-type cytochrome is tightly associated with the reaction center of photosystem II and possibly is part of the water-oxidation complex (By similarity)
	E2877_B16675	3	1	0.801061	C	METABOLISM	Energy production and conversion	NOG68850	This b-type cytochrome is tightly associated with the reaction center of photosystem II and possibly is part of the water-oxidation complex (By similarity)
	E2879_B49	1	1	0.732954	J	INFORMATION STORAGE AND PROCESSING	Translation, ribosomal structure and biogenesis	virNOG17664	One of the primary rRNA binding proteins, it binds directly to 16S rRNA central domain where it helps coordinate assembly of the platform of the 30S subunit (By similarity)
	E2880_B15580	0	1	0.879076	C	METABOLISM	Energy production and conversion	virNOG21226	essential for photochemical activity. FB is the terminal electron acceptor of PSI, donating electrons to ferredoxin. The C-terminus interacts with PsaA B D and helps assemble the protein into the PSI complex. Required for binding of PsaD and PsaE to PSI. PSI is a plastocyanin-ferredoxin oxidoreductase, converting photonic excitation into a charge separation, which transfers an electron from the d…
	E2880_B15580	2	1	0.910053	C	METABOLISM	Energy production and conversion	virNOG21226	essential for photochemical activity. FB is the terminal electron acceptor of PSI, donating electrons to ferredoxin. The C-terminus interacts with PsaA B D and helps assemble the protein into the PSI complex. Required for binding of PsaD and PsaE to PSI. PSI is a plastocyanin-ferredoxin oxidoreductase, converting photonic excitation into a charge separation, which transfers an electron from the d…
	E3149_B11725	0	1	0.780928	-	-	-	-	-
	E3334_B1356_A6211	3	1	0.953988	C	METABOLISM	Energy production and conversion	virNOG15305	Isocitrate lyase family
	E3344_B79	0	1	0.729406	J	INFORMATION STORAGE AND PROCESSING	Translation, ribosomal structure and biogenesis	COG0361	however, it seems to stimulate more or less all the activities of the other two initiation factors, IF-2 and IF-3 (By similarity)
	E491_B303	0	1	0.726962	E	METABOLISM	Amino acid transport and metabolism	COG0031	cysteine synthase
	E4968_B354	1	1	0.710949	I	METABOLISM	Lipid transport and metabolism	COG0821	Converts 2C-methyl-D-erythritol 2,4-cyclodiphosphate (ME-2,4cPP) into 1-hydroxy-2-methyl-2-(E)-butenyl 4-diphosphate (By similarity)
	E5762_B13007	0	1	0.709887	R	POORLY CHARACTERIZED	General function prediction only	COG0388	nitrilase cyanide hydratase and apolipoprotein n-acyltransferase
	E7093_B1212	0	1	0.723684	R	POORLY CHARACTERIZED	General function prediction only	COG0780	Catalyzes the NADPH-dependent reduction of 7-cyano-7- deazaguanine (preQ0) to 7-aminomethyl-7-deazaguanine (preQ1) (By similarity)
	E842_B11908	0	1	0.727571	H	METABOLISM	Coenzyme transport and metabolism	virNOG03290	This enzyme converts phytoene into zeta-carotene via the intermediary of phytofluene by the symmetrical introduction of two double bonds at the C-11 and C-11' positions of phytoene
	E9432_B11407	1	1	0.734637	C	METABOLISM	Energy production and conversion	COG1035	Coenzyme F420 hydrogenase
	E9577_B18509	0	1	0.772839	S	POORLY CHARACTERIZED	Function unknown	NOG31277	phycocyanin, alpha subunit
	E990_B716	3	1	0.732143	J	INFORMATION STORAGE AND PROCESSING	Translation, ribosomal structure and biogenesis	COG0267	50S ribosomal protein L33
	E15964_B19947	0	2	0.829192	S	POORLY CHARACTERIZED	Function unknown	NOG19408	allophycocyanin alpha
	E2278_B1335	0	2	0.736637	Q	METABOLISM	Secondary metabolites biosynthesis, transport and catabolism	perNOG08501	KR domain
	E2875_B7660	3	2	0.816529	C	METABOLISM	Energy production and conversion	virNOG23544	F(1)F(0) ATP synthase produces ATP from ADP in the presence of a proton or sodium gradient. F-type ATPases consist of two structural domains, F(1) containing the extramembraneous catalytic core and F(0) containing the membrane proton channel, linked together by a central stalk and a peripheral stalk. During catalysis, ATP synthesis in the catalytic domain of F(1) is coupled via a rotary mechanism…
	E3149_B11725	2	2	0.729281	-	-	-	-	-
	E3149_B11725	3	2	0.728279	-	-	-	-	-
	E5762_B13007	2	2	0.756019	R	POORLY CHARACTERIZED	General function prediction only	COG0388	nitrilase cyanide hydratase and apolipoprotein n-acyltransferase
	E9577_B18509	1	2	0.741769	S	POORLY CHARACTERIZED	Function unknown	NOG31277	phycocyanin, alpha subunit
	E9603_B7738_A971	0	2	0.848958	H	METABOLISM	Coenzyme transport and metabolism	virNOG27408	4Fe-4S iron sulfur cluster binding proteins, NifH/frxC family
	E1057_B12239_A3398	5	3	0.706761	C	METABOLISM	Energy production and conversion	virNOG23475	2 iron, 2 sulfur cluster binding
	E1737_B2174	0	3	0.715716	O	CELLULAR PROCESSES AND SIGNALING	Posttranslational modification, protein turnover, chaperones	virNOG14524	NifU-like protein 2
	E1930_B552	1	3	0.726536	E	METABOLISM	Amino acid transport and metabolism	virNOG04426	Imidazoleglycerolphosphate dehydratase
	E2538_B5452_A770	1	3	0.727792	G	METABOLISM	Carbohydrate transport and metabolism	COG1850	RuBisCO catalyzes two reactions the carboxylation of D- ribulose 1,5-bisphosphate, the primary event in carbon dioxide fixation, as well as the oxidative fragmentation of the pentose substrate
	E2875_B7660	4	3	0.797376	C	METABOLISM	Energy production and conversion	virNOG23544	F(1)F(0) ATP synthase produces ATP from ADP in the presence of a proton or sodium gradient. F-type ATPases consist of two structural domains, F(1) containing the extramembraneous catalytic core and F(0) containing the membrane proton channel, linked together by a central stalk and a peripheral stalk. During catalysis, ATP synthesis in the catalytic domain of F(1) is coupled via a rotary mechanism…
	E3299_B55	2	3	0.730722	J	INFORMATION STORAGE AND PROCESSING	Translation, ribosomal structure and biogenesis	virNOG19687	ribosomal protein L16
	E3869_B17079	0	3	0.872869	C	METABOLISM	Energy production and conversion	virNOG06954	One of the two reaction center proteins of photosystem II (PSII), D2 is needed for assembly of a stable PSII complex (By similarity)
	E3869_B17079	1	3	0.841856	C	METABOLISM	Energy production and conversion	virNOG06954	One of the two reaction center proteins of photosystem II (PSII), D2 is needed for assembly of a stable PSII complex (By similarity)
	E3870_B18051	1	3	0.751154	C	METABOLISM	Energy production and conversion	NOG103117	This b-type cytochrome is tightly associated with the reaction center of photosystem II and possibly is part of the water-oxidation complex (By similarity)
	E9571_B19455	0	3	0.860138	C	METABOLISM	Energy production and conversion	NOG04768	allophycocyanin beta subunit
	E9576_B18510	0	3	0.806202	C	METABOLISM	Energy production and conversion	NOG01799	phycocyanin beta subunit
	E1038_B90	1	4	0.80938	J	INFORMATION STORAGE AND PROCESSING	Translation, ribosomal structure and biogenesis	virNOG20276	Ribosomal protein S12
	E1158_B653	3	4	0.765419	O	CELLULAR PROCESSES AND SIGNALING	Posttranslational modification, protein turnover, chaperones	virNOG10610	ATP-dependent Clp protease ATP-binding subunit clpA
	E2539_B18968	1	4	0.708114	R	POORLY CHARACTERIZED	General function prediction only	virNOG23538	photosystem II reaction center protein H
	E4968_B354	0	4	0.706314	I	METABOLISM	Lipid transport and metabolism	COG0821	Converts 2C-methyl-D-erythritol 2,4-cyclodiphosphate (ME-2,4cPP) into 1-hydroxy-2-methyl-2-(E)-butenyl 4-diphosphate (By similarity)
	E2538_B5452_A770	0	6	0.788831	G	METABOLISM	Carbohydrate transport and metabolism	COG1850	RuBisCO catalyzes two reactions the carboxylation of D- ribulose 1,5-bisphosphate, the primary event in carbon dioxide fixation, as well as the oxidative fragmentation of the pentose substrate
	E2880_B15580	1	6	0.855665	C	METABOLISM	Energy production and conversion	virNOG21226	essential for photochemical activity. FB is the terminal electron acceptor of PSI, donating electrons to ferredoxin. The C-terminus interacts with PsaA B D and helps assemble the protein into the PSI complex. Required for binding of PsaD and PsaE to PSI. PSI is a plastocyanin-ferredoxin oxidoreductase, converting photonic excitation into a charge separation, which transfers an electron from the d…
	E3297_B16322	0	7	0.790554	C	METABOLISM	Energy production and conversion	NOG08756	PsaA and PsaB bind P700, the primary electron donor of photosystem I (PSI), as well as the electron acceptors A0, A1 and FX. PSI is a plastocyanin cytochrome c6-ferredoxin oxidoreductase, converting photonic excitation into a charge separation, which transfers an electron from the donor P700 chlorophyll pair to the spectroscopically characterized acceptors A0, A1, FX, FA and FB in turn. Oxidized …
	E1158_B653	4	8	0.745247	O	CELLULAR PROCESSES AND SIGNALING	Posttranslational modification, protein turnover, chaperones	virNOG10610	ATP-dependent Clp protease ATP-binding subunit clpA
	E2705_B1301	0	8	0.732342	-	-	-	-	-
	E2873_B17074	0	8	0.745286	S	POORLY CHARACTERIZED	Function unknown	NOG04236	Photosystem II
	E2876_B16321	0	8	0.791534	C	METABOLISM	Energy production and conversion	NOG11289	PsaA and PsaB bind P700, the primary electron donor of photosystem I (PSI), as well as the electron acceptors A0, A1 and FX. PSI is a plastocyanin cytochrome c6-ferredoxin oxidoreductase, converting photonic excitation into a charge separation, which transfers an electron from the donor P700 chlorophyll pair to the spectroscopically characterized acceptors A0, A1, FX, FA and FB in turn. Oxidized …
	E2264_B11744	0	9	0.855607	C	METABOLISM	Energy production and conversion	virNOG12824	This is one of the two reaction center proteins of photosystem II
	E2267_B18060	0	10	0.734904	S	POORLY CHARACTERIZED	Function unknown	NOG02613	Photosystem II
	E1052_B239	1	13	0.720734	E	METABOLISM	Amino acid transport and metabolism	virNOG07628	tryptophan synthase
	E1045_B434_A297	0	20	0.707734	H	METABOLISM	Coenzyme transport and metabolism	virNOG10157	Glutamate-1-semialdehyde 2,1-aminomutase
