# Supplementary material for: A natural barrier to lateral gene transfer from prokaryotes to eukaryotes revealed from genomes: the 70 % rule
Source: BMC Biol. 2016 Oct 17;14:89. doi: 10.1186/s12915-016-0315-9 (PMC5067920; doi:10.1186/s12915-016-0315-9)
Supplement: Additional file 7: Table S5. — The p values of chi-square tests comparing the numbers of singleton and non-singleton high-identity clades (HICs) between taxonomic groups. (XLSX 55 kb) [file 12915_2016_315_MOESM7_ESM.xlsx]

## Sheet: Sheet
Table S5. P-values of chi-square tests comparing the numbers of singleton and non-singleton high-identity clades (HICs) between taxonomic groups.
Original EPCs
Groups compared	Bacilli	Bacillales	Lactobacillales	Bacteroidetes	Cyanobacteria	Alphaproteobacteria	Rhizobiales	Betaproteobacteria	Burkholderiales	Crenarchaeota	Euryarchaeota	Eukaryotes	Eukaryotes_no_plastid
Actinobacteria	0.032413	0.0046872	0.62974	0.3973	0.11212	0.23274	0.12807	0.5684	0.71615	0.7512	0.39342	4.873e-05	3.5154e-10
Bacilli		0.48975	0.30724	0.0068211	0.90836	0.00068306	0.44036	0.08951	0.074188	0.14412	0.53147	1.5997e-07	8.1302e-13
Bacillales			0.12724	0.0009153	0.49673	4.1185e-05	0.13275	0.015446	0.01325	0.064023	0.26183	1.6311e-08	7.7827e-14
Lactobacillales				0.28812	0.41706	0.20452	0.60378	0.90561	0.81411	0.55124	0.7564	0.00013618	1.6845e-09
Bacteroidetes					0.032507	0.89744	0.028642	0.17038	0.24566	0.86396	0.16149	0.00075217	9.104e-09
Cyanobacteria						0.011643	0.62498	0.22545	0.1904	0.20109	0.64115	2.4755e-06	1.7476e-11
Alphaproteobacteria							0.0039193	0.059818	0.11496	0.79944	0.10255	0.00042932	3.8766e-09
Rhizobiales								0.31171	0.25551	0.27904	0.90547	7.7109e-07	3.988e-12
Betaproteobacteria									0.85302	0.54671	0.61281	9.3559e-06	5.5956e-11
Burkholderiales										0.6146	0.54107	2.0592e-05	1.3689e-10
Crenarchaeota											0.39712	0.0059875	2.6557e-07
Euryarchaeota												5.2702e-05	5.8585e-10
Reclustered EPCs for each bacterial group
Groups compared	Bacilli	Bacillales	Lactobacillales	Bacteroidetes	Cyanobacteria	Alphaproteobacteria	Rhizobiales	Betaproteobacteria	Burkholderiales	Eukaryotes	Eukaryotes_no_plastid
Actinobacteria	0.85861	0.0071118	0.40326	0.5217	0.35849	0.5375	0.058159	0.45098	0.72935	0.00082752	1.2362e-08
Bacilli		0.003341	0.325	0.63096	0.28417	0.67091	0.031732	0.33182	0.58907	0.0011863	1.841e-08
Bacillales			0.22427	0.0011088	0.24051	0.00013346	0.26522	0.026374	0.013679	2.4539e-08	1.2912e-13
Lactobacillales				0.18445	0.95594	0.17215	0.61825	0.7467	0.5532	0.00036934	7.3167e-09
Bacteroidetes					0.15649	0.88465	0.01114	0.15323	0.31648	0.0058774	1.5116e-07
Cyanobacteria						0.14155	0.66054	0.68901	0.50089	0.00024402	4.3123e-09
Alphaproteobacteria							0.0021818	0.10455	0.28734	0.0014516	1.8588e-08
Rhizobiales								0.19849	0.10724	3.717e-07	1.9909e-12
Betaproteobacteria									0.68206	3.423e-05	2.6732e-10
Burkholderiales										0.00020631	2.2303e-09
