# Supplementary material for: A natural barrier to lateral gene transfer from prokaryotes to eukaryotes revealed from genomes: the 70 % rule
Source: BMC Biol. 2016 Oct 17;14:89. doi: 10.1186/s12915-016-0315-9 (PMC5067920; doi:10.1186/s12915-016-0315-9)
Supplement: Additional file 9: Table S6. — List of clades in Fig. 2, Fig. 3, Additional file 3: Figure S2, and Additional file 8: Figure S3. (XLSX 10406 kb) [file 12915_2016_315_MOESM9_ESM.xlsx]

## Sheet: Title
Table S6. List of clades in Fig 2, Fig 3, S2 Fig and S3 Fig.
In this Excel file, each sheet list all clades (with sequence headers, the number of taxa and the average identity to the sister group) included in a scatterplot in Fig 2, Fig 3, Fig S2 and Fig S3.
For original eukaryotic sequence headers, see Supplementary Table 2 of Ku et al. 2015 (Nature 524:427-432).
For a table of prokaryotic gi numbers and their accessions/original headers, please refer to http://www.molevol.de/resources/index.html for the supplementary resource of Ku et al. 2015 (Nature 524:427-432))

## Sheet: Fig 3A
Clade	Taxa	Identity	Sequences
E10001_A325_0	3	0.419125	OTA11069,LPF03512,LCP02756
E1000_A1178_0	23	0.368989	ACP13179,ENG00057,ORD16449,OCN04324,OSC02426,OBD01144,OCE01611,OCO02757,OSM08484,OTA03355,OAQ06503,ONV15730,OHS53505,OHS53504,ODM21223,MEH03563,MPP10991,MDD08936,AGS04904,ACC04661,APU04144,ACM02222,ETV29160,EGL03184
E10015_B64649_0	3	0.573465	ONV16396,LOT06322,LTT06353
E10028_B85928_0	2	0.464565	LOT15659,OCE20707
E10028_B85928_1	1	0.582734	OTA06172
E1002_B2132_0	2	0.493813	MDD02315,MPP09149
E1002_B2132_1	9	0.458726	OMB06507,OSM10786,OCE04110,ODM27307,OHS00727,OHS00728,OHS00726,OTA04286,ONV15816,OAQ01180,OCO07590
E1002_B2132_2	4	0.481868	ENG01097,AGS03029,APU07457,ACM00961
E1002_B2132_3	6	0.474291	OSC02446,OCN05798,OBD03178,ORD01501,ELM00103,ETB05293
E1002_B2132_4	1	0.51605	MAC05280
E1003_B493_A682_0	21	0.352333	MAC02975,STP09095,SPT02374,SNG14960,SAA02172,SES12730,SPS12035,SSP07442,OMB06671,ONV16014,OTA06908,ODM27439,ODM27441,OHS13671,OHS13666,OHS13670,OCE03286,OSM05419,OCO02618,OBD00174,ORD04699,OCN01595,OSC01917,ENG01204
E10064_A228_0	3	0.425595	AGS04943,ACM02597,ACC08244
E1006_B2778_A10087_0	1	0.578028	MDD09967
E1006_B2778_A10087_1	1	0.73764	ETV59494
E1006_B2778_A10087_2	13	0.452134	ACM00721,AGS05394,ACV05450,ACS07225,ASM10718,AAT09740,AAT27725,AOS06908,AOS08335,AOS17849,AAT21275,AOS09903,APP13243,APP07683,APP02081,APP02483,SSP00801,SPS04294,ORD12574,OCN05673,MAC11327
E10073_B13491_A10343_0	3	0.493674	LTG05669,LPF03496,LTA02521
E1007_B175_0	21	0.535755	HGT03808,APU01337,HEH10033,STP09947,SPT10162,SES00226,SAA02248,ACC08729,AGS05486,ACM03249,APP07868,APP32437,APP29629,ASM05549,AOS15895,AAT25030,AOL01393,AMC05431,RBN05670,ACV05462,ACS03909,ACR06167,ACP13352
E10093_B4029_0	1	0.607843	SAA07429
E10093_B4029_1	1	0.561241	LSM03923
E10093_B4029_2	1	0.548135	ORD01572
E10098_B44057_0	1	0.507665	LSM07077
E10098_B44057_1	2	0.464917	SPT02464,STP05936
E100_A95_0	54	0.444012	OSM02140,OTA09709,HGT05611,HEH15787,OSC00916,ORD06838,ORD01876,OCN00629,OBD03284,ETV54242,ETV12533,SSP04889,SPS02965,SBH04172,SES00546,SAA09927,SNG13095,STP06518,SPT02044,LSM24334,LPF00169,LTA01514,LTG08055,LTT03807,LOT16239,ELM02988,ETB05034,ETB06814,MEH06683,MEH02160,AOL05719,AMC05083,ACV09505,ACS01962,ACR18489,ASM14453,APP10741,AAT23003,AAT16174,AAT32797,AOS16105,AOS10196,ACP04299,EGL02204,ENG…
E10104_B37621_A4896_0	3	0.351612	MPP07310,OMB08088,LSM32507
E10105_B1592_0	3	0.333378	ACM03856,ACC08902,AGS06992
E10107_B8283_0	3	0.413894	SAA03191,RBN13252,LSM35852
E1010_B278_A75_0	20	0.586651	APP01041,APP22620,AOS23569,ASM13424,AAT10566,AAT23317,AOS16191,ACR17901,ACV08994,ACS04963,AOL04125,AMC08797,ACM01703,APU05612,ACC08011,RBN16548,SPT07051,STP11419,SNG11355,SAA00984,HEH11699,AGS05877,HGT08928
E10110_B3294_0	3	0.404164	AGS03184,APU05132,ACC08985
E10123_B11818_0	3	0.703107	ONV15946,LTT03147,OCO04655
E1012_B14571_0	23	0.366388	MDD09800,MPP01858,SSP08977,SNG18541,STP09117,SPT03182,SES01152,MAC01504,HGT16006,ACM04139,AGS06524,ACC09498,APU03265,AMC04526,AOL07643,ACS06072,ACV04430,ACR11179,ASM08097,APP18159,AAT05408,AOS22950,ENG15685
E10138_B1744_0	3	0.44211	MAC00768,MPP02030,MDD06075
E10147_B64820_0	3	0.311708	AOS19353,AAT05098,APP10283
E10156_B397_0	3	0.425189	MAC03512,MDD06929,MPP11269
E1016_B977_0	1	0.500346	SNG15466
E1016_B977_1	4	0.494407	HGT00017,ACC03606,SSP01600,SSP01603,SPS12299,SPS12306,SPS12300,SPS12308
E1016_B977_2	3	0.49391	SPT00219,STP09010,APU05071
E1016_B977_3	2	0.495117	MAC10584,OBD07393
E1016_B977_4	2	0.474	AMC01074,HEH11246,HEH06923
E1016_B977_5	3	0.410231	ENG01577,MPP09376,MDD11311
E1016_B977_6	1	0.566877	OCN00788
E1016_B977_7	1	0.480243	AGS02471
E1016_B977_8	1	0.502045	LTT20955
E1017_B301_0	21	0.446605	AOS12310,APP14613,APP24570,APP20195,ASM13255,AAT29296,ACS02988,ACR12813,ACV06325,AMC01110,AOL00166,ACM01366,LPF04866,RBN11675,SAA10644,SPT00116,STP09226,HGT16028,SES13987,SNG16006,LSM42898,LTG07432,AGS02506
E10181_B14696_0	3	0.325397	OBD00163,MPP05160,MDD04013
E10187_B1283_A2214_0	3	0.506726	MAC09413,MPP04193,MDD08710
E1018_B1573_0	1	0.509624	ACC03724
E1018_B1573_1	13	0.48989	APP32874,APP07971,ASM14240,AOS20815,AOS17922,AAT24800,AOS16386,AAT25475,ACS00559,ACS05337,ACR08926,ACV04375,SES10020,SAA01159,STP01220,SPT02197,AMC01191,AOL05502
E1018_B1573_2	4	0.500965	ACM03273,AGS04816,ACC00772,APU04800
E1020_B2288_0	9	0.558883	APP29562,ASM20663,AAT28973,AOS15214,AMC01886,AOL07037,ACS04096,ACV01840,ACR07292
E1020_B2288_1	13	0.47448	RBN16862,HGT07532,SNG14278,SES13390,HEH24430,STP08858,SPT02902,SAA06427,APU02615,ACC07695,AGS02885,ACM01490,LSM24720,LSM24719
E10210_B7938_0	3	0.514104	SAA07708,MAC13014,OCO07767
E10212_B14302_0	3	0.45049	MPP02210,SPT08436,OCO08824
E1021_B3384_A766_0	10	0.63174	ACR05038,APP10746,APP06807,AOS07807,AAT22540,AAT29350,ASM12631,ACV05192,ACS05153,ACR17614,AMC01958,AOL04790,RBN16842,AMC03984,AOL02077,AOL01612
E1021_B3384_A766_1	6	0.677159	OTA11089,ACC00203,ACM04782,SNG10974,AGS00317,STP00187
E1021_B3384_A766_2	1	0.641335	LSM28748
E10221_B2209_0	3	0.543112	MPP01200,MDD06802,MAC14305
E10223_A6535_0	3	0.351649	MDD06242,MPP06520,MAC14386
E10225_B2476_0	1	0.525737	MAC14501
E10225_B2476_1	1	0.511607	ACS09004
E10225_B2476_2	1	0.627862	OCO06931
E10266_B424_A5033_0	2	0.440688	OCN02054,OSC02348
E10266_B424_A5033_1	1	0.574646	MEH01980
E1026_B5637_0	1	0.48266	ACP07026
E1026_B5637_1	21	0.469886	ACR13475,AOL04690,AMC03932,ACS02295,ACV02466,AAT18079,AOS07813,ASM17065,APP27571,RBN01311,HEH02727,SPT04492,STP06933,SES13985,SNG18130,SAA06597,APU01544,ACC04870,ACC04869,HGT14642,AGS00606,ACM01568
E10271_B12328_0	3	0.46644	OTA09894,OCO07089,MPP08735
E10273_B666_A8140_0	3	0.445574	APU04907,AGS00702,ACM01244
E10315_B6988_0	1	0.533854	OCE10371
E10315_B6988_1	2	0.650326	OAQ04871,ONV26807
E1036_B4957_A895_0	1	0.602514	ELM06759
E1036_B4957_A895_1	20	0.473672	ORD16581,OSC03204,OSC03649,SPS05014,ACV07071,ACS02857,SNG14801,ACM00006,SES09760,APP08087,AAT33341,AOS18228,ASM02625,OCE18988,OAQ01181,APU03591,OHS44853,ODM06585,ODM05606,OCO03970,ONV16133,OCN05747
E10386_B10250_0	3	0.460575	OBD01936,OSC00816,OCN00620
E1038_B90_0	1	0.594828	ACR12123
E1038_B90_1	4	0.80938	ACM04924,AGS02770,AAT35264,AOS28491
E1038_B90_2	1	0.88573	ACC00074
E1038_B90_3	1	0.754377	SNG10946
E1038_B90_4	11	0.629505	AAT35357,AOS28520,ASM19412,ASM20230,OBD00108,OSC04845,ODM00867,OTA05565,ONV11697,OCN02228,ORD08115,AGS01145
E1038_B90_5	1	0.574625	ACM05002
E1038_B90_6	2	0.56467	SBH03386,MDD04217
E1038_B90_7	1	0.529839	LTG08198
E10403_B4806_0	1	0.452081	OCN02450
E10403_B4806_1	2	0.502788	STP10525,SAA02591
E1041_B1762_0	1	0.995763	ONV02994
E1041_B1762_1	1	0.577333	ELM03601
E1041_B1762_2	5	0.44006	MPP12219,MDD06293,LOT01964,LTT03109,ORD10333
E1041_B1762_3	2	0.464209	ENG08836,RBN20702
E1041_B1762_4	14	0.542787	OSM09703,OHS62819,ODM04132,OCE14592,OAQ03311,ONV14513,OTA00708,OMB07957,SPT08279,STP10766,SES05427,SNG16079,SSP04708,SPS05259
E10422_A1821_0	3	0.309828	OBD02756,OCN04067,OSC05072
E10424_B14434_0	3	0.459183	ACS06295,OCN04138,ORD01548
E10429_B25495_0	3	0.409926	ORD04933,OSC01570,OCN04939
E1042_B12124_0	10	0.544573	OBD02571,OBD04126,OCN00658,ORD16525,OSC04279,OSC03608,OTA08290,OCE13464,ODM09940,ONV14952,OHS10203,OCO09852
E1042_B12124_1	11	0.513123	OMB02856,HEH11107,SBH04207,SSP01371,SPS15752,SAA02310,SNG12327,SES03589,SPT07823,STP08556,HGT04436
E10450_B9610_0	3	0.358181	OCO01842,OHS23568,OAQ01890
E10456_B42295_0	3	0.404832	OAQ06357,OHS07004,OCO02817
E10458_B3534_0	3	0.343301	OTA01157,ODM06624,OCO03341
E1045_B434_A297_0	20	0.707734	ACM03130,AGS06760,APU07385,ACC04177,ACS06048,ACR12700,AMC02321,AOL06270,ACV00986,ASM19206,APP03676,APP11103,AOS18159,AAT27333,AAT15473,LSM43809,HEH26109,RBN14524,SES06334,STP00423,SPT04381,ACP30532
E10464_B9669_0	3	0.311135	ORD08530,OCO04364,OHS32754
E1049_B792_0	21	0.474126	HGT16262,HEH06769,SAA08483,SNG15813,SPT00691,LSM19026,SBH02361,STP05411,SSP11383,SPS09983,SES15037,APP00241,ASM02006,ACS01835,ACV08164,ACR01434,AOL06936,MPP03772,MDD03476,ACC01411,ACP22057
E1049_B792_1	1	0.645631	OTA11166
E104_B612_A1994_0	1	0.432468	ETV16795,ETV35383,ETV57354
E104_B612_A1994_1	26	0.509845	SBH03860,SBH02542,LPF02403,LTG07099,ENG00793,SPS10676,SSP08106,SPT06170,STP09042,SPT05720,SNG12223,SES10534,RBN08404,ACP13457,OCO07391,AMC07112,AOL01372,ACS08136,ACR18297,AOS13165,AAT20308,ASM20896,APP34013,APP08174,APP12991,APP19681,ASM11757,AOS22890,AAT33404,AAT03925,AGS06793,SAA08680,ACM02324,ACM01934,ACC07699,APU06050
E104_B612_A1994_2	1	0.526442	MAC11775
E104_B612_A1994_3	15	0.655209	ACM04050,AGS05355,APU05724,OBD07441,ORD03044,ORD04861,ORD01671,OCN01235,OSC02594,OSC02320,ODM00789,OAQ03005,OTA04319,ONV23175,OMB02925,OSM11205,OHS00415,OCE14460
E104_B612_A1994_4	3	0.585274	MAC03681,MDD00483,MPP07666
E1050_B1319_A216_0	8	0.464356	APP07415,APP30278,ASM09234,AAT28263,AOS03592,ACV05059,ACR13838,AOL02920,AMC00642
E1050_B1319_A216_1	4	0.541985	SSP00466,SPS06299,SAA09926,STP08839
E1050_B1319_A216_2	1	0.460515	RBN14261
E1050_B1319_A216_3	7	0.440922	MAC08126,ONV15275,OAQ02767,OCO04558,OMB02560,OSC04254,OSC04492,ORD05716
E10518_B1180_0	3	0.348613	ODM05240,ONV15283,OHS50128
E1051_B31_0	21	0.426271	ACC06787,APU07719,HEH13990,HGT02599,SAA09410,SAA04949,RBN00448,SES07820,SNG13056,STP09857,SPT10344,AGS04071,ACM04047,ACS07443,ACV01927,ACR01745,AOL05535,AMC00803,AAT32028,AOS03528,ASM12264,APP20347
E1052_B239_0	4	0.554156	SSP02147,SPS20583,SAA00235,ACP16065
E1052_B239_1	13	0.720734	AAT22531,AAT29199,AOS16964,APP06185,APP01106,ASM20987,AMC00833,AOL01386,ACV08092,ACS08829,ACR13382,ACM01570,APU05600,AGS01054,ACC07235
E1052_B239_2	1	0.857143	ONV13536
E1052_B239_3	1	0.663553	ONV04870
E1052_B239_4	1	0.558263	ENG14442
E1054_B19_0	1	0.448286	LTA02887
E1054_B19_1	21	0.633608	LSM05777,AOL01239,AMC01309,ASM15743,APP31876,AOS10372,AAT01063,ACS08372,ACV00082,ACR12151,ACM01777,AGS03546,ACC07396,RBN05968,APU07899,HGT03621,SNG11206,SAA02502,SPT08128,STP08253,SES10320
E1055_B378_0	15	0.581873	SAA03085,SPT07276,STP06179,ACS05561,AOL01044,AMC02194,ACR01433,RBN14082,ASM01823,ACC08015,ACM01589,HGT22415,APU06664,SES06372,SNG15385
E1055_B378_1	1	0.485958	MAC14792
E1055_B378_2	2	0.493863	MDD09102,MPP06509
E1055_B378_3	4	0.502681	SSP05841,SPS19261,SNG12762,SES03678
E10569_B27142_0	3	0.34586	ODM13794,OHS39753,ONV05316
E1057_B12239_A3398_0	1	0.695877	ASM16343
E1057_B12239_A3398_1	2	0.646465	SNG10942,STP00235
E1057_B12239_A3398_2	2	0.583505	AGS02767,ACM04928
E1057_B12239_A3398_3	10	0.604797	ASM08631,ACR03032,AMC02507,AOL03123,ACS09184,ACV00716,RBN20797,SAA00900,LSM40215,LSM42563,HEH07159
E1057_B12239_A3398_4	2	0.640625	ASM14650,APP20720
E1057_B12239_A3398_5	3	0.706761	ACC00070,AAT01442,AOS16810
E1057_B12239_A3398_6	1	0.762887	AOS09748
E1058_B80_0	2	0.474941	OMB05333,ACP26633
E1058_B80_1	19	0.464997	SNG15391,SPS17773,SSP11168,SES01357,SAA03726,STP09168,SPT10033,RBN21485,ASM13651,ACS02246,ACV06774,APP24383,AAT31084,AAT31611,AOS02645,AMC02617,ACM04418,OAQ03807,HEH04297,ACC05586
E10595_B7933_0	3	0.332792	ODM17760,OHS45303,OAQ05679
E105_A31_0	53	0.480784	EGL04824,ETV46106,MEH07938,MEH03133,ELM07677,ETB05541,ENG04424,ACC08608,APU06280,ACM01910,AGS02609,HGT22495,HEH24159,MPP00983,MDD10155,AOL05057,AMC03906,ACR05399,ACS05699,ACV01399,AOS06448,AAT18455,AAT30096,ASM00006,APP25992,APP29944,APP19858,APP18272,RBN16106,LOT14803,LTT13283,LCP00033,LTG07530,LPF03521,LTA03499,LSM17659,SBH02732,SPS24274,SSP00652,SNG14378,SPT05579,STP11285,SES01583,SAA02150,OCN…
E1060_B41_0	3	0.52328	ACM04824,AGS02741,ACC00191
E1060_B41_1	19	0.509473	LSM15105,ACC05406,APU03398,HGT23249,SAA06943,ACM03484,HEH20273,SNG11742,SES06166,SPT02318,STP09062,RBN14206,APP02233,AAT22604,ASM04682,ACS07901,ACR17997,AOL02606,AMC10031
E10613_B9590_0	3	0.402816	ONV19042,OHS51819,ODM20381
E1062_B81422_A184_0	22	0.321298	SAA01104,SNG11748,SES03856,STP10110,SPT02771,OCO03109,OMB08666,ACM03267,RBN17188,ACC08058,APU02168,HEH27748,ACV07786,ACR12012,ACS00116,AMC04124,AOL03597,AOS07161,AAT31224,ASM18575,APP12447,HGT16313
E1063_B2022_0	19	0.461172	MAC06468,MDD03106,MPP04247,OHS27797,OAQ06914,OCO00192,OTA06193,ONV14382,OHS26676,OSM06465,ODM05275,OCE14171,OCE01660,ENG15641,AAT29110,AOS02487,APP17100,ASM16598,ACS03953,ACR11697,ACV04646
E1063_B2022_1	1	0.651827	AMC04571
E10660_B747_A1775_0	1	0.59826	OHS00598
E10660_B747_A1775_1	2	0.623332	ONV19078,OAQ02067
E10666_B79323_0	3	0.428201	OAQ02974,ONV15291,OHS01846
E1067_A840_0	20	0.40848	ACR18705,ACS07914,ASM03454,AOS11966,AAT11391,APP32809,APP16268,AMC06321,AOL03337,ACV01104,RBN00773,AGS04470,HGT17541,ACM03753,ACC08727,APU05440,SNG14428,SNG16871,SPT05560,STP11310,HEH07230,SAA07858
E10686_B7744_0	3	0.412367	OHS06611,OTA06040,OBD03563
E10688_B527_0	3	0.398082	OHS06656,OAQ04354,ONV25854
E1070_B1440_0	11	0.394633	OSM02099,ODM02456,OHS55126,OAQ02292,ONV14321,OTA01542,SPS11040,SSP06598,OBD05664,ORD00353,SES03028
E1070_B1440_1	1	0.337607	OSC02574
E1070_B1440_2	6	0.358982	AOL04544,AMC08370,AAT30315,AOS19397,AAT30322,APP00080,ASM07603
E1070_B1440_3	3	0.425529	ACP07599,APU05552,ACC08336
E10710_B75014_A9197_0	3	0.359255	OHS11540,ONV12482,OTA06885
E1071_B2344_0	21	0.51011	SAA03236,AGS01793,LTT11355,OTA06705,HGT18595,ENG01117,LSM04328,AOL03428,AMC09151,ACR11854,ACS05861,ACV02664,AAT05324,AOS18013,APP31726,ASM12545,HEH26394,STP08729,SPT03017,SPT03014,RBN00211,ACP30219
E10729_B11746_0	3	0.326208	OTA04059,ONV12321,OHS16476
E1072_B306_0	1	0.545911	LSM21600
E1072_B306_1	20	0.601167	AOL02807,AMC09219,ACV01209,ACR19315,ACS01281,APP12464,APP13941,ASM09509,AAT29822,AOS00044,SES10557,SAA06826,HEH14486,HGT18281,SPT03030,STP04487,RBN06481,ACC09531,APU00473,ACM00920,AGS00906
E10730_B3035_0	2	0.528383	OHS16480,OAQ01727
E10730_B3035_1	1	0.513274	ONV07468
E10746_B50064_0	3	0.37056	OTA00126,OHS18305,ONV23753
E10750_B23012_0	3	0.330694	OTA00782,OAQ00058,ONV08181
E1077_B5965_A2021_0	18	0.306202	ENG01388,APU02142,AGS04315,ACM04157,APP29816,ASM01836,AOS04054,AAT24814,AOS17623,MAC04504,ODM22372,ODM22371,ODM22378,OHS51268,OHS51267,ONV24915,OTA00389,OCO07141,ORD16206,OBD01967,HGT07078,OCE13361
E1078_B1376_A5252_0	4	0.448692	OMB05619,SES13969,SSP04563,SPS03243,SPS03244
E1078_B1376_A5252_1	1	0.467225	LTT24508
E1078_B1376_A5252_2	13	0.463142	OAQ02688,ONV16106,AAT17871,AOS10266,AAT07573,ASM17701,APP17162,SAA07437,AMC07930,AOL06576,HGT01851,OCE14431,ODM09501,LOT15363
E1078_B1376_A5252_3	1	0.590643	ACS09200
E1078_B1376_A5252_4	1	0.459207	HGT15670
E10791_B16676_A4454_0	3	0.345656	ONV16175,OHS28936,OTA00534
E10810_B31078_0	3	0.308489	OHS33197,OAQ00056,ONV26479
E1081_B4476_0	1	0.5	SNG17242
E1081_B4476_1	17	0.421673	ASM10237,ASM13776,SPT03779,APP00189,AOS18832,AAT34696,SAA03539,ACS05557,ACV04028,SSP14604,SPS12961,HEH20703,HGT15948,OCE17634,LOT19269,OAQ06354,ONV14812,MAC09142
E1081_B4476_2	3	0.459775	MDD05777,MPP09951,ENG14737
E1082_B242_A1550_0	1	0.533722	AOS22095
E1082_B242_A1550_1	3	0.580372	AAT12559,APP31669,ASM09672
E1082_B242_A1550_2	18	0.501157	AGS04582,APU06272,ACC03975,ACP24454,ORD13609,OCN03450,OSC00458,OBD07476,ACM02085,HEH09137,SAA02410,SSP03670,RBN17484,SNG17368,HGT18347,SES14705,STP08921,SPT07406
E10834_B5078_0	3	0.310966	OAQ00962,ONV08084,OHS37521
E10839_B30146_0	3	0.451824	OHS39303,OAQ07553,ONV14161
E1083_B62_0	1	0.394958	SPS26579
E1083_B62_1	1	0.622951	OTA11019
E1083_B62_2	3	0.584538	APP33591,ASM06710,AAT33360
E1083_B62_3	5	0.480638	APU03396,OBD00208,OSC03257,ORD14631,OCN03366
E1083_B62_4	1	0.529412	HEH11361
E1083_B62_5	7	0.673485	SNG10960,ACC00089,ACM04909,AGS02775,AOS28456,AAT35208,ASM21679
E1083_B62_6	3	0.504568	ACR18285,ACS00767,ACV06285
E1083_B62_7	1	0.844262	OAQ08603
E10859_B12575_A7185_0	1	0.468261	OAQ01293
E10859_B12575_A7185_1	2	0.523407	ONV23164,OHS43091
E1085_B347_0	1	0.58719	ONV14918,ONV22963
E1085_B347_1	1	0.583462	APU03853,APU05601
E1085_B347_2	9	0.543193	EGL05805,ETV33054,ETV43057,ETV02403,ETV44730,ACS03067,ACV04639,ACV04482,STP09776,SPT00558,HEH20854,LTG05881,LPF02166
E1085_B347_3	2	0.569297	OCN02930,OSC05403,OSC00010
E1085_B347_4	1	0.690084	ELM04720
E1085_B347_5	1	0.655851	ACP15426
E10886_B15013_0	3	0.342017	OHS47531,ONV25831,OTA06998
E1088_A7513_0	22	0.367347	SNG12987,RBN14312,OCN03235,OSC03810,SAA08761,ENG00781,AGS00757,ACM00764,APU03526,ACC02239,OAQ03676,OHS09050,OCE22763,OTA05087,HGT01108,ONV23644,OMB04580,LSM06554,OBD06303,MAC12531,MDD03999,MPP01500
E10890_B70118_0	3	0.237952	ONV14852,OHS48499,OMB02446
E1089_B587_A1098_0	22	0.397408	ORD15490,OBD02477,OMB01920,RBN14532,SSP03986,SPS15872,HEH22531,OCO00397,MPP08609,MDD06784,ENG00827,MAC14890,ELM00393,ETB01751,STP09443,AGS03933,ODM03296,OCE06162,OTA05104,ONV06516,OHS03008,HGT09013
E1090_A180_0	22	0.337603	AOL01063,SPT09965,STP09441,SAA01524,LTT14603,OEC01201,LPF01565,LTA01366,OTA06977,ONV24055,OAQ07141,OHS44523,OMB02356,ORD13058,OCE00759,ACP01821,ENG00987,MAC04947,RBN15110,SBH00335,ACV04255,ACS06204
E10925_B8874_0	3	0.395746	OHS56827,SBH04304,ONV26135
E10927_B7426_0	3	0.337889	OHS58211,OTA05581,ONV08606
E1092_B273_A605_0	2	0.552271	ACP27664,LSM27327
E1092_B273_A605_1	3	0.572335	ACM00986,APU02034,AGS05147
E1092_B273_A605_2	15	0.57314	STP10767,SPT08270,RBN06634,SAA02077,SES06262,SNG14775,AAT03709,AOS21808,ASM19914,APP02507,APP03875,AMC00987,AOL00630,ACS06502,ACR18141,ACV06317
E10949_B11941_0	3	0.361998	OHS64348,ONV23139,OAQ04279
E10969_B7899_0	2	0.499765	RBN12475,STP11358
E10969_B7899_1	1	0.56	OMB02870
E1096_B7505_A658_0	20	0.641181	ACP26178,ACS01501,ACR01873,AOL02368,AMC04798,APP31800,APP31801,AOS07350,AAT30219,ASM14277,APU05112,ACC09490,AGS05904,ACM02812,STP08476,SPT05473,SES00678,SAA08676,HGT16302,HEH07025,RBN05992
E1097_B8847_0	4	0.473884	ACM02936,AGS06137,ACC05483,APU04933
E1097_B8847_1	4	0.469482	ONV24009,APP13267,ASM01807,AAT24903,AAT26974
E1097_B8847_2	3	0.499656	SES07180,STP08651,SPT01243
E1097_B8847_3	1	0.491329	SNG16632
E1097_B8847_4	7	0.47566	OMB08290,AOL03338,AMC06222,HGT02434,ACS09399,ACV07476,ACR06586
E1097_B8847_5	1	0.461684	RBN06570
E1099_B4926_0	17	0.497518	HGT21401,HGT21398,HGT15260,ENG15727,OCE13992,RBN10489,OHS56363,OHS56364,APU04087,ONV15731,AAT05291,AOS01804,ASM17595,APP16875,APP06547,AGS06386,ODM13269,HEH16758,AOL03304,STP05350,SPT07701
E109_A114_0	53	0.366786	OEC00877,EGL06038,MEH01651,MEH05565,RBN19128,ELM01946,ETB04149,ACM03166,ENG10105,MPP10363,MDD09886,AGS01626,OMB07161,ORD06113,OBD06954,OSC01468,OCN05339,ASM17499,HGT23423,SAA00296,SPS00894,SSP03836,STP08569,SPT03975,SES04891,SBH02981,SBH02170,ACC03519,LTT23652,OCE07025,MAC05242,LTG07111,LCP02545,LPF01098,LTA00811,LSM24277,HEH03318,OCO00693,APU05190,OHS61500,ODM19353,ACS06029,ACP00255,ACR06568,ACV…
E11010_B16573_0	2	0.608169	ONV14734,RBN04148
E11010_B16573_1	1	0.729407	OAQ07564
E11015_B4186_0	1	0.547501	RBN00590
E11015_B4186_1	1	0.403846	SSP17076
E11015_B4186_2	1	0.487705	STP08983
E11018_B96_0	1	0.687749	OAQ07304
E11018_B96_1	1	0.412015	ONV17403
E11018_B96_2	1	0.56878	OTA08969
E11019_B1898_0	3	0.460508	OAQ07144,OTA10117,ONV18111
E1101_B205_A1331_0	10	0.592289	APP30264,ASM03897,AAT18670,AOS05069,ACV05372,ACS03250,ACR05781,AMC04301,AOL07653,HGT21012
E1101_B205_A1331_1	10	0.608348	RBN03930,SNG13468,STP08999,SPT02864,SES05480,HEH10891,SAA06668,ACC07696,APU07946,ACM02684
E1101_B205_A1331_2	1	0.545353	AGS03356
E1102_B18326_0	20	0.380413	OCO07309,OSC01566,OCN05714,ORD03729,OBD03057,AOS15957,AAT18900,ASM13893,APP20144,SPT07380,STP09351,HEH13475,SES10524,SNG13481,LTT17318,LOT03160,SPS07323,SSP00328,LSM08611,LSM07433,HGT15512
E11030_B8003_0	3	0.443348	SNG17377,ORD01218,SES11819
E1104_B6043_0	20	0.456937	AOS12959,AAT19453,ASM19900,APP22047,ASM07850,AMC08375,AOL00160,ACV06986,ACS00040,ACR11681,STP09412,SPT05691,RBN01709,HEH19645,SES09886,HGT06500,ACC00816,APU02705,AGS01337,SAA02940,ACM04565
E11058_B3578_0	1	0.475364	RBN03337
E11058_B3578_1	2	0.520708	SSP05055,SPS12803
E1105_B3525_A4630_0	17	0.400354	ONV12411,ONV06950,OAQ05577,OAQ05576,SBH01195,LTT24228,SAA05154,ACV05044,ACR04340,AMC03940,ASM22161,ASM14776,APP25089,APP34095,AOS04513,ENG00480,OCO06018,APU00679,SSP03396,HEH08426,OHS47647
E11064_B83909_0	3	0.419089	SPT02172,RBN11498,SAA08154
E1106_B19941_A5634_0	20	0.608875	AAT01875,AOS05386,ASM19420,APP30068,APP04776,SES00256,SNG16676,STP01854,SPT05070,HEH32076,HGT14879,AOL02436,AMC08229,ACR19454,ACV02589,ACS07744,ACM00755,RBN10128,ACC04997,APU04755,AGS05064
E11077_B461_0	3	0.415918	SPT04572,STP10565,RBN18680
E11085_B213_0	3	0.530994	SAA00579,SPT07245,STP08998
E11097_B537_0	1	0.538813	SPT08208
E11097_B537_1	1	0.568844	SAA01442
E11097_B537_2	1	0.541568	STP10132
E11098_B5817_0	2	0.579068	STP04890,SPT02119
E11098_B5817_1	1	0.544218	SAA01460
E1109_A210_0	21	0.341204	ACS07965,ACR03111,AMC01075,AOL00383,APP23761,ASM04561,AOS08634,AAT00130,RBN00130,ORD16238,OHS24300,ONV14499,OTA04679,OMB02315,HGT05698,HEH16857,SAA01694,SPT00784,STP05118,SSP10019,SPS02004
E11102_B13338_0	3	0.56591	SPT04565,STP11443,SAA01959
E11107_B1073_A2202_0	3	0.394016	STP09631,SPT07272,SAA02453
E1110_B3039_0	19	0.362538	LTT03051,ACC04489,APU00653,HGT00334,OCE19999,OCE16519,OHS42533,ONV11226,OTA01462,OTA02527,OAQ00233,ODM23361,OCO09127,OMB05325,ACR13301,ACS05953,ACV04483,AOS18425,ASM09953,APP07403,AAT22041
E1111_B7546_0	20	0.536211	AOS13268,AAT26602,AAT26956,APP32441,ASM01389,ACR17645,AMC01446,AOL01467,ACV01102,RBN19803,ACS06999,SAA08781,HGT22004,SNG12153,HEH06280,STP10350,SPT06870,SES00450,APU04307,ACM01208,AGS03142
E1112_B1179_A4803_0	10	0.636151	AMC02071,AOL01886,ONV07478,SPS15679,SSP06457,SNG16877,SES00128,AAT01207,APP29021,ASM13517
E1112_B1179_A4803_1	6	0.692169	HEH21788,LSM36576,STP08639,SPT01367,RBN10653,SAA08978
E1112_B1179_A4803_2	2	0.63288	OCN05856,ORD06487
E1112_B1179_A4803_3	3	0.631643	APU06539,HGT18597,MAC04540
E11130_B3165_0	3	0.398018	SAA05513,STP03104,SPT04560
E11135_B6068_0	3	0.370276	SAA06064,SPT08747,STP00016
E1113_B1181_A782_0	2	0.626634	SNG13207,SNG13206,SSP04901
E1113_B1181_A782_1	6	0.590504	AOS12939,AAT13893,AAT11418,ASM14076,APP17113,AOL02017,AMC02362
E1113_B1181_A782_2	4	0.624499	OCN00635,SES08627,MAC04539,ORD03401
E1113_B1181_A782_3	6	0.636457	RBN10652,SAA08125,SAA08977,SPT01366,STP10813,ONV08811,HGT01957
E11141_B47848_0	3	0.38673	SAA06846,STP09916,SPT03660
E1114_B1327_A928_0	21	0.478682	ACC07174,ACM02348,AGS02296,APU07249,ACS09370,AMC02406,HEH19117,SAA04430,OMB07485,OCN05625,MPP00355,OTA10602,MAC08467,ONV14922,OCO07018,STP11215,SPT08045,SES02084,SNG18890,SPS15491,SSP07645
E11161_B1972_A847_0	3	0.326545	SAA10226,STP01748,SPT06057
E1116_A341_0	21	0.336166	AGS02324,ACM00619,HGT08315,LSM14891,RBN07341,SNG11483,SAA06641,STP03713,SPT06037,SES11000,HEH17201,AMC03587,AOL03572,ACV08263,ACR03566,ACS01398,ASM10878,APP30430,AOS03792,AAT27479,APU07978
E11198_A1973_0	3	0.297837	SES06337,STP04961,SPT04709
E1119_B23022_0	1	0.402635	HGT00921
E1119_B23022_1	18	0.494241	ACV05631,ACS09025,AOL01157,AMC04884,AOS08740,AOS15246,AAT13158,APP30126,ASM17349,APP27572,ACC06876,APU05459,SPT07394,STP08752,SES07227,SNG11788,SAA06630,HEH08224,RBN09908,ACM02638
E111_A99_0	52	0.447829	MEH05457,SBH00954,SBH00088,LOT24686,ACV06347,ACR11878,ACS07509,OCN01148,OBD07602,OSC00880,ORD11067,ORD02110,ORD06914,ORD01857,ENG14890,MPP07694,MDD06256,ACC06419,ASM04566,AAT24100,AAT28999,APP03675,APP28507,APP20786,SPS07750,SSP09115,SES05553,SNG20262,SPT03205,STP03895,HGT01237,MAC01274,AGS02967,OEC01311,ELM07854,ETB05704,ETB06376,ACM02453,APU07737,EGL07499,ETV16058,ETV06294,LCP03696,LSM07438,LTG…
E1121_B1142_0	1	0.470201	RBN11226
E1121_B1142_1	1	0.527367	ELM03240
E1121_B1142_2	1	0.549688	OMB08489
E1121_B1142_3	1	0.514136	ACM03418
E1121_B1142_4	2	0.421556	HGT07361,AOL02948
E1121_B1142_5	8	0.474662	APP22291,ASM15101,AOS20199,AAT25246,AAT25561,AOS09392,AAT11584,AAT12321,ACV05881,ACS04023,ACR14002,ACR13923,ACV05554,SNG12942
E1121_B1142_6	1	0.43113	LCP01970
E1122_B6961_A211_0	21	0.611887	SES06112,SPT09940,STP10527,HEH19489,SAA03743,HGT20329,RBN01765,ACV05023,ACR05179,AMC06650,AOL06537,ACS04975,APP01389,ASM01874,AOS11995,AAT15130,ACC06375,APU07671,LSM21536,AGS04215,ACM04679
E11236_B25167_0	3	0.35837	SES13021,STP06459,SNG12524
E1124_B1517_0	20	0.380733	SAA02628,SPT07999,STP05103,LSM37961,AMC06973,AOL02311,AOL05943,ACS06658,ACV04868,ACR06791,RBN08801,APU05304,ACC05339,SES11119,SNG12676,HEH19418,APP33151,ASM10790,AOS15371,AAT17849,OHS33309
E11252_B42649_0	3	0.422826	SPS19654,SSP07818,SNG12134
E11254_B45705_0	3	0.400811	AGS02168,ACM04532,APU04072
E11267_B233_0	3	0.360111	SPS03209,SSP04145,SPT01962
E11270_B7581_0	3	0.450586	SPS07419,SSP11995,AGS02926
E11280_B560_0	2	0.461785	AGS00318,ACM04785
E11280_B560_1	1	0.555556	OTA11471
E1129_B11_0	19	0.569882	ACS06887,AOS02165,AAT13429,AAT11543,ASM14959,APP01438,ACR09444,AOL05411,AMC07987,APU04631,ACC01684,AGS04230,RBN08000,SPT03229,STP01497,SAA07545,SAA09128,SES10160,SNG15459,HGT12422,HEH06351
E11301_B531_A379_0	3	0.559725	ACP24361,APU07365,AGS00630
E11307_B5100_0	3	0.394923	APU00696,AGS03775,ACP30210
E1130_A799_0	21	0.396989	ASM16247,APP20016,AOS00512,AAT09405,AOL00919,AMC08739,ACR19132,ACV04469,ACS00580,OCO03902,STP05114,SPT03807,HEH20024,SSP11182,RBN19527,SPS17578,OMB01142,SNG13904,OBD04177,OSC05171,OCN04436
E11318_A6291_0	3	0.30146	ACV02490,ACR00283,ACS00200
E1131_B1795_0	19	0.485246	APP29360,APP22075,APP10036,ASM14834,AAT29459,AOS12615,AMC09525,AOL04319,ACS01545,ACV07782,ACR03529,HGT13609,HEH14361,SAA03364,STP06390,SPT02224,SNG14172,AGS04051,ACC02815,APU02640,ACM01511
E11320_B3901_0	3	0.487239	ACV02325,ACS07335,ACR00442
E11321_B3374_0	3	0.399119	ACV02329,ACR00486,ACS09310
E11330_B40244_0	3	0.542277	ACR01202,ACV06750,ACS00657
E11336_B2270_0	3	0.330941	ACV01278,ACS07380,ACR01738
E11344_B13143_A4605_0	1	0.394558	APU05757
E11344_B13143_A4605_1	2	0.418662	ACR02234,ACV05131
E11347_B1030_A2660_0	3	0.54593	ACS08433,ACV02375,ACR02865
E1134_A771_0	21	0.436129	ENG01394,ACM01029,APU03734,AGS04149,ACC07625,HGT21212,AMC09751,AOL05264,OSM11458,OHS61345,ODM15083,OAQ00542,ONV15904,OCO05201,OTA07973,OMB09086,OCE16114,OCN02741,OBD06057,MPP03866,MDD07333
E11350_B2064_0	3	0.339061	APP23367,ACR03148,ACS07623
E11374_B15152_0	3	0.529985	ACR05610,ACV08650,ACS06490
E11376_B13721_0	3	0.345299	ACR05776,ACV01539,ACS05584
E11383_B5351_0	3	0.393115	ACV02081,ACR05977,ACS07507
E11385_B13183_0	3	0.287624	ACR06046,ACV05495,ACS03761
E1139_B1108_A994_0	20	0.477315	ACR01088,OCN05039,ORD06495,OBD00202,OCO06974,OTA06875,OAQ05004,OHS35202,ONV01956,ODM22854,OCE01461,OSM04652,OMB02204,ACM03340,AGS00911,ACC06752,APU00593,SBH03391,AOS28548,AAT35385
E1139_B1108_A994_1	1	0.534392	HEH30385
E11405_B355_0	3	0.388868	AOL02812,ACS07307,ACR07506
E1140_A371_0	21	0.384983	HEH31110,OAQ06564,OTA00848,ONV09656,MPP09719,MDD00228,MAC11138,OCN03234,OSC01816,OBD06795,OCO03346,APU07498,ACM02664,SNG18079,OHS47551,SAA08114,STP09552,SPT01588,SES02749,SSP03308,SPS25999
E1141_B2065_A2864_0	11	0.548877	ONV08692,OCE01580,LTG01365,OMB00256,OHS32248,ONV24211,OAQ04011,OAQ08147,HGT04600,ORD14369,OCO00909,OSM03918,ENG00780
E1141_B2065_A2864_1	1	0.595506	SAA04550
E1141_B2065_A2864_2	7	0.558959	STP09569,SPT09294,MAC13015,MDD00684,MPP10131,SPS18993,SSP03873
E11425_B62057_0	3	0.31765	ACR10488,ACV06171,ACS08673
E1142_B2045_0	16	0.489773	ONV14194,ODM09755,OHS39971,OHS39972,SPS19758,SSP07633,SAA07892,RBN10706,ORD11546,OBD00243,OCO00092,ENG14519,OMB02247,MDD09594,MPP07142,LOT05730,LTT17987,LTT18661,LTT01160
E1142_B2045_1	1	0.597311	MAC03072
E1142_B2045_2	1	0.696257	OAQ09120
E1143_B9818_0	17	0.532543	AOS01716,AAT02017,AAT06477,APP28844,APP22701,ASM00501,ACS09541,ACV02219,ACR00660,SAA06837,HEH27560,APU00521,ACM01209,AGS05166,SPT03672,STP09467,SES11266,SNG13723,SES06340,ACP26415
E11447_B1614_A1630_0	3	0.51263	ACS09304,ACV09084,ACR12725
E1145_B343_A354_0	16	0.5248	ACP13045,ACC03559,APU06966,AGS05599,ACM02053,AOL04683,AMC03787,ACR06435,ACS07560,ASM04377,APP15190,APP04827,APP04080,AAT20149,AOS07167,AOS16775,RBN04606,SPT00725,STP10173
E1145_B343_A354_1	1	0.593156	SAA06743
E1146_B15476_0	19	0.543558	AGS05749,ACC04149,APU05583,ACM02351,HEH12642,SAA06448,STP00430,SPT04236,STP08878,SES05556,HGT22070,AMC02167,AOL03639,RBN09666,ACS09283,ACR09753,APP13044,ASM17908,AAT03795,AOS08849
E11472_B22301_0	3	0.348632	ACR14747,ACV01213,ACS08291
E11479_B1240_0	3	0.323304	AMC00149,ACS01405,ACR15275
E11488_B3046_0	3	0.395691	HEH30133,SNG17265,ACR15570
E1149_B866_A10946_0	11	0.430829	ACS02592,ACV09299,MPP03360,MDD08322,ACP06945,ASM07963,AOS01474,AAT11524,AAT27498,AOS10277,AAT10125,AAT10731,APP30347,APP16094,APP18469,AOL01993,AOL01772,AMC03939
E1149_B866_A10946_1	2	0.412872	OTA10651,ONV14486
E1150_B7624_0	19	0.512397	SAA06512,SPS11829,SSP06153,SES10338,OMB00656,ELM01690,HGT10704,AOL00727,AMC08517,ACV01461,ACS00140,APP13766,ASM16034,AOS13485,AAT20002,AAT18362,OCO04598,OSC01902,OBD04808,ORD04906
E1151_B228_0	18	0.490881	ACR15827,AOL01296,AMC01575,APP04613,ASM15010,AAT23833,AGS06171,ACS01429,ACV05160,ACP29540,ENG05536,MAC08475,MDD04232,OBD08128,OCO08143,ONV07464,OTA07497,OHS42714
E1151_B228_1	2	0.434717	ELM04675,ETB08150
E11539_B4876_0	2	0.463264	ACV04202,ACS01382
E11539_B4876_1	1	0.459602	AMC06626
E11545_B4569_A5836_0	3	0.390463	AOL03618,ACV03310,ACS02363
E11553_B16318_0	3	0.395876	ACS03603,ACV05383,AMC09022
E11556_B16316_0	3	0.431913	ACS03739,ACV00574,AOL02394
E1155_B112_A439_0	14	0.556163	SAA08093,RBN14059,HEH18858,STP05209,SPT07516,SAA06586,SPT08931,STP09378,AGS04938,ACM03899,ACR11682,AMC01038,AOL01108,ASM14419,APP14704,APP15628,AOS08033,AOS12340,AAT13203,AAT19571
E11566_B1191_A1829_0	3	0.316422	AMC04742,ACS05411,ASM03123
E11569_B19138_0	3	0.4913	AOL00804,ACV05726,ACS06275
E11577_B10088_0	3	0.381913	ACV06405,ACS08169,AMC01323
E1158_B653_0	1	0.523923	SAA06123
E1158_B653_1	1	0.564626	LSM18779,LSM16415
E1158_B653_2	1	0.767641	ACP04938
E1158_B653_3	4	0.765419	ACC00057,APU06949,ACM04851,AGS02762
E1158_B653_4	8	0.745247	AMC07430,AOL07350,ACV00867,ACS01753,AAT32833,AAT21477,AOS22707,AOS21694,APP05374,APP15733,APP14819,ASM20442
E11596_B1254_0	3	0.36659	APP03761,AAT01470,AOS10842
E115_A1111_0	42	0.441275	ETV08478,ETV50109,LTT23815,LTT07169,LOT01330,OMB06801,OCN03362,OCE05894,OCE05893,OCO08029,OTA08381,ONV24576,ODM01812,OHS37008,OAQ00911,ORD00813,OBD04374,ENG05505,SNG19681,SPS09988,SSP11131,STP08571,SPT07721,SES07723,HGT23048,MPP07869,MDD04799,MDD04798,MAC13035,MAC13032,RBN01655,APU00795,APP00488,ASM05007,SSP00245,AAT33607,AAT33434,AAT33910,AOS00055,AOS18473,AAT33218,AAT28429,ASM19856,APP22029,ACS…
E11600_B657_0	3	0.454429	APU07731,AGS04607,SNG16355
E11605_B5222_A3728_0	2	0.415691	ENG03105,AGS05125
E1162_B18050_0	19	0.406004	AGS01735,ACM02889,APU02583,ACC01747,SES02336,SAA07912,SPT00699,STP09837,SNG16023,RBN17062,HEH27868,HEH33325,ACR04855,ACS07056,ACV02230,AOL05804,AMC00313,AAT30735,APP05536,ASM04930
E11640_B1039_A1302_0	2	0.379468	AGS05902,APU01485
E1164_B23_A1086_0	1	0.623023	HGT23268
E1164_B23_A1086_1	18	0.609359	APU07686,ACC07369,ACM02725,AGS00611,SNG14974,HEH31545,SAA08772,SPT05077,STP09940,SES12830,AOS04684,AAT11156,APP15289,ASM07922,ACR16332,ACV01073,AMC01113,AOL01310
E1164_B23_A1086_2	1	0.578767	OAQ07947
E1166_B276_A1397_0	1	0.562724	SPS24058
E1166_B276_A1397_1	1	0.421601	HGT09455
E1166_B276_A1397_2	16	0.422956	HEH18630,HEH22080,ACR16743,ACS01442,ACV06844,AMC01578,AOL05351,ASM01801,APP11095,AOS16362,AAT24882,AAT00456,ACM03400,AGS01461,SAA00786,STP09626,SPT00978,SNG17033
E1167_A299_0	19	0.317515	SAA05656,ACV05356,AMC01716,AOL04782,ACS03875,MDD05857,MAC06057,OCO07284,OMB02441,OTA05240,STP08936,OCE02671,ODM09054,OSM05732,HEH31874,OHS01411,OHS01413,ONV06431,OAQ06114,HGT17498
E116_B131_A152_0	1	0.499295	EGL06356
E116_B131_A152_1	1	0.364144	OEC01508
E116_B131_A152_2	46	0.422889	ETB06628,ELM02694,LTT10496,LCP01874,LTG03732,LTA00963,SBH02578,SPS03589,SSP02294,SNG12831,STP09352,SPT10305,SES16199,SAA02223,RBN04381,MAC12227,HGT02065,APU00236,AGS06753,AGS06752,ACM03082,ACP16735,AMC03818,AOL04819,ACS02366,ACR07483,ACV02140,APP22145,APP17815,ASM07237,AAT16607,AAT26314,AAT05059,AOS12980,AOS01746,AOS22140,AAT24600,SES11714,ENG05211,MDD05050,MPP05803,OBD03549,OCN02861,OSC03148,OSC…
E1171_B67_A969_0	17	0.601842	AOS00846,AAT33491,ASM14290,APP29084,APP34562,ACV09052,ACS05033,ACR16918,AOL00241,AMC03273,APU01611,ACC01409,SNG16862,SES01192,SAA07847,STP09928,SPT01847,ACM01097
E1171_B67_A969_1	1	0.554124	AGS02090
E1171_B67_A969_2	1	0.725524	OAQ09525
E1172_A7274_0	19	0.48859	MAC08281,HEH27825,SES01126,STP10014,SPT09633,ODM12223,OAQ06390,ONV14531,OCO04650,OSM08720,ACR17733,ACV02981,ACS04628,AOL00084,AMC03474,AAT06275,AAT06879,APP13835,ASM05672,RBN13127
E11747_B15255_0	2	0.304566	AOS05871,AAT19127
E1174_B4437_A7673_0	1	0.528493	HGT10349
E1174_B4437_A7673_1	18	0.546739	APP08198,ASM12369,AAT09360,AOS07241,AAT23180,AOL00185,AMC03865,ACR09127,ACS03107,AGS04323,ACM02643,SNG16502,SES09501,HEH13521,SAA02969,SPT03309,STP08758,ACC02775,APU01920
E1176_B562_0	1	0.43176	ORD04536
E1176_B562_1	7	0.494076	STP08463,SPT02505,HEH27082,SAA02793,ONV09386,SSP19835,SSP04547,SPS03453
E1176_B562_2	9	0.552416	APU04168,HEH30867,ACR10503,ACR10504,ACS01441,ACV00866,AOS06109,AAT27933,AAT28786,ASM20417,AMC04287
E1182_B66_0	20	0.564008	ACM00995,AGS01401,ACC06161,APU01581,STP09015,SPT10051,SES14365,SNG16612,HEH01600,HGT08693,RBN03041,ACR03596,ACV02815,ACS04580,AAT15782,AOS23292,ASM11501,APP19673,AMC06777,AOL04107
E1185_B208_0	1	0.643425	RBN19214
E1185_B208_1	17	0.536875	SNG12967,SAA06295,SES13596,STP09496,SPT07839,HEH04146,ACM03615,ACC05428,AOS04290,AAT33369,AAT30573,ASM00744,APP19571,APP01319,AOL06821,AMC07099,ACR01515,ACV00914,ACS07691
E1187_B51300_A72_0	18	0.380558	SAA00521,RBN05550,SES06551,SNG14384,SNG14383,HGT00196,STP02119,SPT07727,MAC07878,LSM07269,ETB01975,AMC07633,AOL07168,ACS01274,ACV08215,AAT15014,AOS05698,APP33276,APP08532,ASM17797
E1188_B71_0	3	0.651786	APU01336,ACC08009,HGT17503
E1188_B71_1	5	0.667478	ACV07683,ACS01471,ACR13018,AMC07971,AOL05374
E1188_B71_2	1	0.728271	ACP20826
E1188_B71_3	6	0.666929	RBN10597,SNG14924,SPT01418,STP09936,SES15167,HEH16677
E1188_B71_4	3	0.701772	AAT31195,APP01716,ASM19847
E1188_B71_5	1	0.662317	AGS00675
E1188_B71_6	1	0.608117	ACM00386
E118_A117_0	49	0.33796	ACM00848,RBN19723,SBH01910,MPP05521,MDD06674,ENG15658,LOT14154,LTT10964,APU07559,HGT12797,AMC04957,AOL00661,ACV06225,ACR04025,ACS01426,ASM20819,APP33340,APP28871,AAT34219,AAT20486,AOS13279,AOS19832,AOS06971,APP28228,LCP03216,LPF00504,LTA00137,SNG15837,SAA07473,SES10730,LSM44180,LSM43022,SPS07844,SSP07743,SPT03122,STP10467,MAC11556,OCN02977,OSM09832,OCE03605,ODM08831,MEH06428,MEH07464,OHS27130,OAQ…
E11917_A1885_0	2	0.31407	AAT20711,AOS20292
E1195_B116_0	20	0.34805	ETV17438,OCE09062,OAQ03191,OSM01538,OTA07904,OMB00141,ONV11917,OHS46583,SES13108,SPS15740,SSP01482,ASM17265,AAT14013,AOL07367,RBN08690,ETB08185,ELM00898,SAA02268,SPT10065,STP09345
E1196_B1290_0	1	0.50054	SNG15275
E1196_B1290_1	16	0.466264	SPT00385,STP08560,HEH13330,ACS01985,ACV03700,SAA05527,RBN05973,AAT28488,ENG08641,AAT33758,AAT27456,ASM12142,APP14214,APP20250,SPS14308,ACC03424,SSP01881,SES12175,LSM27813
E11983_B1995_A4435_0	2	0.44907	AOL02000,AMC00010
E1199_B1531_0	4	0.435779	HEH06272,HEH13337,LTT21697,MAC05634,MDD04554
E1199_B1531_1	6	0.466415	SSP03410,SPS26375,AAT13486,AOS12663,APP18302,ASM15194
E1199_B1531_2	1	0.639731	ACP13497
E1199_B1531_3	2	0.533405	SAA02148,ACM04190
E1199_B1531_4	4	0.468174	OCO03032,OTA00825,OTA00826,OAQ01345,OBD05367
E1199_B1531_5	1	0.460225	ACC05927
E11_A2626_0	49	0.456273	ELM05341,OEC00911,ODM14747,SAA04302,STP08552,SPT03969,SPS09396,SES14858,ACV07550,ACR18191,ACV03106,EGL07623,ACS01334,ACS02527,APP31920,APP00993,AAT03538,AOS10105,AOS16919,ASM04523,APP30507,APP30498,AAT00659,AAT05108,AOS03804,AOS14626,ASM21318,OSM01638,ODM12207,ODM03523,OHS37990,OCE22129,OCE22128,OCE06887,OCE06943,OTA04131,ONV25593,OCO01015,OBD06684,OAQ04801,OHS55655,OMB08711,STP08557,SPT06772,LCP…
E11_A2626_1	1	0.497032	ETV27839,ETV42610,ETV01655,ETV05726
E1200_B1306_0	15	0.391439	SPT10010,STP10430,MAC06955,ENG00184,RBN11179,MPP04475,MDD05900,ODM07644,ODM07643,OCE09458,OCE09457,ONV14210,OHS09721,OAQ02550,OTA08493,OMB07189,ACV01616
E1200_B1306_1	1	0.406801	APP15097
E1200_B1306_2	2	0.364982	HEH27048,SES09094
E1202_B1707_0	19	0.467869	ACC04339,APU03513,ACM01229,AGS02152,ACP07322,LOT23199,ENG15508,LTT07320,MDD02931,MDD02930,ORD06329,OBD00733,OMB06571,OCO06832,OCE10984,ODM26909,OHS40796,ONV02324,OTA03522,HGT23025
E12031_B14744_0	2	0.474781	AMC00375,AOL02502
E12032_B1920_0	2	0.365132	AOL03647,AMC00383
E12055_B1200_0	2	0.429119	AOL05969,AMC00678
E12056_B150_0	2	0.31166	AMC00680,AOL03906
E1208_B1607_A1368_0	8	0.490719	OCN01841,OCN02630,ACP26414,OBD04544,MAC02984,OCO07132,ORD03363,OSC00223,AGS01467
E1208_B1607_A1368_1	1	0.54685	ACM03208
E1208_B1607_A1368_2	8	0.491291	ODM18544,OMB02353,OSM05884,OCE08958,OAQ06794,OTA03365,ONV11945,OHS28850,OHS28849,OHS28853
E1209_B501_A202_0	1	0.666065	OAQ07267
E1209_B501_A202_1	16	0.655253	SNG17688,LSM17061,SES12451,SPT07330,STP10063,AOS08154,AAT14701,APP33167,APP15658,ASM20689,ASM16566,ACR09627,ACS02353,ACV07402,ACM00938,AGS05332,ACC09184,APU06835
E1210_B505_0	19	0.430307	ENG14704,MPP00636,ORD13772,HGT02274,SNG18670,SES08815,SSP06323,SPS06920,ACR10664,AMC07092,AOL00653,ACV09050,ACS05175,ACM02056,AGS05477,ASM20608,APP03249,AAT16535,AOS09383
E12117_B512_A399_0	2	0.326138	AAT21988,AOS15366
E1211_B953_0	1	0.600754	ACS01628
E1211_B953_1	1	0.558898	OMB03045
E1211_B953_2	1	0.577582	ACR07629,ACR07864
E1211_B953_3	2	0.527248	ENG03634,MAC13822
E1211_B953_4	3	0.504477	ORD07942,ORD07818,OCN03772,ACV06189
E1211_B953_5	5	0.476429	AOS11423,AAT03756,AAT18241,ASM03737,OCN03659,APP01141,APP22762
E1211_B953_6	1	0.544415	SNG17738
E1211_B953_7	1	0.500702	MDD06039
E1213_B2021_0	19	0.387364	APP18121,AOS00600,AAT02077,ASM13493,ACR16376,ACS00224,ACV09040,AMC06006,ACM00607,ACC08008,AGS05726,APU03834,RBN20674,SES05801,SAA06694,HEH17830,HGT19754,STP11510,SPT08568
E12145_B11525_A5787_0	2	0.297486	AMC01321,AOL01334
E1214_B11702_A185_0	18	0.363135	ETV34008,ENG10773,HGT06010,AAT18260,AAT23094,APP09681,ASM13647,ACR18563,ACS02417,MAC09101,MPP11919,MDD02807,APU01006,ACP20391,LOT16064,LTT21336,SSP10042,SPS02218,AGS01450
E1218_B1537_0	19	0.507991	ACS07506,ACV03288,HEH09190,RBN02265,HGT13444,SAA02377,SES00015,SPT08648,STP03201,ACR16196,AOS07950,AAT01710,APP33994,ASM06459,ACC03309,AOL05403,AGS02692,APU00078,ACM04742
E1219_A158_0	19	0.327193	OMB02538,RBN21015,STP09960,SPT08960,SES02740,SNG11304,HGT03925,APU06926,ACC04858,ACM04717,ACR15246,ACS07792,ACV00915,AMC03163,AOL03758,ASM18676,AAT19075,AOS18536,APP27551
E121_A94_0	54	0.466157	OEC01054,ETV55457,MEH02880,LTT04727,EGL09401,LCP02479,OCE02126,OHS53877,OHS53876,ONV15569,ACP14860,SPS07638,SSP01337,STP08935,SPT06073,ETB02510,ELM03078,SAA09458,HEH25875,SNG13380,SES03769,MAC12087,OBD04782,OCN05084,OCO01783,APU07964,ACM00890,AOS08765,ACC06931,AAT32192,AAT32197,ASM10544,APP26387,APP09959,APP16055,APP22366,ACS02565,ACV04948,ACR00407,AMC04065,AOL04241,OSC05010,LSM20785,LPF04814,LTA…
E1220_B4447_0	18	0.452294	HGT00093,HEH23934,RBN16747,STP06697,SPT03922,HEH24073,SAA04081,APP13820,AAT19077,ASM15459,AOL05757,AMC00461,ACS07658,ACV02158,ACR15181,ACM03354,AGS04556,ACC05146,APU04481
E12242_B58989_0	2	0.448929	AOL03712,AMC02047
E12252_B6687_0	2	0.427047	AOL00886,AMC02098
E12258_B55162_0	2	0.397103	APP23224,AMC02121
E1226_B320_0	17	0.474467	HEH03400,SNG15047,RBN12780,HGT06996,SES14634,SPT08161,APU00697,ACC02291,AGS02080,AOL03920,AMC00661,ACS09036,ACR14755,APP32689,APP07387,AOS21881,AAT14343,AAT23226,ASM06960
E1227_B46965_0	18	0.445792	OCO06554,APU03541,SAA02143,HEH17088,STP08686,SPT06524,SES10374,SNG14548,HGT11721,RBN14469,ACS03396,ACV01912,ACR04133,AAT13104,AAT27443,AOS07073,APP34083,AOL00369,AMC00788
E12280_B783_0	2	0.311713	AMC02300,AOL05031
E1229_B2655_0	1	0.479689	ACP02512
E1229_B2655_1	13	0.567496	APU03715,AOS15007,AOS18974,AAT26098,AAT22011,MAC04882,LTG00529,SES01876,SNG11943,ACR18188,LOT05366,LTT05943,OAQ05745,MPP05559,MDD00101
E1229_B2655_2	2	0.595384	OBD07400,ORD03133
E1229_B2655_3	1	0.576577	OSC05454
E122_A56_0	53	0.356235	LTT21054,LOT09772,ETV55840,AGS03197,OMB06372,STP08542,SPT06792,SAA08182,SES06689,SNG13827,SSP08103,SPS19711,APU01740,ACM02507,ETB06081,ELM06816,HGT07517,LTA00381,LPF02514,LTG08095,LCP02935,LSM02043,LSM02042,OSM08474,OCE09678,ODM09463,OHS36495,ONV14159,OAQ08189,OAQ05798,OTA10072,OCO00874,ORD13173,OSC04637,OBD06672,OCN00110,AAT15947,AAT09915,AAT28110,AOS07850,AOS16322,APP34034,APP20134,AOL02647,AMC…
E12327_B18928_0	2	0.372024	AMC02647,AOL06225
E1232_B321_0	13	0.356017	ACM03546,APU01971,AGS02559,ACP29679,AOL03900,AMC02398,ASM03273,APP11973,APP31524,APP08012,ASM11645,AOS07692,AAT27807,AAT29558,AAT04770,AOS15610,ACR00006,ACS03805,ACV01729
E12336_B7609_0	2	0.375268	AOL00848,AMC02710
E12337_B2240_0	2	0.39355	HEH22337,AMC02713
E1233_B74_0	12	0.612342	APP14130,AAT23918,AMC03873,AOL05329,ACR10754,ACV03105,ACS07923,ACM03073,AGS00778,APU00553,ACC01369,HGT00122
E1233_B74_1	7	0.639189	RBN03765,STP10371,SPT06619,SES07498,SNG11156,SAA04131,HEH26744
E1234_B9529_A7408_0	3	0.386253	OCO05288,OCE16774,OHS35535
E1234_B9529_A7408_1	15	0.404897	ACR10125,ACV06250,SES05432,SNG13011,SPT02743,STP09367,SSP01105,SPS20863,ACS04998,AOL07592,AMC04317,APP28961,ASM01037,AAT15217,AAT05355,AOS08329
E12356_B8980_0	2	0.512057	AOL05458,AMC02881
E1236_B225_0	1	0.508413	ACM01478
E1236_B225_1	3	0.453113	LSM27983,ODM18675,OHS59844
E1236_B225_2	1	0.445894	AGS04403
E1236_B225_3	2	0.561244	APU01210,ACC09065
E1236_B225_4	11	0.549014	HGT02943,ACS00087,ACR10029,ACV01418,APP23169,ASM04015,AAT02056,AOS17163,AOS21620,AMC06656,AOL04128,ACP29347
E1237_B20162_0	2	0.545791	HGT08161,RBN18349
E1237_B20162_1	1	0.434717	ACC03830
E1237_B20162_2	5	0.461269	LSM21083,SAA02530,HEH17535,SES14053,SNG16936
E1237_B20162_3	11	0.536948	ACR17419,ACV02294,ACS01410,APP09668,AAT28719,AOS20555,ASM00669,STP10280,SPT00818,AOL03254,AMC06085
E123_B2772_A34_0	53	0.455677	EGL03722,SBH04651,SSP11549,SPS11975,SNG11503,SES10763,SAA05614,SPT04409,STP09574,LTT16853,LOT19492,RBN16189,LSM39815,LCP03210,LTA00649,LTG06937,LPF04754,ETB00902,ELM07439,ENG05227,HGT14598,HEH11212,AOL03383,AMC09052,ACR16293,ACS07256,ACV07344,APP09485,APP02149,APP02513,ASM20267,AOS03824,AOS14601,AAT07551,ACM04158,ACC07955,APU04298,AGS00765,AGS00764,ETV37297,OBD07779,ORD03663,ORD01897,OEC01548,OCN…
E1241_B214_A311_0	17	0.446114	AAT04551,AOS15725,APP32732,ASM03596,ASM14106,ASM06296,AMC07396,AOL07444,ACR05713,ACS03438,ACV07738,OCO07102,ORD02450,OSC04913,OCN00581,SPS21780,SSP00632,MDD10803,MPP00927
E1242_B29785_0	5	0.489548	SPT06043,HEH30304,SAA06281,SNG16193,SES05522
E1242_B29785_1	4	0.506974	AAT03074,AOS09018,APP07785,ASM10258
E1242_B29785_2	5	0.504743	AMC07503,AOL07227,ACS09063,ACV04638,ACR04060
E1242_B29785_3	5	0.46598	HGT23076,ACM03170,SAA01146,STP02933,SPT06505
E12448_B57665_0	2	0.419035	AMC03703,AOL04939
E1246_B10887_A2027_0	15	0.536629	AOS03042,ASM01039,APP02823,AAT15454,AAT23477,AAT27025,OAQ02126,OTA06614,ONV08309,OHS03885,OHS03884,LSM16943,LTT21489,OCE15473,ODM07112,ACS04939,ACV01602,ACR14242
E1246_B10887_A2027_1	1	0.645089	AGS03792
E12474_B24507_0	2	0.32728	AAT22600,AOS22074
E12479_B53166_0	2	0.502452	AMC03927,AOL05680
E12481_B12730_0	2	0.402452	AOL05243,AMC03935
E124_A64_0	51	0.440856	ETV55742,ETV22678,EGL06493,OSC03911,OSC02103,OCN02766,SAA04900,STP08453,SPT06791,SES07675,SPS15834,SSP02185,ETB03594,ETB04843,ELM06324,ACM00927,AGS01285,ACC06788,APU00682,LTG07693,LSM23017,LCP02622,RBN12662,LTA00703,LPF00120,ACP17155,HEH22077,MDD08441,MPP03728,ONV23729,OTA09322,OAQ01607,OHS19818,OHS49699,OCE06386,OSM04743,ODM26480,AOL04023,AMC09489,ACS05837,ORD07761,ORD07908,ACV08899,ACR14548,OCO…
E1250_B454_0	18	0.45729	AAT10591,APP25627,APP15895,ASM06357,ACS04536,RBN10142,ACR04392,AMC08972,AOL01158,ACM01058,SES15814,APU05828,SPT09280,STP01551,SAA02990,SNG15084,HGT22061,HEH13013,AGS03005
E12536_B21094_0	2	0.30918	AOL07786,AMC04314
E12541_B42823_A5596_0	2	0.454327	AMC04334,HGT21208
E1256_B2273_0	1	0.497038	MDD00770
E1256_B2273_1	2	0.393238	SES10414,SNG19030
E1256_B2273_2	1	0.384211	HGT16192
E1256_B2273_3	1	0.418011	OTA06491
E1256_B2273_4	1	0.591067	SSP02652,SSP02651
E1256_B2273_5	8	0.494998	ACV03305,ACS00297,APP00121,APP10912,ASM03506,AAT17891,AOS03931,AOS14462,ACR15410,AOL04182
E1256_B2273_6	1	0.39726	MAC06152
E1256_B2273_7	1	0.580128	OBD03419
E12571_B2922_A3626_0	2	0.388428	AOL03857,AMC04602
E12585_B32186_0	2	0.362071	AOL07600,AMC04673
E12588_B9435_0	2	0.284553	HEH22609,AMC04684
E125_A66_0	54	0.383454	ENG15638,ELM07634,ELM07633,ETB05499,MEH05444,OCE15652,OSM02616,OMB08694,ODM15537,MPP04576,MDD10703,OHS21144,ONV26226,OCO05328,OAQ03602,AOS15251,AAT21802,APP13802,APP27468,APP03519,APP25910,ASM11451,AOL07247,AMC07587,ACV03813,ACR05259,ACS01475,HGT10247,HEH25499,LTA02953,LTG07987,LPF01121,SBH02434,SPS01542,SSP12205,STP08490,SPT05317,SAA02117,SNG16011,SES11057,MAC11555,ACP23220,LOT20282,LOT24005,RBN…
E12618_B31780_A5476_0	2	0.333819	AOL06817,AMC04913
E12634_B40686_A10408_0	2	0.33795	SPT10296,AMC04999
E12637_B3460_0	2	0.395744	AOL00659,AMC05051
E1264_B930_0	19	0.275326	HEH14300,SPS00240,SSP06428,MDD11608,MPP01319,ACM00252,AGS01052,ENG04448,ACC02137,MAC05983,OBD05757,ORD11613,OCO07001,OHS48541,ODM03184,OAQ03376,OTA06934,ONV18417,RBN19607
E1266_B3156_0	18	0.535589	ENG09610,AGS04171,OMB05775,ELM04609,MAC10526,OTA03435,ONV16409,OCO02064,OBD02371,ORD05402,OCN05816,OSC03073,ODM03079,OHS34898,OHS34899,MDD12181,MPP06259,ACM02310,APU07882
E1268_A3120_0	17	0.352984	LOT07076,SSP05929,SPS00751,MPP06689,MDD06809,STP11270,ELM08096,ETB05884,AGS04458,APU05894,OCO00373,OTA03678,ONV07275,OHS31223,OHS47650,OHS47648,ODM14037,OSM10355,OCE15358
E12698_B765_A6378_0	2	0.43453	AMC05626,AOL03585
E1270_B2009_A1238_0	3	0.556223	MAC03675,MPP00267,MDD09389
E1270_B2009_A1238_1	8	0.50944	OCO01888,ONV08078,ONV14703,OCE08159,OCE01839,OCE01840,OSM07201,OHS59360,OHS42554,ODM15177,ODM15175,OTA06811,OAQ06054
E1270_B2009_A1238_2	1	0.598333	ACP29647
E1270_B2009_A1238_3	1	0.598993	ETV25919,ETV52639
E1271_A1243_0	16	0.397907	ONV14277,ONV15745,OHS29031,ODM05344,OTA07048,OTA09619,ORD10324,OMB02894,OCO01378,OCO04881,HGT24308,ACC08303,ACM03409,AGS02028,MAC12900,SSP06845,SPS23034,ACP13115,SBH02406
E1272_B22632_0	19	0.258111	OSM05458,ODM23792,OCO02999,ORD05009,OCN06048,MAC08481,SSP06542,SPS18131,SAA03013,SES13236,STP11124,SPT00517,MDD01239,MPP10859,OMB08119,OTA01685,OAQ02990,ONV23700,OHS06357
E12753_B5317_0	2	0.353768	ASM13098,APP31670
E12758_B15226_0	2	0.37773	AMC06113,SAA08110
E1276_B88_A970_0	7	0.484859	AAT16633,APP19006,ASM13075,ACS09234,ACV08310,AMC08665,AOL02928
E1276_B88_A970_1	11	0.505741	AGS05959,ACM04082,RBN00945,SAA07235,SPT05217,STP09923,SES05643,SNG13191,HEH29717,APU05919,ACC08726
E12771_B36056_0	2	0.302925	AOS00670,AAT23060
E12773_B3175_0	2	0.372544	AMC06257,AOL01461
E12775_B14365_0	2	0.3287	AOL06585,AMC06275
E1277_B996_0	16	0.36325	AOS10226,ASM05629,ASM13162,OTA03037,MDD04142,ENG01023,MAC06958,APU03464,AGS05998,AMC06388,SPT03939,HEH18211,SNG17595,SPS04529,SSP10073,APP19687,AAT27967,AAT30256
E1279_B9096_0	18	0.417298	LSM27739,AMC08127,AOL05689,AOS00926,AAT25848,APP06409,ASM08421,ACS00493,ACR07386,ACM00121,AGS06194,HGT21255,APU07708,ACC06466,SES13293,SPT00390,SNG19423,RBN02555
E12834_B14192_0	2	0.329211	AOL05882,AMC06845
E1283_B699_A257_0	17	0.522358	ACP08392,AOL07396,AAT11226,AOS13278,ASM00478,APP09536,APP20193,ACS06599,ACR12645,ACC09386,APU05281,SAA02169,AGS06608,SPT04060,STP08991,SES09687,SNG11219,ACM00036
E1284_B6382_0	2	0.46985	AGS07057,ACM04099
E1284_B6382_1	1	0.496241	APU04831
E1284_B6382_2	15	0.48447	ACP11922,ACV06126,ACR19129,ACS05851,AOL00102,AMC01443,SPT04541,STP08539,HGT22092,LSM25029,SAA02528,RBN20733,SES11718,SNG15986,HEH31358
E1285_B20310_0	16	0.330719	ACP31851,ACR05224,ACS05527,ACV03399,AOL01836,AMC06148,ASM04426,APP21587,APP02065,APP11385,AAT05851,AOS14832,AGS07088,APU05111,ACM04144,STP09001,SAA05354,RBN04607
E12867_B34541_0	2	0.299023	AOL00121,AMC07097
E12878_B921_A215_0	2	0.408475	AMC07184,AOL01401
E12881_B4043_0	2	0.528261	AMC07206,AOL04296
E12885_A256_0	2	0.364494	AMC07215,AOL07183
E1290_B19331_0	12	0.442814	APP21771,APP31959,ASM16374,ASM21662,AAT09784,AAT13341,AOS03063,AOS09619,AAT19443,AAT19376,AOL02645,AMC09816,ACR08925,ACS00265,ACV07212,SNG12656,STP00227,SPT02886
E1292_B401_0	11	0.441008	OMB06639,ACM00371,ACM00102,OCE07340,ODM23599,OHS38474,OHS34651,OSM04936,OSM04434,OCO06376,ASM17061,ASM15611,AOS13135,AOS03440,AAT21870,APP27089,APP04576,APP27563
E12942_B14004_0	2	0.416533	AMC07742,AOL06235
E12982_B15791_0	2	0.331263	AOL05361,AMC08144
E12984_B6784_0	2	0.407917	AMC08158,AOL05710
E129_B1619_A1584_0	20	0.585983	OSM10729,OAQ07596,OCE13600,ODM24022,OMB01361,OCO04567,OTA09817,OHS08490,OHS08491,ONV14798,SES00490,RBN03803,HGT19370,STP09038,STP11603,SAA08157,LOT21965,OBD06702,ORD08492,ORD15043,OCN05447,ACP01351,SBH04494
E129_B1619_A1584_1	17	0.630138	AOS07120,AAT13999,AAT20481,AAT34209,AAT32023,ASM19137,APP24122,AOL02217,AMC08615,ACS05131,ACV05223,ACR14142,AOL06915,ASM07762,APP25458,AOS01010,AOS16661,AAT10477,AAT17237,AOS07135,AOS02631,APU02277,AGS02107,ACC00456,ACM00623,APU03988,ACC04337,MAC04718,ETV30512,ENG01442,LCP00572
E129_B1619_A1584_2	2	0.686927	RBN19202,MAC12297
E129_B1619_A1584_3	3	0.65939	SSP00838,SPS05528,HEH32571
E12_B85_A35_0	2	0.478691	ENG05502,ETV37358,ETV08615,ETV16089
E12_B85_A35_1	51	0.511386	LTG02248,LPF00627,LTA00639,LSM25088,LSM12439,LSM39769,HEH05645,ASM11443,ACS05114,ACR17926,AOL04955,AMC03688,AAT11500,AOS19824,AOS06967,AOS13290,APP00283,APP00284,ASM18763,RBN19035,SPS02068,SPS02066,SSP02221,MAC04621,OHS00363,OHS00362,OHS49326,OHS49324,OHS66472,OSM05738,OBD02498,ODM17290,ODM17292,OCE06495,OCE06496,OCO05655,ORD11981,ORD05464,OCN02855,OSC02318,ONV23096,OAQ00471,OTA04196,ACP10494,HGT…
E1300_B256_A1167_0	4	0.574761	ACM02044,AGS04639,ACC00532,APU03455
E1300_B256_A1167_1	2	0.537981	MPP09691,MDD11175
E1300_B256_A1167_2	1	0.533597	MAC11095
E1300_B256_A1167_3	9	0.483059	AMC02547,AOL05072,ACR18311,ACV07804,ACS05495,AOS17218,AAT12872,AAT14662,ASM12126,APP32456
E1300_B256_A1167_4	1	0.915367	ONV03833
E13024_B16819_0	2	0.433898	AOL00701,AMC08523
E1305_B230_A1173_0	18	0.56345	ACM01665,APU00032,ACC05894,ACP17080,AMC03641,AOL03783,ACS04486,ACR00099,ACV08286,ASM11235,AAT33244,AOS19453,APP08307,SES01986,STP01909,SPT04424,SAA09741,SNG18642
E1306_B103_0	8	0.517741	SES15287,SAA05904,SPT00935,STP11362,HGT08971,APU07586,ACC05332,ACM00278
E1306_B103_1	10	0.526238	AMC03819,AOL04992,AAT28232,AOS21134,APP02058,ASM05489,ACR02064,ACS00789,ACV05938,RBN10055
E13084_B53171_0	2	0.415804	AMC08996,AOL03418
E1308_B209_0	1	0.515254	ACC03398
E1308_B209_1	17	0.509485	AMC03987,AOL00854,HEH31627,SNG14413,SPT00727,STP02182,HGT08243,RBN15266,SAA03935,SES04543,APP08914,ASM13026,AAT12122,AOS07228,ACR03170,ACV01268,ACS07822
E13106_B18018_0	2	0.450861	AMC09127,HEH32494
E13107_B1300_A8538_0	2	0.516033	AMC09134,AOL01245
E13145_B76571_0	2	0.342324	AMC09509,AOL02853
E1315_B17095_0	15	0.594898	ACP06620,ACS00383,ACV04655,ACR09259,AOL06914,AMC06195,ASM04634,AOS18318,AAT02310,APP14344,APP00433,APP17754,APP01297,ACC00111,ACM04881,AGS02787,STP00245,SNG10998
E1318_B793_0	5	0.430604	LTT09226,ONV23130,OHS07274,OTA04684,ODM23537
E1318_B793_1	1	0.430508	HGT13592
E1318_B793_2	8	0.442246	AAT16921,AOS19801,ASM11952,APP20479,ACR05960,ACS01467,ACV09518,ACV08515,AMC07354
E1318_B793_3	2	0.439637	SAA04712,HEH22457
E1318_B793_4	1	0.425067	OCO03569
E131_B4121_0	1	0.466667	LOT08048
E131_B4121_1	45	0.41178	ELM02093,ETB03488,ACM01586,LSM16362,LSM16363,LTG04722,LPF01917,LTA01412,LTT03881,HGT04076,ACC03594,OCE19893,OCE12653,OBD06950,ONV14590,ONV15532,OHS23690,ACP00656,ODM20792,OCO03154,OMB05192,OSM03440,ODM20793,OAQ06585,OTA07554,OCN00674,OSC03095,OSC01456,ORD04087,ORD09826,ENG13374,RBN15890,SSP10888,SSP14873,SPS16499,SES12932,SAA01874,STP10048,SPT05442,ACV05103,ASM07172,AAT00078,AAT21883,AOS12259,APP…
E13202_B7131_0	2	0.452294	AMC09939,AOL02535
E13209_B2232_0	2	0.415341	AMC09984,AOL02437
E1320_B193_A84_0	18	0.535159	ACP22002,ACR00961,ACS04004,ACV08090,AOL06464,AMC08028,APP13597,AAT30421,ACM04719,AGS01336,APU00079,ACC05879,STP10124,SPT00566,RBN17353,SAA03337,SES13628,HEH30963
E1321_B98_0	18	0.351698	AOL07190,AMC08329,ACV02013,ACR18233,ASM10449,APP20746,AAT06214,AOS01898,ACS05947,APU06476,ACM00959,ACC03543,SNG14126,SES03658,HEH24036,STP09240,SPT09061,SAA02429
E1322_B7498_0	16	0.517038	APP04684,APP15315,ASM06264,AAT32362,AAT33611,AOS04969,HGT01524,AMC08500,AOL00691,RBN02106,HEH12279,SPT08271,STP08602,SES12452,ACR18786,ACV06904,ACS04900,LSM28149
E13239_B5017_0	2	0.384922	AOL00540,APU03044
E1325_B177_0	16	0.518603	ACC00008,AAT07518,AOS10925,ASM14288,APP15559,APP02782,APP18684,AMC09828,AOL07002,ACS07097,ACR17347,ACV02353,SAA06425,RBN01419,SES06456,STP11774,HGT07155,HEH33299
E13289_B142_0	2	0.260536	AAT24258,APP33858
E13308_B523_0	2	0.362745	HGT01865,ACC01530
E1330_B13517_0	1	0.461461	ASM12024
E1330_B13517_1	5	0.509955	ACS06231,ASM20848,AAT35234,AOS17320,AOS28444,ACP01735
E1330_B13517_2	11	0.643007	LTA03602,HEH24891,SPT07374,STP09455,SNG11814,SES03691,SAA08863,APU01149,AGS03713,ACM02010,ACC08539
E13312_B65770_A6896_0	2	0.367836	AAT24390,AOS19400
E1331_B14256_0	16	0.384305	ENG15699,MPP11635,MDD09328,MDD08924,ODM11210,OHS31973,SPT01129,OSM05186,OCO02169,OAQ07620,OTA02381,ACV02096,ACS02241,ASM19156,APP26618,AAT31404,AOS01633,AAT10722
E1333_B83629_0	18	0.26687	SNG14577,SSP09946,SPS15873,OCE10497,ORD02256,ODM08001,ONV15509,OTA07985,OHS11676,OCO06625,MAC03271,LSM07853,ASM08760,APP34109,AOS16483,AAT33138,ACM00145,AGS02116
E13344_B5881_A2858_0	1	0.518421	AOL03086
E13344_B5881_A2858_1	1	0.587662	SAA05546
E1336_B2528_A10984_0	17	0.316899	SPT10230,STP08912,OCE17950,OAQ05528,ODM12289,OTA05223,ONV07208,HGT11583,OCO08497,SPS03868,SSP04543,ORD11640,OBD05686,OCN03324,ETB08343,ONV00323,OHS06746,ASM22073
E13372_B105_0	2	0.278838	AOS12745,AAT24592
E13377_B152_A37_0	2	0.616687	HEH16915,HGT21377
E1337_B1540_A837_0	1	0.628347	ACP16285
E1337_B1540_A837_1	14	0.573604	AGS02348,OSM04788,OHS07801,APU03712,OCO07043,ELM03889,OCE01760,OMB02376,OTA00351,ONV09671,OAQ00924,OAQ00927,MDD00358,MPP01428,MAC07327
E1337_B1540_A837_2	1	0.580358	SAA00979
E1337_B1540_A837_3	1	0.583196	ACV04580
E133_B1342_A8203_0	1	0.556057	HEH30032
E133_B1342_A8203_1	1	0.618916	SNG15939
E133_B1342_A8203_2	3	0.634583	MDD10058,MPP09881,MAC13974
E133_B1342_A8203_3	12	0.649606	ACC06044,ACM02393,AGS04371,APU01695,RBN01990,STP00404,SPT02452,SSP03917,SPS18853,SES14949,SNG13927,SAA05100,SAA03721
E133_B1342_A8203_4	24	0.656661	APP12655,APP24483,AAT12158,AOS13465,ASM03670,ACV01094,ACR18174,ACS08956,AMC04037,AOL05092,ACP22286,HGT02070,OAQ04000,OTA10042,ONV14158,OHS34178,ODM19565,OSM10132,OCE10559,OMB08480,OCO09499,OBD05283,ORD16047,ORD08877,OSC01571,OSC02741,OCN04511
E133_B1342_A8203_5	6	0.620257	LOT19396,LOT10613,LTA02300,LPF02231,LTG03937,LCP02356,LSM00174,LSM20387,LSM14764,LSM14765
E133_B1342_A8203_6	4	0.576426	ENG04976,ETB07773,ELM04513,OEC01321
E13411_B59146_0	2	0.397533	HEH29992,LSM25284
E13425_B3958_0	2	0.377885	AOL05109,APP31138
E1343_B388_0	16	0.545446	MAC13335,MDD10629,MPP07791,OCN02275,RBN06229,ODM12719,ODM12720,OAQ06396,OTA04987,OTA04983,OHS02016,OSM04889,OSC00941,ORD14734,OBD00718,ONV15996,OCO01760,LTT00906
E1344_B3589_0	17	0.531542	OBD05668,ORD16233,OCN00485,ONV15914,OCO06126,OTA06433,OAQ07342,OHS53379,OHS53378,OMB08784,STP09245,SPT09720,SES02561,SNG14250,ODM19411,SPS07622,SSP14313,OCE11546
E13455_B3936_0	2	0.463	ASM10569,AOS09308
E1346_B23929_0	3	0.528314	LSM34321,OSM11657,OHS66638
E1346_B23929_1	13	0.524416	MDD00503,MPP08490,APU00357,ACC00280,ACM00205,AGS05674,ACS06641,ACR11185,ACV04832,ASM19691,APP07949,AAT27267,AAT17092,AOS00961
E1347_B881_0	2	0.501223	SSP01197,SPS08616
E1347_B881_1	11	0.524093	MPP10866,MDD09754,OBD06346,OSC02733,OSC01584,OCN00731,ORD04175,ORD02037,APU07801,AGS06048,ENG04347,HEH29651,OMB08660
E1347_B881_2	1	0.624692	ACS06913
E1347_B881_3	1	0.531113	ELM00087
E1348_B19956_0	16	0.528774	ACS06127,AAT00917,AOS21860,ASM20812,APP13698,ASM09545,ACR16370,ACV02847,ACP22678,HGT14682,SPT05275,SNG17601,SES01827,APU04359,AGS06341,ACC03390,ACM01012
E13490_B1479_0	2	0.370118	AOS04116,AAT25170
E13531_B36_0	1	0.705357	OAQ09593
E13531_B36_1	1	0.621302	OTA11115
E1355_B18504_0	16	0.615141	ACV09224,ACS05248,ACR01940,ASM04533,AAT20191,AOS15367,APP29146,APP25648,ACC01333,APU02422,ACM04555,SES03000,SNG17185,HGT06325,HEH26662,SPT02460,STP09594
E1358_B17086_0	15	0.538889	SAA05335,HEH26943,SPT08844,STP09221,AGS05275,AGS07062,APU05618,ACR03475,APP19949,AAT15865,AAT09558,AOS01068,ASM07004,ACS06594,ACV01722,AOL03638,AMC00202
E1359_B2919_0	16	0.345651	HGT11030,OHS27109,OAQ01141,ODM24896,OCE01884,OTA04935,ONV23177,OCO08957,HGT09453,AMC00360,AOL01183,ACS04559,ACV04131,ACR13914,OCN04958,ORD00619,OBD06912
E1360_B16028_0	1	0.511714	LSM35018
E1360_B16028_1	1	0.454483	SES01620
E1360_B16028_2	12	0.501052	AOL01411,AMC01301,SNG17697,HEH23309,SPT01078,STP02118,ACR15591,ACS01809,APP20933,ASM10582,AAT07560,AOS20454,AAT27973,AOS11130
E1360_B16028_3	1	0.613382	ACP29092
E1365_A511_0	14	0.383281	STP11724,SPT02961,SAA04355,SPS20205,SES12890,AMC03228,AOL05486,HEH04416,ACR05055,ACS03820,APP11210,APP08948,APP29252,ASM11587,AAT28012,AAT34112,AOS04133
E1368_B14034_A225_0	16	0.307435	OCE04398,ACP10360,OAQ02462,MDD10289,MAC04689,SAA04761,SSP16393,SSP07835,SPS14228,ONV15840,OTA05154,OHS59717,ODM17561,ACR14567,ACS00551,AMC04572,AOL07489
E1369_B492_0	17	0.471834	ASM15151,APP30604,AOS05313,AAT04439,AMC04694,AOL07644,ACR18983,ACS02199,ACV09125,SNG18878,RBN17701,HGT15768,SES12628,SPT09569,STP09646,SAA01758,HEH01685
E136_A9_0	54	0.370626	ACM00170,ACM00138,MEH02621,EGL02522,ACP13707,MAC06906,ENG04371,ELM03346,ETB03290,LTG06309,LCP01638,LTA00075,LPF01634,LOT18648,LTT00373,LSM07167,SBH01961,SPS12792,SSP05019,SPT09235,STP09881,SAA07869,SES07870,SNG18781,RBN12841,HGT09087,APP20529,APP11543,ASM09488,AAT28870,AOS04161,AOS14197,ACR16405,ACS02795,ACV06788,AMC06998,AOL05912,MDD06787,MPP03121,OEC01253,ETV58363,OBD03380,OSC03039,OCN01327,ORD…
E1370_B445_A487_0	1	0.676904	OAQ07776
E1370_B445_A487_1	9	0.702176	AMC04785,AOL06362,ACV00386,ACS06923,APP00044,APP08371,ASM04735,AOS02591,AAT25238,ACR09975
E1370_B445_A487_2	6	0.661462	SNG11025,ACC00148,ACM04765,AGS02803,STP00248,OTA11085
E1372_B16304_0	16	0.444266	SNG10979,STP00247,ACC00005,AGS02809,ACM04934,ASM10795,APP14680,APP31718,AOS08649,AAT03052,RBN04807,ACR07094,ACV01503,ACS07391,AMC05055,AOL02757,SAA05134
E1375_B27_0	16	0.559732	RBN13177,ACP26309,ACS08072,ACR03914,AMC05425,ASM01775,APP10411,AOS21307,AOS20970,AAT16740,APU06386,HGT13668,AGS02866,ACM01806,SNG11554,SES03737,HEH14163
E1376_B318_0	17	0.468284	SES06706,SPT07223,STP08837,SNG17612,ACC02936,APU03743,ACP00567,ACS01799,ACV00058,AMC05549,AOL04388,ACR11944,ASM08628,APP21131,AAT10087,AOS02461,HGT02112
E1377_A136_0	17	0.332054	APU05915,SPT01778,STP05256,SSP05176,ENG05601,ACP00946,MDD10394,MPP05256,RBN16559,AOS18377,AAT10637,ASM10732,APP14565,AMC06447,AOL01980,ACS00893,ACV05950
E1378_B307_A260_0	9	0.55832	APP32694,APP24749,AAT02890,AAT27802,AOS09994,AOS08322,ASM00130,ACR02949,ACV06920,AMC06467,AOL03412,ACS00266
E1378_B307_A260_1	1	0.381066	ACM04827
E1378_B307_A260_2	1	0.486419	ACC00028
E1378_B307_A260_3	3	0.474295	RBN12830,SPS00776,SSP04748
E1379_B17577_0	16	0.500122	AGS02756,ACM04838,HEH29233,ACC00043,ACR16197,ACV01568,ACS07412,AOS03176,AAT23429,ASM19402,APP14677,APP30585,AMC06684,AOL04451,RBN05642,SAA01465,STP09207
E1380_B302_A1260_0	17	0.257252	RBN16654,OCO06555,OTA00938,OHS11600,ONV14814,OAQ03939,OCN04640,ODM12361,MPP01286,MDD05447,HGT02683,AMC06956,AOL05982,AOS03287,AAT23286,ASM00510,APP11814
E1382_B4623_0	6	0.453096	ORD16432,SNG17314,OCN03785,MAC10569,MDD11647,MPP02058
E1382_B4623_1	1	0.44224	OMB01535
E1382_B4623_2	1	0.416342	ENG00878
E1382_B4623_3	8	0.422902	OBD08007,SPS03187,SPS03179,SSP01314,AOL06453,AMC07043,SPT04730,STP09333,RBN07641
E1383_B77831_0	17	0.386801	AOS16231,APP04246,ASM19652,ACV04534,ACR01060,AMC07665,ACS01712,AOL05176,HGT06183,ENG00903,LTT24424,MPP12304,MDD01081,RBN11007,SPS18935,SSP00765,SES07632
E1384_A6094_0	16	0.285524	AAT15695,AOS06255,APP15095,ASM19050,ACC07290,ACR19151,ACS05568,APU04444,HGT09186,RBN16893,HEH03008,HEH27642,SAA06895,STP10950,ACV04524,AOL05335,AMC08304
E1385_A2392_0	17	0.363764	SPT02599,STP09697,SAA06327,HEH23000,ACC00194,AAT17023,ASM07965,AOS09071,AMC08638,AOL04645,ACR01312,ACS09587,ACV08075,APP33183,RBN05918,HGT03140,SES10399
E1387_B328_A4448_0	1	0.567529	HGT21875
E1387_B328_A4448_1	16	0.449951	LCP03204,ELM06078,ACV06356,AMC09314,AOL03259,LTG02974,OBD02337,ORD06634,OCN01728,OSC05356,AGS04745,HEH18919,ACP07234,ACC08728,APU06652,ACM03204
E13889_B2491_0	2	0.350517	APP28882,AOS09048
E13895_B10681_0	2	0.240947	AOS15206,AAT26761
E1390_B394_A284_0	2	0.447811	ACC04034,APU05566
E1390_B394_A284_1	8	0.436561	AOL05474,ACR16883,ACS07575,ACV02181,APP23021,AOS06304,AAT33007,ASM13447
E1390_B394_A284_2	7	0.443933	SES00733,SAA07672,SNG15504,SPT09259,SSP08145,SPS20473,HEH03510
E1393_B1443_0	1	0.56646	SBH04415
E1393_B1443_1	1	0.572917	SPT09049
E1393_B1443_2	1	0.420901	SAA06060
E1393_B1443_3	1	0.805107	ONV04980
E1393_B1443_4	1	0.507965	ACM02511
E1393_B1443_5	2	0.540039	SSP14875,SPS16691
E1393_B1443_6	8	0.642588	ACP30378,AOS04669,AAT11923,APP04475,ASM15042,ACV00157,ACS02813,ACR19422
E1393_B1443_7	2	0.594476	SES03524,AGS03195
E1395_B4323_0	15	0.295211	RBN19129,OMB02350,SNG11348,SPS16423,HGT08564,SES12822,APU00967,OAQ00510,ONV23309,ODM24175,APP19859,AOS08279,AAT06923,AAT06847,AAT02504,ACC02028,ACM00566
E1397_A516_0	17	0.321655	OMB02379,HEH14719,ACS02734,ACV00483,ASM12965,APP00631,AOS09400,AAT30304,SNG12730,STP09134,SPT00665,SPS26244,SSP00069,OHS30466,OTA07750,ONV10170,RBN01250
E139_A86_0	50	0.301392	EGL07453,LTT08142,LOT14437,ACP05180,ACM03053,ACC03492,APU02643,AGS04016,HEH25885,SPS04709,STP06773,SPT01765,SES01005,ORD16210,ORD14490,OBD00041,OCN04569,OSC05485,OMB08435,ODM24958,OHS21296,OHS21295,OTA00269,ONV23722,OAQ01083,OSM09630,OCE00483,OCO06972,ENG05446,ELM07927,ETB07949,RBN21387,SBH02538,SBH02189,MEH05368,MDD09527,MPP06155,HGT15397,AAT34117,AAT13303,AAT03205,AOS04389,ASM11746,APP33653,APP…
E1401_B17701_A238_0	13	0.343306	ACP23194,ACR17040,HGT08239,ACS01646,ACV05438,SSP04301,ORD07784,OSC02208,LSM04337,APP03904,APP02600,APP02597,APP16312,APP16325,AAT29173,AOS15959,ASM18793
E1403_B7723_0	10	0.383098	ORD15371,OSC01475,OCO08332,MAC07400,OAQ05187,ONV14946,OHS11333,OCE07266,OCE07267,ODM15522,LOT00284
E1403_B7723_1	2	0.36488	MPP03237,MDD04271
E1403_B7723_2	4	0.433879	ACS08385,ASM07404,AAT27640,APP31309
E1405_B2390_0	17	0.518096	ENG09081,RBN13586,SNG15698,OBD03946,OMB08481,OCO03842,OHS37732,OAQ01272,OTA02121,OCE03992,MDD11749,LTT06426,LOT23452,APP05758,ASM06952,ACS09461,ACV07657
E1407_B2675_0	2	0.574153	ENG14856,LTT23456
E1407_B2675_10	1	0.588235	SPT02546
E1407_B2675_1	1	0.62845	SSP04545
E1407_B2675_11	1	0.763966	ONV21330
E1407_B2675_12	1	0.719745	MDD11907
E1407_B2675_13	1	0.673076	MPP02868
E1407_B2675_2	2	0.653567	ACC00239,SPS10102
E1407_B2675_3	1	0.647308	SAA04236
E1407_B2675_4	1	0.676471	RBN17659
E1407_B2675_5	1	0.536462	ACV06770
E1407_B2675_6	1	0.520899	ACS08426
E1407_B2675_7	1	0.532419	SNG12816
E1407_B2675_8	1	0.596074	APP15065
E1407_B2675_9	2	0.466841	ASM15556,OCN04299
E1408_B1657_0	1	0.43079	OAQ08065
E1408_B1657_1	1	0.432768	SES13212
E1408_B1657_2	1	0.433677	LTT00246
E1408_B1657_3	1	0.537891	ONV14076
E1408_B1657_4	12	0.496269	OTA01818,OHS65965,HEH28877,RBN14757,STP00387,SPT06618,OCE11809,MDD00239,SPS16294,SSP04760,MPP01379,MDD05647,OCO09006
E140_B184_0	1	0.445113	OCN01839,OCN00655
E140_B184_1	1	0.697485	ETV43549,ETV29677
E140_B184_2	1	0.390909	LTT24000
E140_B184_3	1	0.501952	MEH02746
E140_B184_4	3	0.457235	LOT24867,LCP01513,LTG00422
E140_B184_5	11	0.475429	MPP11533,MDD08031,MPP01217,OCE03279,OCE03278,OSM06359,ODM22178,OHS00948,OTA04891,OTA04892,ONV23987,OCO06416,OMB02793,ORD05146
E140_B184_6	17	0.539398	SNG14585,STP09354,SPT05589,SES10342,ACC00979,APU02592,ACM00031,HEH13143,HEH25380,AMC06638,AOL06339,AAT24975,AAT25564,AOS17558,AOS18634,AOS13100,ACV08615,ACV01345,ACR17364,ACS07279,AOS19384,AAT00879,AAT01547,APP00201,APP19908,APP26248,APP17048,ASM19175
E140_B184_7	1	0.565869	ACP17418
E140_B184_8	1	0.557164	HGT05390,HGT05396
E140_B184_9	4	0.528112	RBN19316,STP09986,SPT01105,SBH00434
E1410_B719_A2236_0	1	0.417748	ORD04530
E1410_B719_A2236_10	1	0.551546	MEH03991
E1410_B719_A2236_1	1	0.466667	SPT00819
E1410_B719_A2236_11	1	0.589088	MDD01841
E1410_B719_A2236_12	1	0.503922	SPS02482
E1410_B719_A2236_13	1	0.51087	APU06957
E1410_B719_A2236_2	2	0.440997	SSP06962,APP12871
E1410_B719_A2236_3	1	0.523424	ACC03891
E1410_B719_A2236_4	1	0.548913	MAC08594
E1410_B719_A2236_5	1	0.549601	ETV24344,ETV41738,ETV41896
E1410_B719_A2236_6	1	0.542447	MDD07250
E1410_B719_A2236_7	1	0.586735	OSC02853
E1410_B719_A2236_8	1	0.482458	MPP01511
E1410_B719_A2236_9	1	0.398936	ETV58105
E1411_B39453_0	7	0.465003	ONV23605,OTA01278,ODM04395,OAQ00635,OHS05767,OHS12119,OHS62860,OCE01031,OSM05369
E1411_B39453_1	3	0.488702	ASM10551,APU07473,ACC04457
E1411_B39453_2	3	0.448331	OBD02767,OSC02907,ORD14750,ORD15918
E1411_B39453_3	1	0.489826	OCO03782
E1412_B707_A943_0	1	0.637681	SSP04623
E1412_B707_A943_1	1	0.52381	EGL00914
E1412_B707_A943_2	1	0.466426	OAQ01163
E1412_B707_A943_3	1	0.479338	OHS00812
E1412_B707_A943_4	6	0.43677	AGS02608,MDD11894,MPP03551,OCE23252,OCE13362,ODM18981,OTA03993
E1412_B707_A943_5	1	0.472296	OCO05666
E1412_B707_A943_6	1	0.390265	OSC03821
E1412_B707_A943_7	1	0.428571	ETV44672
E1412_B707_A943_8	2	0.416898	ORD01703,OBD00139
E1412_B707_A943_9	1	0.46687	ONV19147
E1415_B978_A2611_0	15	0.456045	OCO04422,MPP10898,MDD07413,SBH04737,MAC10707,SSP11072,SPS09762,SAA01705,HEH23769,OAQ00685,OHS40123,OHS40122,OHS40121,ONV14359,OCE23847,OTA00131,ENG01437
E1419_B8266_0	16	0.412402	MPP10224,MDD11229,ACP29920,MAC12429,OCO01266,ORD04821,OTA00544,OHS37110,OAQ06786,OBD08489,OCE00900,OCE00899,OMB02674,ODM21441,OSM00651,ONV25281,AGS01431
E141_B93805_0	47	0.607855	OEC00073,HEH12335,MEH05421,MEH06270,SAA04386,SSP12648,LOT16212,ELM05627,LTA03633,OSM01065,ACM01884,ONV14444,RBN11842,OSM00016,OHS55230,EGL08517,ETV14021,ETV59451,ETV51201,ETV51194,OTA10720,ODM17911,SBH00737,OCO03318,OCE11473,LPF05276,LTG07880,LTT16862,SNG12295,SES07871,OSC03506,OCN00328,ORD16619,AOS19188,OBD05714,ACC09001,AOL06358,MDD00791,MPP02238,APU00708,LSM15004,LSM23364,MAC02332,AOS06899,ASM…
E1420_B52659_0	14	0.405921	MDD06184,MAC13390,OBD01276,ORD15170,ORD10056,OSC01781,OSC03833,OCN00865,OMB09183,OTA05871,OSM06476,ONV14598,OCE07628,ODM07520,ODM07523,OHS56847,OCO00148
E1422_B15583_0	13	0.36227	AGS05246,EGL05553,OHS60683,ACM04698,SAA05158,LTG06016,APP17668,AAT29491,AAT29577,ASM16700,AOS14770,ASM14103,ACV07526,ACR08609,ACS08348
E1422_B15583_1	1	0.359649	ONV15922
E14232_B6197_0	2	0.512616	ASM12846,AOS22552
E1424_B23930_0	13	0.44704	MDD06501,MPP03966,AAT09168,AAT01259,AAT00079,AOS22185,ASM12286,APP12542,APP01819,ACV06657,ACS01392,ACR09499,APU00373,ACC07877,AGS05673,ACM00196
E1425_B2442_0	9	0.444072	ACR05016,ACV00255,ACV00471,ACS05275,OTA04038,OHS10888,OCE06474,ONV09105,OAQ01188,ODM01554
E1425_B2442_1	4	0.544166	AGS06679,HGT10428,SAA08878,ACP05837
E1425_B2442_2	2	0.482081	MDD08628,MPP02766
E14272_B12261_0	1	0.999774	AOS28034
E14272_B12261_1	1	0.999834	ETB02287
E1428_B2926_0	14	0.369703	SAA05379,SES07493,OMB07478,AOL01394,LOT22672,ENG08922,MAC02597,MPP12287,MDD09761,ETV06665,ONV25043,AGS07086,SSP00473,SPS20155,SPS20147,SPS20153
E142_B724_A127_0	3	0.677356	ENG05377,MAC09843,MEH03705
E142_B724_A127_1	32	0.599025	APP04755,APP04790,AOS22835,AAT15471,AAT23079,ASM16890,ACV07687,ACS09607,ACR14140,AOL00739,AMC08554,ACP12926,HEH20547,LSM18934,LTG05122,SAA02535,STP08565,SPT04149,SES07699,SNG14229,SSP09114,SPS17681,LTT20026,SBH02973,LOT06265,ACC05302,APU02421,AGS06330,ACM00224,HGT11520,RBN11074,RBN16441,LTA01934,LCP00828,LPF03226
E142_B724_A127_2	1	0.695161	ETV29122,ETV47709
E142_B724_A127_3	17	0.722409	OTA01558,ONV23561,OAQ02235,OSM06724,OHS58655,OHS58652,OCN03575,OSC01539,OBD03287,ORD07182,ODM03373,OCO07469,MPP08620,MDD04604,OMB07944,OCE01547,ETB07937,ELM07942
E14323_B28191_0	2	0.347232	AOS19064,AAT28553
E1433_B110_0	16	0.433723	AMC00514,AOL03023,ORD07396,HGT03126,ASM21419,AAT32145,AOS17427,APP15697,ACV06158,ACS08678,RBN07043,SPT04616,STP05336,SAA02321,SSP10242,SPS16989
E1434_A672_0	16	0.379619	OCO05520,OMB02574,ONV05872,ODM06158,OCE06266,OAQ00607,RBN07515,SSP11556,SES01789,HEH04881,SAA02420,HGT07962,STP05150,SPT08328,AMC00555,AOL03564
E14415_B4846_0	1	0.494533	OSC04872
E14415_B4846_1	1	0.49608	APP00103
E1442_B859_0	4	0.443058	OBD01744,ORD00043,ORD10237,OCN02394,OSC04387
E1442_B859_1	10	0.427794	MPP02412,MDD03745,ACP01110,HEH18952,ACR14490,ACV04307,AMC03219,APU06705,SAA03022,ACS00415
E1442_B859_2	1	0.702523	ETV01367
E1444_B784_A213_0	1	0.621918	OAQ07265
E1444_B784_A213_1	14	0.499355	ACS08522,ACR04532,ACV08308,AOS05444,AAT33720,AAT34083,ASM01633,APP23170,AMC03525,AOL02143,ACP23303,ACM04362,AGS04911,ACC07568,APU03582
E14454_B31153_0	2	0.353675	APP01847,ASM04463
E1445_B15867_0	13	0.6223	ACM04870,SNG10936,STP00284,ACR08747,ACS04786,AMC03841,AOL04919,APP21664,APP02222,ASM22202,AOS14636,AAT12157,AAT05693,APP18636,AGS02765,ACC00063
E14478_B41746_0	2	0.384006	APP02725,ASM11576
E1448_B4187_0	16	0.518269	OMB01219,ACV08889,ACR17763,APP28878,ASM13494,AMC05084,ACS06005,SES02667,RBN08535,SPT09004,STP09360,SAA08642,OCO01366,SPS20094,SSP04722,HGT15647
E1449_B84_0	13	0.56628	STP00364,RBN07757,SNG10931,APP02541,APP20202,ASM11995,AOS12126,AAT18088,AOL06514,AMC05114,ACS04381,ACV08281,ACR11232,ACM04848
E1449_B84_1	2	0.60084	APU06950,ACC00052
E144_A137_0	54	0.399172	ETV11259,ETB07624,ELM01289,MAC14754,AGS07001,ACM04626,ACC06541,APU00214,MPP10848,MDD06547,OMB02914,ONV09532,OCO07180,OHS45056,OTA00468,OAQ00028,ODM06675,OCE02402,OSM09761,OEC00079,HEH31266,OSC03589,OCN03139,OBD01293,ORD12936,ORD10370,RBN16979,HGT18703,ACS02039,ACR01354,ACV03176,AMC03766,AOL02059,AOL01873,APP31667,APP09284,ASM18803,AAT14063,AOS15584,AOS01267,SSP09367,EGL07820,SES14664,SPT08957,STP…
E1450_B1617_0	15	0.506669	ACS00131,AAT33342,AOS16634,ASM00527,APP23479,AMC05752,SNG14241,OAQ04727,ONV23086,SBH04708,SPS23496,SPS23494,LSM25713,SPT10285,HEH32553,MAC13735
E14515_B259_0	1	0.715278	ONV13951
E14515_B259_1	1	0.482768	APP03745
E1452_B683_A52_0	15	0.415334	ACC03440,APU05680,AGS05005,AGS05006,ACM01250,ACV05685,ACS06339,ACR11893,AOS14142,AAT23023,APP17755,ASM12500,MEH04536,MPP11373,MDD11211,RBN03496
E14543_B271_0	2	0.469107	APP04929,ASM13404
E1455_A814_0	14	0.552179	AOS21726,AAT29976,AAT25014,APP01590,APP21486,ASM13038,ACS01746,ACV05354,ACR05420,AOL01801,AMC06363,APU07026,ACC00100,SNG10971,AGS02779,ACM04898
E14561_B11981_0	2	0.381736	ASM21139,APP05509
E1456_B15925_0	1	0.643098	ACM04956
E1456_B15925_1	15	0.598549	SAA07123,SPT01135,STP09572,RBN12754,AOS18465,AAT11286,ASM09424,AOL04395,AMC06619,APP03064,ACR13013,ACS06014,ACV04314,ACC00196,ACP04725
E14582_B10376_0	2	0.320366	APP06253,ASM19300
E1458_B11852_0	16	0.4796	SAA00518,SES02677,SNG11832,AAT03623,AOS05404,APP06896,ASM16105,ACS03097,ACR07790,ACV08459,AMC06673,AOL04352,SPT09961,STP07248,HEH30808,HGT09829
E145_B5693_0	10	0.537328	RBN17067,OAQ09012,OAQ02847,OCO08806,ODM10319,ODM10324,ODM10322,OSM09624,OCE09561,OCE11616,OTA03372,ONV26100,OHS29760,OHS47614,OHS50147,OBD04815
E145_B5693_1	6	0.569509	APP15820,APP17415,ASM14701,APP14298,ASM09357,AAT26109,AOS14400,AAT33557,AAT17627,AAT11559,AOS02987,AOS16904,ACS04291,ACV09240
E145_B5693_2	2	0.565088	HEH10689,SPT01513
E145_B5693_3	1	0.627347	APU04313
E145_B5693_4	2	0.702289	SES11384,SNG16635
E145_B5693_5	3	0.564062	AGS07025,ACM00630,HGT08764
E145_B5693_6	15	0.522992	LTG04172,LTG07070,LPF02305,LCP00301,LSM35015,LSM32206,LSM32207,HEH24200,SAA01957,LTT08976,ETB05526,ELM07666,LOT03354,MPP09410,MDD09475,OEC01859,ENG04447,LTA02727
E145_B5693_7	2	0.558247	AOL00667,AMC06203
E1460_B40_A57_0	3	0.656148	ACM04847,ACC00053,SNG10930
E1460_B40_A57_1	11	0.660151	HEH14854,AMC07453,AOL07184,AOS06282,APP20489,APP09817,APP25168,AAT06211,ASM15619,ACV04050,RBN16418,ACR16255,ACS00773
E1461_B79984_0	13	0.506111	ACC08733,ACS05785,ACR06115,AMC07849,SNG12638,SAA00373,HEH21935,STP08968,HEH08969,HEH32387,HGT02535,ASM03207,AAT28517,AOS08910,APP06654,APP19301
E14626_B9686_0	2	0.385096	APP07624,ASM19345
E1462_B1496_A44_0	14	0.560665	ACP29997,AMC08230,AOL02413,ACR16218,ACV07224,ACS08768,APP18239,APP10351,ASM22084,AOS12850,AOS01929,AAT25807,ACM03784,ACC01587,APU04487,AGS01244
E14635_B8690_0	2	0.300558	ASM12186,APP26896
E1465_B5174_0	12	0.443065	LSM37020,ACS09468,APP32540,ASM04604,AAT17709,AOS13080,AAT29702,AOS17621,AOS20311,HGT22563,SES09214,SES09215,SPT06166,STP11330,SNG17146,ACP00792
E14697_B2225_0	2	0.402822	ASM07067,APP09825
E14698_B9050_0	2	0.40361	APP09839,ASM17603
E1469_B797_0	15	0.36298	APU04607,SAA00371,APP09845,AAT27901,AOS11332,AOL06967,AMC09883,AMC09612,ACV09487,ACS05231,ACR08685,STP09059,SPT10174,HGT21447,RBN01179,SNG15330
E14705_B34507_A2962_0	2	0.441045	ASM15899,APP09923
E1470_A10328_0	16	0.347503	SPT03544,STP08523,SSP06823,SPS02241,ACR01519,ACV01613,ACS01690,AOS05799,AAT05238,APP26431,ASM14443,AMC09810,OAQ01315,OTA07732,APU07607,ONV06812
E1471_B23782_0	16	0.212016	AOL04486,MPP10403,ENG01591,ODM27236,OCO06167,OAQ00245,OTA06858,OHS48746,ONV01104,MAC08520,AOS13436,AAT28396,APP11322,ASM21623,ACS03886,ACV03036
E14744_B495_A1088_0	2	0.344283	ASM07158,APP11030
E14761_B15923_0	2	0.351175	APP11356,ASM10323
E1476_B11168_0	14	0.455354	ACS00066,ACR15221,AOS15676,AAT12772,APP17182,ASM20751,ASM18911,OCO06194,OTA07493,ONV07438,ONV17759,OHS24144,ODM21217,OSM08377,OCE06269,ENG09470
E1478_A73_0	16	0.319341	APU05624,OCE06355,OSM03177,LTG03155,LPF03563,MAC10256,OAQ06365,HGT10185,ACS08020,AAT09986,AOS21136,APP10865,OTA05397,OHS54839,RBN01712,ODM17030
E14798_B6849_0	2	0.402504	ASM05390,APP12876
E14834_B1980_0	1	0.530865	HGT01055
E14834_B1980_1	1	0.544641	APP13925
E1483_B4221_0	15	0.383898	ACS01207,ACV05229,ACR17067,SSP08325,SPS18727,OHS39428,OHS39425,ONV23025,SES01427,OBD01376,OCE24817,ENG01555,OAQ03921,ACC03252,APU07789,ODM04296
E14845_B4587_0	2	0.377991	ASM10244,APP14100
E14851_B308_A10259_0	2	0.395923	ASM03646,APP14208
E1485_B3446_0	16	0.349173	OCO05389,OTA02471,OHS64239,OAQ05952,AAT03449,ACM03083,ACS02645,ACV03075,ACR19158,AGS04820,OBD04241,ORD05738,OSC02069,MDD11221,MPP01365,MAC09356
E14878_B2580_0	2	0.297987	APP15058,ASM12191
E14897_B11057_0	2	0.36347	ASM04568,APP15503
E14899_A347_0	2	0.338498	ASM22115,APP15520
E1489_B1048_A2624_0	14	0.605233	ENG00695,OAQ00687,OTA03786,OHS13521,ONV24523,OCE15889,SSP04269,SPS24530,SPS24526,SBH01919,SBH04026,SAA01706,OCO01153,MAC01830,MDD07448,MPP09367
E148_A91_0	50	0.291093	EGL04128,LTT20312,LOT17575,OEC00523,LSM24287,LSM28218,ENG01384,AMC00443,AOL03796,ACR10801,ACV03079,ACS08500,AOS03186,AAT17065,AAT01042,AAT33770,ASM07263,APP15910,APP21154,APP31199,AOS08258,AOS16224,RBN02925,ETB07228,MAC05403,SPS18521,SSP02149,SAA08822,SES08895,SNG12913,STP06363,SPT06963,ACC02649,APU02585,ACM02232,AGS03209,SBH01511,OCN03393,OSC00344,ORD00515,OCO02752,OSM10558,OHS19020,ODM26865,ODM…
E14911_B21781_0	2	0.399234	APP15791,ASM06083
E14915_B571_0	2	0.499229	APP15846,ASM07774
E14931_B215_0	2	0.337662	ASM04627,APP16113
E1494_B1580_0	15	0.519598	HGT14043,SES05115,SPS12584,SSP06972,STP01553,SPT05435,SAA04760,HEH29294,OCO06423,OMB04538,ONV10071,ODM16445,OHS06954,OHS06952,OTA00758,OCE10400
E14967_B19448_0	2	0.507042	APP17169,ASM16014
E14972_B7718_0	2	0.414867	ASM22168,APP17406
E149_B1105_A908_0	1	0.56893	ETV53523
E149_B1105_A908_1	1	0.56567	EGL08341
E149_B1105_A908_2	41	0.598738	OCE15427,APU02046,AGS03339,ACM03769,ACP26540,MDD08366,MPP09906,ACC00898,HGT02379,OMB05812,ORD09884,ORD15300,OCN02784,OSC05567,OSC05265,OBD00409,OHS40359,OHS40356,ODM06037,ONV22912,SBH00581,SES15405,SNG16039,SPT01772,STP09421,AAT21905,AAT24022,AOS01781,APP34517,APP08701,ASM00241,AMC04092,AMC06744,AOL04837,ACV03745,ACS04128,ACR10232,SPS18009,SPS04105,SSP15615,SAA09314,RBN20615,LTT03581,LOT19484,HEH…
E149_B1105_A908_3	1	0.593525	OEC01885
E149_B1105_A908_4	7	0.568837	ELM06519,ETB04648,ENG01033,LSM15853,LCP02266,LPF02401,LTG07915
E14_B130_A9031_0	54	0.547096	ONV15593,ONV23871,ONV23434,OSM08942,OHS32567,OHS08037,OTA10208,OCE12935,OCE12937,OCE13035,OCE24121,ODM16910,ODM16904,OAQ00345,OAQ03810,OAQ03809,OCO01731,OMB08886,OBD00731,ORD03741,OCN00389,OSC03762,OSC01380,ACP31321,AAT14438,AAT26261,AAT06915,AOS11399,AOS00940,AAT18109,APP27555,ASM21491,ASM19334,ASM01937,ACR05516,ACV05357,AOL06988,AMC01804,ACS03479,STP09931,SAA07761,SAA09328,SNG15479,SPT00091,SES…
E1501_B24114_0	9	0.411234	ASM11659,AOS21593,AAT31781,APP15129,AOL04070,AMC05856,ACR15390,ACV04271,ACS08279
E1501_B24114_1	1	0.418522	MAC04574
E1501_B24114_2	5	0.413921	OCN00319,OSC04987,OBD05191,ORD11568,OMB06701
E15020_B16663_0	2	0.395522	APP19032,ASM14792
E15032_B23034_0	2	0.33071	APP19444,ASM00276
E1504_B828_A1622_0	14	0.465918	APU01490,ACM02548,HGT06409,SPS24047,HEH29820,AGS06149,SPT06627,STP10154,SES12693,OCO01044,ONV10548,OTA07931,OHS52281,OAQ02168
E1504_B828_A1622_1	1	0.447562	RBN12213
E1505_B91_0	10	0.459589	ACV01232,SPS17020,SSP13479,ASM11140,AAT00782,AAT18430,AOS17528,APP22262,AMC08018,AOL05714,ACS07954
E1505_B91_1	2	0.46444	SPT02558,STP10907
E1505_B91_2	1	0.54571	ACC00090
E1505_B91_3	1	0.476478	SNG10961
E15064_B190_0	2	0.514474	APP20189,ASM02069
E1506_B15582_0	13	0.52566	APP05243,HEH28178,HEH04363,LSM28686,ACM04231,APU03116,SNG17709,SES05516,SAA00953,STP09605,SPT04752,AGS06412,ACC04683,HEH15992,ACP14620
E15070_B779_0	2	0.335437	APP20265,ASM19561
E15091_B1983_0	2	0.419808	ORD09202,APP20775
E15093_A515_0	2	0.370725	APP20832,ASM19631
E1509_B20694_0	14	0.482938	HGT24086,ACC09766,AGS00761,ACM00781,APU07099,AOS07573,AAT18843,ASM13611,APP10413,APP21338,ACV04516,ACS07724,ACR14146,AMC08764,AOL01054
E150_A261_0	1	0.444325	OEC00932
E150_A261_1	51	0.395884	ETV47209,ETV56398,OSM00169,LTA02132,LPF00341,LCP01042,LTG07852,LSM21514,LTT18289,SPT07352,STP08458,SNG11447,SAA04510,SPS08617,SSP18384,SBH03088,SBH03038,SES11424,EGL07389,MEH08089,MEH04624,OCN02756,HEH15718,ELM07735,ETB05599,ASM01842,APP24865,APP00187,AOS12892,AAT16957,AAT17936,ACS03193,ACV01376,AOL06863,AMC01908,ACR04935,HGT01469,OBD01998,MDD00638,MPP00449,ORD13631,ORD11220,LOT24721,RBN16205,OAQ…
E1510_B442_0	1	0.403387	MAC02112
E1510_B442_1	13	0.523692	ACC01355,APU02384,ACM03398,AGS04870,AOL01722,AOL01693,AMC05879,ACR10141,ACV07073,ACS05236,ASM12336,AAT19349,AOS01220,APP00275
E1511_B207_A331_0	10	0.55439	AMC05652,AOL04413,AOS04583,AAT19372,APP08751,APP07260,ASM14267,ACR06974,ACV06256,ACS00477,ACP13791
E1511_B207_A331_1	4	0.598881	ACM04863,SNG10984,ACC00060,AGS02763
E1512_B289_A883_0	1	0.490591	AGS06568
E1512_B289_A883_1	12	0.582353	AOL01889,AMC06589,ACR09523,ACV05799,ACS08689,AAT19417,ASM03000,STP09503,SPT08350,HEH26541,SES14989,SAA00109
E1512_B289_A883_2	2	0.534091	APU06076,ACC04730
E15140_B7611_A1353_0	2	0.330753	ASM03780,APP22178
E15147_B10684_0	2	0.382954	AAT02791,APP13013
E1514_B14586_0	2	0.555155	STP03128,SPT03318
E1514_B14586_1	1	0.552208	SES11245
E1514_B14586_2	1	0.573753	APU00958
E1514_B14586_3	8	0.472654	ACV02279,ACV07513,AOL02967,AMC00005,ACR02472,ENG03390,MAC10635,HGT00289,ACS03827
E1514_B14586_4	1	0.583207	SNG13226
E1514_B14586_5	1	0.444573	OHS33214
E1515_B244_0	9	0.527768	AOS21776,AAT04208,AAT08043,AAT04966,APP11133,APP24619,ASM05244,AMC00064,AOL02947,ACR10705,ACV08076,ACS01080
E1515_B244_1	3	0.507525	ACM04888,AGS02789,ACC00121
E15167_B19160_0	2	0.491077	ASM19088,APP23013
E15173_B827_0	2	0.35419	APP23478,ASM18903
E15180_B3127_0	2	0.381294	APP23651,ASM21729
E15186_A2455_0	2	0.281661	AOS10608,AAT02796
E1520_B44_0	4	0.508542	AOL05094,AMC01879,ACV02232,ACS02210
E1520_B44_1	1	0.506346	HEH32952
E1520_B44_2	1	0.473684	RBN20618
E1520_B44_3	1	0.51738	HGT19246
E1520_B44_4	1	0.68254	OTA11016
E1520_B44_5	3	0.618744	SNG10967,ACC00096,AGS02777
E1520_B44_6	3	0.576218	ASM21636,AOS28497,AAT35216
E1520_B44_7	1	0.569463	ACM04902
E1521_B50565_0	13	0.50292	SPS18190,SSP01034,SES04647,SPT05274,SNG13372,ACS05113,AMC02025,ASM01164,AOS04477,AAT07925,AAT05918,APP03881,HGT19929,OAQ03444
E1521_B50565_1	1	0.553241	ENG01759
E15225_B174_0	2	0.4552	ASM21203,APP25551
E15226_B18496_0	2	0.328765	APP25578,ASM03792
E1522_B9280_0	14	0.441391	HEH14421,HGT03413,SNG12230,STP02488,SPT00036,AAT31944,ASM13745,APP06453,ACS01876,ACR07225,ACV00434,SAA09366,AMC02413,AOL07118,AOL07113
E1524_B220_0	1	0.626803	ACP30627
E1524_B220_1	9	0.62497	AAT10847,AOS03294,APP01331,ASM20429,AMC03206,AOL05295,ACS09609,ACV04924,ACR16844
E1524_B220_2	4	0.584849	APU01232,AGS04827,ACM00715,ACC01144
E1524_B220_3	1	0.641026	OAQ08930
E1525_B3069_A2207_0	14	0.465653	AMC03720,AOL03227,AOS01120,AAT10999,ASM02582,APP25841,APP24657,APU00705,ACS06281,ACV05761,ACR06675,RBN09865,SES00668,ACC03248,AGS02146
E15271_B496_0	2	0.491224	APP26992,ASM05675
E1531_B1778_A1047_0	1	0.465645	LTT03654
E1531_B1778_A1047_1	14	0.429326	SPS09562,SSP10682,ACS00714,ACV02670,OCO02407,ACR09751,AOL00098,AMC05404,APP00504,AOS20404,AAT00876,ASM15405,RBN16672,MAC13205
E1532_B1474_A2647_0	2	0.359589	HEH24744,SAA01402
E1532_B1474_A2647_1	4	0.405067	ACR14526,ACR15019,ASM19149,APP04863,ACS01009,ACS06386
E1532_B1474_A2647_2	7	0.404711	SES00358,SPT02476,APU06318,STP02885,SAA04561,AOL07668,AMC05499
E1533_B89581_0	14	0.37149	ACV01805,ACS08177,AOL01289,AMC05509,ASM18329,AOS13414,AAT03910,AAT31102,APP31747,ACC03735,SNG13858,SPS16057,SSP13653,HGT13224,ENG00598
E1534_B19752_A6309_0	14	0.419286	RBN14256,ACV02245,ACS07407,ACR02946,APU03727,HGT01509,AMC09488,AOL02101,AMC06052,SAA05127,SES13330,STP09622,SPT05114,SNG12461,HEH19088
E1537_B944_0	3	0.490548	ACV02802,ACR18465,ACS05946
E1537_B944_1	1	0.516216	RBN18855
E1537_B944_2	4	0.492467	AAT05716,AAT13542,AAT12216,AOS19335,ASM10004,APP13962
E1537_B944_3	2	0.612019	AOL05691,AMC06817
E1537_B944_4	3	0.532051	HGT06260,STP08864,SPT07700
E153_A1170_0	52	0.39348	HGT12112,LSM02362,LCP03187,LTA00423,LTG07605,LTT17707,LPF00029,MPP03026,MDD05760,OTA08434,AMC06372,AOL02171,OEC01051,APU05577,ENG01257,APP24586,ASM12305,AAT31135,AAT10372,AOS07878,AOS15729,ACP23279,AGS02011,ACC02867,EGL00657,MAC02050,HGT10608,SAA01932,LOT01737,MEH05777,ACR15055,SPT03822,STP10612,SSP05493,SPS16725,SNG14815,OCE06998,OAQ05667,ONV15285,ODM05214,OHS61282,HEH07292,OCO05063,OBD01831,ETB…
E15413_B10785_0	2	0.305777	ASM08542,APP31919
E15418_B17627_0	2	0.337357	ASM06130,APP32031
E15434_B36493_0	2	0.248371	ASM02193,APP32453
E1543_B2125_0	13	0.448399	APU02777,AGS02172,ACM02492,ACC08027,AOL00715,AMC08486,ACR10071,ACS08830,AOS17495,AOS18564,AAT25735,AAT02628,APP15665,ASM04013,MPP11118
E1546_B50_0	13	0.510887	SNG10970,AGS02778,ACC00099,AMC09515,AOL01743,ASM00175,AOS03633,AAT12423,APP18480,RBN01141,ACS04214,ACR04834,ACV08257
E1546_B50_1	1	0.846267	ONV22688
E1546_B50_2	1	0.50164	OTA11093
E15475_B43828_0	2	0.408515	ASM01846,APP33989
E1548_A70_0	15	0.343246	ENG01466,OEC01638,ASM15886,APP27737,AOL00215,ACV06803,ACS02596,SPS00027,HGT14716,HEH22366,SPT01685,STP00399,OMB06333,RBN07214,ETV49769
E154_A190_0	54	0.385695	ACP10794,AOS07555,AOS16454,AAT17341,ASM10943,APP27904,APP27906,ACV01065,ACS09107,ACR13796,AOL01698,AMC06459,SAA02748,SPS20868,SSP00259,SNG13688,SES02053,STP00415,SPT04377,SBH01346,SBH02677,AGS03845,ACC01371,ACM02186,APU07050,OCO07995,OBD02437,ORD15026,HGT10229,OCN03836,OSC03757,MDD00904,MPP02914,MAC12830,ODM16589,OCE11038,OHS64437,OHS64436,ONV06820,OAQ03326,OTA06416,OMB02729,HEH06372,LSM22443,LTG…
E1550_B7236_0	11	0.459315	ACM01016,ACC08901,AGS04915,MAC07362,SBH04404,AOS13779,AAT24087,AAT06604,APP22274,APP19142,ASM03391,ACS03852,ACV03864
E1550_B7236_1	1	0.463744	EGL08572
E1550_B7236_2	1	0.568681	MEH04766
E15516_B1236_0	2	0.24089	AAT31294,AOS09678
E15519_B4124_0	2	0.501862	RBN07255,APU00826
E1551_B582_A1185_0	1	0.865854	ONV13912
E1551_B582_A1185_1	13	0.514533	AOL02852,ACV04228,ACS03708,APP02940,ASM17211,AOS21658,AAT07669,AAT07820,APU04739,HEH31409,HGT07497,ACP10415,SPS12856,SSP11799
E15520_B7370_0	2	0.391737	APU00888,SPT01396
E15531_B2143_0	1	0.455166	APU01218
E15531_B2143_1	1	0.587852	MAC10078
E1553_B2219_A1827_0	15	0.417239	OHS52429,OCO08245,AOL04685,MAC09394,OAQ00420,OTA08255,ONV25709,MDD10663,MPP12277,ACS06618,MEH06813,ENG05391,SSP03878,SPS09918,HGT22222
E1554_B916_A1992_0	1	0.685587	ACM04854
E1554_B916_A1992_1	14	0.652389	AAT06337,AOS01782,APP23063,ASM01667,AOL05163,ACV02095,ACR11877,ACS02146,APU03874,ACC01936,STP03144,SPT00040,SNG15259,HGT06130
E15573_B4466_0	2	0.313965	ETV40633,APU03344
E15591_B3177_0	2	0.427967	SPT04687,APU03738
E15596_B3413_A1343_0	2	0.385053	SNG13347,APU03833
E155_A126_0	55	0.434894	OEC01905,ETB08296,ELM01011,EGL05587,ETV52342,LTT21330,LOT04534,LSM07363,LCP00983,LTG03823,LPF01982,LTA02939,HEH32025,ACP23431,AOL05478,AMC07855,ACR11255,ACV01770,ACS01356,ASM12270,APP25342,AOS21570,AOS22338,AAT10802,AAT06512,ACM03145,APU03020,AGS03138,ACC09670,MAC10930,MPP02864,MDD10555,ODM07579,OSM05302,OCE00360,OTA02785,OMB06941,OAQ03895,OHS62278,ONV15868,OCO04856,OSC01520,ORD17188,ORD05063,OCN…
E15608_B1608_0	2	0.472533	HGT19791,APU04392
E1560_B469_A313_0	6	0.56145	ACC03526,AGS04448,SES06635,SNG14702,APU03664,ACM02433
E1560_B469_A313_1	7	0.626268	APP19978,APP17112,ASM21888,AAT13373,AOS07958,ACS05904,ACV08891,ACR13948
E1560_B469_A313_2	1	0.592162	ACP05172
E15617_B75535_0	2	0.294799	AOS16389,AAT31892
E15618_B2069_0	2	0.474946	HEH04921,APU04971
E15625_B154_0	2	0.425415	AOS11271,AAT31919
E1562_B5062_A3820_0	15	0.399922	AGS02101,APU07001,RBN17831,OMB02643,OCO05904,OAQ02324,OCE12401,OHS33004,AOS22441,AAT27445,APP26454,ASM19419,ENG13867,SSP07907,SPS03404
E15631_B13898_0	2	0.486894	APU05340,SAA01750
E1563_A17_0	14	0.284363	OCE16124,OHS02807,ODM19646,OAQ04574,ONV09778,OTA07749,OSM06824,MDD09045,MPP09800,ACS08496,APP20991,AAT16464,AAT11045,AOS19427,ASM07883
E15729_B772_0	2	0.290893	AAT32737,APP33875
E15736_B22997_0	2	0.277106	AAT32766,AOS09138
E1575_B15218_0	15	0.360942	EGL02585,ENG05591,LPF00779,LTA02781,LCP02418,LTG08040,LSM15847,ETB02232,ELM05378,HEH03744,HGT22984,ACP27082,RBN17566,SNG15571,SAA06241
E1579_B2999_0	14	0.439525	OMB08103,ORD10466,OSM09407,OAQ00447,ONV14137,OHS44890,OCE12716,OCE15530,ODM23178,OTA06338,OCN01443,HEH15344,STP08696,MPP07972,MDD04307
E1580_B76376_0	15	0.257754	ORD02623,OSC01263,MAC03562,HEH15582,OTA03162,ONV15992,OCE06373,OSM07174,OAQ04088,ODM19494,OHS10317,MDD08828,MPP01590,OCN03248,OBD03032
E1581_B2163_A751_0	1	0.495328	SAA00917
E1581_B2163_A751_1	1	0.748017	ONV12923
E1581_B2163_A751_2	12	0.494057	HEH16091,SPS06798,SSP03360,OMB03179,RBN03302,OAQ06356,OTA07268,ODM13356,ONV14793,OHS52069,OHS52070,OCE01135,OSM04064
E1583_B1353_0	14	0.41368	HEH29437,SAA05995,SES11704,SPT00984,STP08455,SNG18810,SSP06232,OMB01446,OHS06950,ODM19331,ODM19332,OCE01346,OAQ02011,OTA05031,OCO06422
E1584_B1286_A316_0	14	0.349619	OCO05124,OSC01554,OBD08413,OCN03697,OMB07063,RBN08355,STP10027,SPT04065,SAA06687,SES02858,HGT04387,SNG14026,SSP15630,SSP05480,SPS17431
E15911_B17580_0	2	0.333275	AAT35215,AOS28409
E15927_B494_A1268_0	2	0.3864	AOS28549,AAT35271
E1592_B374_A304_0	3	0.52232	AGS02764,ACC00062,ACM04896
E1592_B374_A304_1	11	0.611213	AOS10430,AAT18188,APP20929,ASM16639,AOL07435,AMC07598,ACR14899,ACS07450,ACV02205,APU03328,ACP29790
E15934_B2043_0	2	0.398438	AOS28511,AAT35309
E1593_B231_A372_0	14	0.488439	ACC03156,APU07258,AGS05436,STP10087,SPT07681,AMC07134,AOL05653,ACS00469,ACV07494,ACR03491,RBN19123,AAT27639,ASM18103,APP21120
E15941_B14943_0	2	0.264777	AOS28539,AAT35382
E15942_B17540_0	2	0.489449	ACC00001,SNG11029
E15946_B16679_0	1	0.469388	ACC00016
E15946_B16679_1	1	0.5	SNG11033
E15952_B16296_0	2	0.453985	ACC00047,AGS02757
E15955_B32_0	2	0.556634	ACM04920,ACC00078
E15964_B19947_0	2	0.829192	ACM04894,ACC00127
E15968_B10805_0	2	0.580629	ACM04776,ACC00164
E15969_B9430_0	1	0.452261	LSM03586
E15969_B9430_1	1	0.625	ASM08048
E15972_A2443_0	2	0.483673	OTA03249,OCN01360
E1597_B34407_0	13	0.430941	AGS05613,APU00433,AOL07404,ACR05304,SNG16466,ACS01859,ACV06739,AMC06953,AOL04324,SES13200,APP22126,ASM09572,AAT32539,AOS18301
E1598_B8015_0	1	0.424826	HGT17681
E1598_B8015_1	11	0.433757	ACM01486,ACR07661,APP30037,APP27689,ASM00203,AOS18373,AAT17724,AAT04993,APU03041,ACC06783,STP05193,SPT02062,AGS05681
E1599_A3163_0	13	0.555038	ACR19517,ACV08001,ACS04626,AMC07357,AOL07180,APP12105,AOS15878,AAT09011,AAT24853,ASM18851,ACM04628,AGS06130,ACC02205,APU03096
E159_A112_0	50	0.325831	MEH03559,ETV42709,OBD05265,OMB08398,LTG03733,LCP00630,LTA02361,LPF02205,RBN19015,ONV15577,OCE15928,OCE15929,OSM10711,OHS40106,OHS40104,OHS40103,OHS40105,OTA09532,OAQ01871,ODM19372,OCO08051,OCO08050,ACC03691,APU00295,AGS05146,ACM03104,ACR03359,ACS04533,ACV03903,ASM05220,APP04188,AOS22428,AAT21672,AOL04723,AMC04055,ENG01732,HGT14989,HEH18384,LTT22271,LOT14315,MAC01430,MAC01432,MDD12148,MPP11880,SPS…
E16013_B2740_0	1	0.590444	SBH01460
E16013_B2740_1	1	0.587941	ASM16974
E1601_A1040_0	13	0.407101	AGS06435,APU02062,ACM04218,ACC00225,ASM20797,APP15979,AOS07128,AAT14365,AAT10957,ACR03644,ACS00521,ACV04467,AMC08290,AOL06645
E16021_B7835_0	2	0.399884	ASM19526,MAC01692
E1602_A1621_0	13	0.405608	ACM00379,AGS01824,APU06684,ACC09492,ACP23454,HGT03977,AOS22378,ASM12666,APP09952,APP03252,AAT18471,ACV01200,ACR03115,ACS07852
E1603_A343_0	14	0.428778	ACM03958,ACP16211,AAT24366,AOS03554,APP26625,ASM01251,ACR15562,ACS04251,ACV03989,SNG14473,SES06392,ACC03827,APU06995,AGS06630
E16049_B15588_0	2	0.408922	AOS08222,AAT03354
E1604_B64_0	5	0.490541	HGT05120,SAA02098,HEH30467,SPT07803,STP00396
E1604_B64_1	8	0.536041	AOS16139,AAT18545,APP23868,ASM12953,ACS09320,ACV00173,AMC03847,AOL01747
E1604_B64_2	1	0.581982	OAQ08811
E1605_B1193_A1000_0	1	0.559273	MAC12418
E1605_B1193_A1000_1	1	0.579657	LSM42795
E1605_B1193_A1000_2	1	0.337191	LTT17073
E1605_B1193_A1000_3	11	0.437836	OCO00181,OCN02583,ORD06107,OBD00609,AGS07022,ONV05558,OHS23939,OTA01031,ODM08745,SNG17247,STP10535
E16064_B9559_0	2	0.33805	AAT03431,AOS15598
E1606_B107_0	1	0.633065	OAQ08818
E1606_B107_1	4	0.401358	APP12137,ASM09035,AAT19686,AOS12956
E1606_B107_2	1	0.552225	SNG10932
E1606_B107_3	5	0.561978	AMC10063,AOL02738,ACM04849,ACC00051,HEH30368
E1606_B107_4	2	0.509961	RBN21270,ACR10795
E1606_B107_5	1	0.631221	SAA10703
E16081_A722_0	2	0.28381	AAT03491,APP24444
E160_A151_0	52	0.396845	ENG04360,ELM03468,ETB07529,HEH15259,APP05937,AOS12637,AOS02332,AAT05045,ASM15268,ACR10807,ACV08911,ACS00954,AOL03219,AMC06168,MAC14508,MEH03011,OEC00412,MDD11225,MPP10677,RBN00203,OCN04541,OSC05774,OBD03740,OCO02873,OCE13709,OTA03312,OSM08843,OHS42748,OHS42746,OHS42747,ONV24076,OAQ01746,ODM23368,ACP15809,HGT01460,ACM02768,AGS05372,APU07184,ACC02792,SBH04327,SAA03010,SNG17231,SPT05713,STP10148,SES…
E16100_B3080_0	2	0.370932	APU06841,ACC02549
E1610_B1808_0	1	0.493542	ACM01044
E1610_B1808_1	12	0.509201	AOS15322,AAT23120,APP09259,APP21231,ASM05452,ACR08173,ACS05908,AMC00732,AOL03879,ACV02651,STP08829,SAA09107,ACP31027
E16140_B1249_A1038_0	2	0.523401	EGL02147,ETV19553
E16144_B3232_0	2	0.335742	EGL03849,MEH04012
E16154_A103_0	2	0.331053	ETV46039,EGL06209
E1616_B4811_0	14	0.422058	SES11654,RBN02980,ONV07122,APU04931,ACC04460,AMC02446,AOL04673,ACS03885,ACV05543,AOS22347,AAT23987,APP11746,ASM16396,OMB01788
E1620_B2025_A6108_0	2	0.512473	SAA06040,LSM19189
E1620_B2025_A6108_1	4	0.518999	AMC03556,AOL04743,APU08272,HGT11865
E1620_B2025_A6108_2	7	0.563078	OBD06029,OCN00925,ORD00339,STP00295,SPT02682,SNG12957,SES12440
E1620_B2025_A6108_3	1	0.71055	MAC01832
E1621_B404_A7_0	10	0.561549	HEH14894,ACS00835,AOS07391,AAT16709,APP13249,AOL00486,AMC03983,ACR01193,ACV08288,ASM03533
E1621_B404_A7_1	4	0.533123	STP00243,ACC00147,ACM04766,SNG11024
E1629_B9562_0	13	0.587329	ASM12063,AAT17400,AOS00894,APP27247,AOL07029,AMC06096,ACR18442,ACS04823,ACV06930,AGS02788,ACC00112,SNG10975,ACM04885
E1629_B9562_1	1	0.724382	ACP29270
E162_B350_A355_0	48	0.629764	ENG00623,ELM03854,ETB00460,MAC11861,MDD11852,OSC05183,OCN05397,ODM08540,ORD10016,ORD13074,OBD00819,OHS08006,OAQ01596,OMB02627,OCO04160,ONV26475,ODM23028,OCE24678,OCE08353,OTA09175,OSM09913,HGT04538,ACC05661,APU01981,AGS06020,ACM01071,LTT02661,LOT22611,SBH03186,SBH04658,SBH00114,ETV56046,ETV57457,ETV21994,HEH09918,LPF00951,LTA00602,LTG07879,LSM29743,SPT10140,STP00407,SES09249,SAA08535,SSP11750,SPS…
E16300_B13056_0	2	0.307704	ELM00556,ETB02789
E1634_B93_0	1	0.451178	RBN16069
E1634_B93_1	13	0.404181	APU01978,ACC02360,HGT09379,ASM17436,AOS03281,AAT09442,APP16773,AOL01388,AMC06850,ACR09457,ACV02233,ACS08112,ACP14488
E1635_B217_A288_0	14	0.524084	ASM13563,AOS02810,AAT11007,APP12541,AMC06872,AOL04416,ACR12284,ACV03268,ACS00952,SES09294,STP04991,SPT00089,SAA01380,SNG12959
E1636_B104_0	9	0.553605	AAT23263,AOS00279,ASM04659,APP02180,ACV02409,ACR06887,ACS08025,AOL06356,AMC07801
E1636_B104_1	5	0.454388	RBN11562,ACC07822,ACM01729,APU06496,AGS01517
E1637_B92_0	2	0.466137	HEH10815,SAA02765
E1637_B92_1	3	0.414692	ACS04596,ACV03949,ACR15030
E1637_B92_2	7	0.516825	AMC07195,AOL01380,APP16588,APP26910,ASM17434,AAT06185,AOS08946,SNG10956
E1637_B92_3	1	0.529586	RBN19411
E16397_B7924_0	2	0.206499	ETB08307,ELM01025
E16406_B7742_0	2	0.291885	ELM01064,ETB03368
E1641_B26722_0	14	0.430091	SPS17836,SSP07290,ACP15844,SNG14626,SES10306,SAA00266,AOL00950,AMC07953,AAT17617,AOS17743,APP28588,ASM07209,ACS04594,ACR14834
E16427_B10027_0	2	0.308941	ETB03420,ELM01165
E1642_B5204_0	14	0.397507	SSP01464,HEH25558,SES09741,HGT14120,AMC08064,AOL06631,ACR12765,ACS05966,ACV08886,AAT18059,APP27348,ASM11079,APU00572,AGS01001
E1644_A5387_0	14	0.447074	LSM05126,AMC08476,AOL01022,ACS09163,ACR05605,RBN15686,APP06854,ASM12358,AOS04682,AAT27505,EGL08706,ACP26770,OTA01218,ORD15715
E16453_B485_A6114_0	2	0.315178	ELM01254,ETB07654
E1645_B21988_0	1	0.453788	MPP08348
E1645_B21988_1	5	0.452245	ACM01824,AGS05018,APU02580,ACC04344,ACP06726
E1645_B21988_2	7	0.463846	ASM18503,APP25334,AOS21952,AAT23606,ACV08950,ACS02283,ACR02765
E1645_B21988_3	1	0.460157	ONV14563
E1649_B1287_0	1	0.453796	STP10788
E1649_B1287_1	1	0.420265	OCO04295
E1649_B1287_2	1	0.626582	ONV11263
E1649_B1287_3	5	0.559999	AOL00296,ACV00456,ACR10667,ACS05473,HGT23209
E1649_B1287_4	4	0.524988	ASM04027,APP24605,AOS05740,AAT16155,AOS05739,AAT27218
E164_B11745_0	50	0.27721	ETB03457,ELM02124,HGT22306,SSP05077,SPS00185,SBH04773,SES00630,SPT08558,SPT08554,STP08451,SAA05331,SNG13157,LTG04413,LTA02167,LPF04234,LCP03134,LTT06157,LOT20846,RBN13542,HEH23834,AMC08389,AOL02830,ACV03131,ACS07268,ACR18642,AOS04855,AAT19899,AAT29382,ASM09343,APP33440,APP30903,APP05603,OBD02471,OSC02198,ORD15674,ORD17088,ORD10873,ORD01279,OCN00083,OCO04844,OMB07812,OCE00323,OHS51408,OSM02050,ODM…
E1650_B400_0	13	0.481658	SAA06756,SPT03367,STP09528,SSP03014,SPS08940,SNG16208,SES06480,ACC01078,HGT22156,MAC03632,SBH01795,MDD01511,MPP00640
E1650_B400_1	1	0.552564	ACP06269
E16542_B479_0	2	0.486365	ETB02650,ELM01763
E1655_B11098_0	13	0.43585	ACC04141,AOL05716,RBN17248,SES15233,SNG17790,HEH27811,STP09546,HGT16798,SAA09264,ACS08449,AAT08541,AOS01580,APP33577,APP10402
E16565_B4197_0	1	0.558621	MPP04833
E16565_B4197_1	1	0.389313	HEH28824
E1658_A42_0	13	0.411517	ACP26589,APU07943,ACC06372,AGS02469,ACM02722,SES06411,APP07542,APP05052,AAT10396,AOS05200,ASM14072,ACR04950,ACV02037,ACS03512
E165_A772_0	54	0.460348	EGL05700,ETV19269,LPF05241,LTG03797,LCP01770,OEC01547,LTA02204,OCE13187,LSM21332,LOT21733,LTT01159,ODM26540,OSM09478,OCO01998,OAQ08359,ONV25746,OTA06079,OHS56851,OHS56848,OMB02850,AOL07140,ACV09071,ACS03767,APP28106,ASM07886,AAT32678,AAT16796,AOS13537,AMC07509,ACR15854,ENG01506,ETB00996,ELM07332,ACM04353,AGS06982,APU04636,ACC05125,ACP12881,HGT01120,SPS10433,SSP11400,SPT07307,STP08514,SAA05064,SES…
E16608_B31224_A2088_0	2	0.489954	ELM02013,ETB01699
E1660_B6393_A1962_0	14	0.439998	MDD03688,MPP00922,OBD07612,MAC02996,ORD14409,OSC00424,ASM02451,APP04284,AAT16037,AOS11160,ACC00535,APU02069,ACS08233,ACV08626
E16638_B9167_0	2	0.594525	ELM02154,ETB02900
E16645_B200_A542_0	2	0.497886	ETB01530,ELM02215
E1664_B1013_0	10	0.427734	ENG01751,MAC09085,OHS50063,ODM12085,OCE17810,ASM05001,AAT07114,AOS21244,APP28915,APP13658,ASM20161,APP06015,STP05858
E1664_B1013_1	1	0.47589	APU02499
E1665_B1423_A11617_0	1	0.412844	SPT04433
E1665_B1423_A11617_1	9	0.525319	SES05554,ACM02118,AGS00213,AGS04681,AGS01171,SBH03370,SBH00667,AAT27797,APP07693,ASM16283,ACS01738,ACV00158
E1665_B1423_A11617_2	1	0.522485	ACP00017
E1666_B18494_0	14	0.51625	APU01629,ACC06822,HGT01629,SES11014,SPT01489,SAA05568,STP09037,ACV07999,ACS06676,ACR04824,ASM11095,APP12010,AAT00443,AOS21831
E1669_B2721_0	14	0.488693	OMB02299,OAQ01423,OTA05590,OSM03275,OCO02667,ONV15105,OHS42900,OCE16781,ODM21157,RBN15746,AGS02905,ASM15897,APP10477,MDD10853
E1674_B15257_0	4	0.526444	SNG10922,APU06952,ACC00012,ACM04941
E1674_B15257_1	9	0.501547	ACP15962,ACS01338,ACV09241,ACR04660,SAA02846,SAA08754,HGT03709,HEH16143,STP09402,SPT04998
E1675_B631_A1512_0	11	0.452862	OCN01165,ACM01807,OTA09145,OAQ01545,ONV15671,OCE01477,OCE01478,OCO08140,OBD04553,ORD00462,ORD06290,OEC01335,HEH21449
E1675_B631_A1512_1	1	0.493031	ACC00189
E1676_B25812_0	12	0.425718	SBH04046,SBH00617,SBH02772,SPS06213,SSP11699,SES09581,SNG14909,MPP03920,MDD05636,MAC13204,ENG01035,RBN13932,OCO07592,LOT06430
E1677_B4766_A6296_0	4	0.451676	HEH07160,ACS00190,SSP15252,SPS24361
E1677_B4766_A6296_1	6	0.443363	MAC11716,OTA01502,OCO00182,ONV15775,ODM26922,OCE17560
E1677_B4766_A6296_2	2	0.441431	LOT00206,SBH04174
E1677_B4766_A6296_3	1	0.39627	ETB02048
E1677_B4766_A6296_4	1	0.41455	ENG07892
E1681_B4862_0	1	0.607952	LTT18367
E1681_B4862_1	1	0.624618	OMB06923
E1681_B4862_2	1	0.575092	LOT14149
E1681_B4862_3	1	0.548951	MAC14684
E1681_B4862_4	1	0.608856	HEH16364
E1681_B4862_5	9	0.61184	OAQ04887,MDD04138,MPP08557,OHS29912,OCO06562,OTA04461,ODM10616,OCE05428,ONV15702
E1682_B575_0	14	0.476028	SPS09577,SSP14686,SNG11770,SES15286,SPT03376,STP11679,SAA01885,HEH29412,RBN08075,HGT08609,MPP11956,OCN02385,OSC00616,ORD14411
E1683_B3837_0	2	0.585141	HEH31919,SAA06558
E1683_B3837_1	1	0.552326	RBN15897
E1683_B3837_2	2	0.629734	OMB02590,HGT06065
E1683_B3837_3	7	0.63091	ONV22933,SSP09137,SPS16762,OTA01553,OCE17284,OAQ00222,OHS20396,OHS42600,OHS42594
E1687_B4593_0	9	0.412157	OCO01119,OTA08460,OTA07341,OCE05934,ODM15358,OAQ01397,ONV22909,OHS49483,OHS49482,OHS49484,OHS13569,OCO08001,SSP07395,SPS10764
E1689_B206_A295_0	5	0.66436	ACP00472,ACM01930,APU07338,ACC00296,AGS05658
E1689_B206_A295_1	8	0.628517	AMC05260,AOL06683,ACR00766,ACV02144,ACS02454,AAT02244,ASM06736,APP09293
E16922_B7554_0	2	0.367325	ELM03398,ETB01458
E1693_B191_A173_0	13	0.465905	APU07754,ACM02060,AGS06924,HEH10777,ACC05303,AMC03835,AOL04980,ASM13169,APP25734,AAT04141,ACR18585,ACV03527,ACS06425
E1694_B1508_0	10	0.516089	AGS07037,APU02573,ACM04222,ACS05530,ACV00466,ACR14568,ASM08510,APP04473,APP32341,ASM10344,AOS18006,AAT13418
E1694_B1508_1	1	0.610372	OAQ09504
E16972_A7530_0	2	0.289216	ELM03581,ETB03615
E1698_B422_A465_0	1	0.636054	LTT21537,LTT23129
E1698_B422_A465_1	1	0.493642	ETV08553
E1698_B422_A465_2	7	0.561814	ACV01097,ACS07159,ACR07555,APP34734,APP20626,AOS11299,AAT19209,ASM15771,AOS05420
E1698_B422_A465_3	1	0.561454	ENG01338
E169_A219_0	46	0.436339	RBN01577,HEH28487,SES08411,SAA06839,RBN05635,STP09183,SPT05078,ETV57291,SBH04935,SBH00651,LOT15373,AGS01644,AMC00814,ACR15852,AOL01131,ACS05453,APP15059,APP21392,APP34292,APP05627,ASM07663,AAT05463,AAT05017,AAT15324,AOS24518,AOS03472,AOS16932,LTG07632,LPF03715,LCP00602,LTA01573,ENG15651,EGL02695,OEC00977,MPP11804,MDD11781,OBD02209,OCN02906,ORD13963,OSC01378,OSC03766,OSM03820,ONV26014,OCE08072,OMB…
E1701_B59_0	10	0.573741	AAT21432,AOS06705,ASM09673,APP17105,APP18996,ACV01792,ACR13551,ACM04927,ACS04746,AMC05366,AOL00620
E1701_B59_1	1	0.68853	ACC00071
E1701_B59_2	1	0.666667	OTA11092
E17026_B66510_0	2	0.39054	ETB00345,ELM03781
E1703_B15799_0	13	0.473445	AOS16170,AAT28319,APP34579,ASM02162,ACS01064,ACV00769,SES15963,ACR18736,AOL03036,AMC00053,HGT02950,SNG15212,RBN14355
E1704_B1547_0	1	0.471698	ACC04233
E1704_B1547_1	1	0.554447	OTA11165
E1704_B1547_2	1	0.509174	MAC14936
E1704_B1547_3	8	0.472807	ORD00955,OBD04722,HGT10326,OCO06260,AMC00138,ACP30240,SNG16570,SSP09592
E1704_B1547_4	2	0.450561	MDD03969,MPP03283
E1709_B24081_A4044_0	1	0.390987	LTT23829
E1709_B24081_A4044_1	6	0.316275	RBN09730,SES01255,SNG16137,SPT07076,STP08502,SAA05517
E1709_B24081_A4044_2	6	0.40334	SPS19825,SSP08481,AOL01314,AMC01189,OCO06279,OMB02412
E1710_B15927_0	12	0.500116	AOS09615,ASM15111,AAT22042,ACV01593,ACR18968,HGT09609,HEH17541,STP09420,SPT08037,SAA06594,AOL01377,HGT23936,ACS04914
E1713_B1382_0	10	0.515597	RBN10922,APP24580,APP30989,ASM00558,AAT33729,AOS14927,AOS19538,AMC02367,AOL03774,ACS03457,ACV01082,ACR11584
E1713_B1382_1	1	0.537113	ACP11178
E1716_B904_0	1	0.400883	ENG00241
E1716_B904_1	12	0.429782	SPS12723,SSP05050,AOS13383,AAT10505,APP03645,ASM00580,ACV01205,ACS08425,AOL00726,AMC02872,ONV18082,MAC09474
E17187_B9912_0	2	0.350804	ELM04347,ETB00158
E17190_B29041_0	2	0.400533	ACC03739,APU04605
E171_A1076_0	49	0.407551	ETV58835,EGL07925,MEH07206,ACC02134,APU03132,AGS01805,ACM00260,OHS63324,OHS63326,OHS42872,OEC01359,OSM03821,OAQ01089,OMB02250,MAC04132,MDD04509,MPP07697,OSC04651,ORD12301,ORD08794,OCO00837,ONV15889,OTA00676,SBH00289,ENG15665,HGT09046,RBN19547,ETB07319,ELM07053,SPT08357,STP02197,SNG11743,SPS24409,SES13991,SAA07435,LSM40454,ACV01872,AOL02935,ACR05265,AOS26542,AOS15937,AOS26540,AAT23423,ASM04338,APP…
E1720_B272_A2333_0	1	0.680258	OAQ08820
E1720_B272_A2333_1	10	0.642632	ORD17047,ORD05662,OCN00228,OSC02060,AOL04987,AMC03680,HEH22892,SAA06666,SPT02684,STP10114,HGT03711
E1720_B272_A2333_2	1	0.632199	RBN04227
E1721_B57_0	2	0.645269	ACM04918,ACC00080
E1721_B57_1	9	0.569737	RBN09946,ACR18523,AMC03913,AOL00227,ASM08532,APP28239,APP28237,AAT31381,ACV02167,ACS05636
E1721_B57_2	1	0.634146	SNG10952
E1722_B335_0	1	0.763934	ONV14116
E1722_B335_1	9	0.614725	AAT00797,ASM19993,APP28484,AOS08559,ACR07813,ACV04882,ACS06612,AOL04927,AMC03931
E1722_B335_2	2	0.585915	OMB07215,RBN18644
E1722_B335_3	1	0.655147	OAQ08772
E1727_B5224_0	3	0.455717	HGT17582,SAA06153,HEH18987
E1727_B5224_1	3	0.518577	SPS05523,SSP14308,SSP05296,SES13545
E1727_B5224_2	5	0.467055	AOS04305,AAT32072,APP11340,APP02123,ASM11602,AMC04703
E1729_B30017_A3870_0	13	0.380263	SSP02802,AMC04718,ASM19745,ACV07906,AOL07229,ACR19302,ORD16148,OHS23373,ONV26058,OTA07324,OAQ00424,OMB02410,ENG08952
E172_B2696_0	45	0.376562	LTT01500,LTT03423,LOT09139,LCP01178,LTG04454,SPT10212,STP09151,STP08970,SPT10108,SAA07982,HEH27854,HGT03961,APU00315,ACC08254,OCO05675,OHS10390,OHS10389,ONV24138,OCE09552,OAQ05169,OTA08166,OSM09313,ENG07952,ETB00577,ELM04975,MPP01498,MDD02377,SBH03678,SSP02609,SPS06246,RBN06944,MAC03280,ORD02987,ORD13571,OCN03837,OSC02525,OBD08599,ACR16652,ACS00929,ACV04986,APP05595,ASM04869,AAT31376,AOS21708,ASM…
E1732_B53142_0	10	0.55274	AAT13579,AAT13489,AOS23418,APP27566,APP28252,APP24824,ASM14431,AMC05163,AOL02487,ACV00487,ACR17489,ACS08131,ACP20823
E17339_B1415_0	2	0.506536	ELM04894,ETB03168
E17344_B88132_0	2	0.394203	ELM04922,ETB00674
E1736_B473_0	1	0.591482	HGT10438
E1736_B473_1	12	0.563797	AMC06143,ACR14477,ASM08927,ACC03494,APU07077,RBN09624,SES08083,SNG16703,SAA05510,HEH21494,SPT04457,STP04525
E17373_B9062_0	2	0.33022	ELM05019,ETB00532
E1737_B2174_0	3	0.715716	SAA05373,ACC05875,ACP27897
E1737_B2174_1	10	0.700004	RBN09176,ACR10054,ACV06243,ACS07549,ASM15623,AOS21228,AAT30085,APP07577,AMC06232,AOL03174
E1738_B3347_0	13	0.346973	ACP26207,SES03428,HGT01219,AMC06622,ACV06680,ACR02871,APP12613,ASM19200,AAT04498,AOS00371,ACS02688,AOL04200,SAA02193
E1739_A9421_0	13	0.300162	AOL04378,ACS07800,ASM21039,AMC07183,ACV00853,SAA06130,HGT14858,OAQ06765,OTA04705,ONV11808,HEH15382,RBN14978,ENG05592
E1741_B1682_A535_0	13	0.442233	ENG14574,ACR08540,ACS06667,AOL07202,SES12112,SNG19940,RBN04101,SAA04226,HEH28247,APU06032,AMC07472,ACC07244,ASM10238
E17426_B3914_0	2	0.297296	APU00610,ACC03804
E17457_B12292_0	2	0.266693	ELM05343,ETB02197
E174_A8_0	54	0.337332	LTG00892,LCP02123,LTA03437,HGT17587,ASM00603,AOS13390,AAT01012,AAT15207,APP08696,AOL06944,AMC01904,ACV01645,ACS09532,ACR15811,ACP06295,OEC01204,ACC01716,ACM02765,AGS05175,APU05923,OCO04922,OTA01645,OAQ06610,OMB06547,ONV15156,OHS42442,OSM11825,ODM13111,HEH17573,OBD08209,OCN04923,OSC05786,ORD12413,ORD02562,MDD10495,MPP07294,MAC00253,SBH02595,EGL08999,MEH05229,ETV30413,SNG13374,SPS12341,SSP02280,SAA…
E17514_B18490_0	2	0.401658	ACC03828,APU06888
E17527_B2428_A420_0	1	0.519003	ETV58623
E17527_B2428_A420_1	1	0.522031	ELM05715
E1757_B219_0	10	0.453317	OCN02964,ACV02945,ACR04573,ACS05725,SPS08429,SPS12231,HEH27201,HGT07077,APP24129,OAQ01398,ONV06558
E1757_B219_1	2	0.572902	ETB07460,ELM05797
E1759_B56_0	13	0.36931	ACV06458,APP28712,ASM17968,ACS08371,STP08683,HGT04974,ACC08978,HEH11317,SNG12315,SAA09160,ACM00601,APU00722,AGS06932
E175_B614_A218_0	48	0.649558	AOL07203,AMC07376,ASM07499,APP11032,APP29136,AOS15107,AAT09507,AAT27913,ACR03271,ACS08442,ACV01968,RBN04019,HGT01174,LTG01460,LTA01996,LPF00811,LSM15742,LTT01000,LOT22824,ACM04476,AGS05626,AGS05627,ACC09399,APU01586,ENG01716,ELM03560,ETB03636,ACP01686,OCN06362,OSC03015,OSC03276,ORD13313,ORD07286,MDD05233,OBD06964,OCO01276,ODM15385,OCE23335,OCE02696,OSM09340,ONV09197,OAQ03647,OTA08798,OHS17478,OMB…
E1760_B7034_0	1	0.42117	ENG00552
E1760_B7034_1	1	0.461239	APU00656
E1760_B7034_2	1	0.452905	MDD06717
E1760_B7034_3	9	0.460882	ODM01629,ONV06949,OTA01326,OHS47188,OHS47189,OSM04116,OCE09383,OSC05168,OBD02774,OAQ00528
E1761_B2026_0	1	0.504719	ACP29690
E1761_B2026_1	3	0.559084	LTT12573,LOT11543,OAQ08266
E1761_B2026_2	7	0.602969	APU02613,ACC09643,ACM03066,ACC05705,MAC12977,MPP05223,MDD04175,ENG00855,ENG05588
E1763_B10121_0	11	0.383375	ONV06818,OHS06429,OMB07097,OAQ06418,OCO03821,ODM12200,OSC00110,OBD07830,OCE19705,OTA03168,MAC12507
E1763_B10121_1	2	0.397479	ACC06219,APU06460
E17652_B94503_0	2	0.329436	ETB05369,ELM06198
E17684_B25723_0	2	0.427696	ETB04875,ELM06339
E17713_B15343_0	2	0.244505	ELM06451,ETB04733
E1771_B935_A2778_0	13	0.557588	OMB07928,HGT09974,SAA08576,SSP08887,SPS08230,SES00948,SPT05185,STP09371,OCO06683,OHS40733,ODM08621,ONV15507,HEH25960
E1774_B4161_A5696_0	1	0.494245	SES14280
E1774_B4161_A5696_1	1	0.710938	ACM01978
E1774_B4161_A5696_2	1	0.632	ACV02938
E1774_B4161_A5696_3	1	0.516532	LTT18568
E1774_B4161_A5696_4	4	0.489669	STP08889,SPT05836,SAA00060,HEH24508
E1774_B4161_A5696_5	1	0.567358	ACC06839
E1774_B4161_A5696_6	1	0.666667	HGT10112
E1774_B4161_A5696_7	1	0.56364	ACR09848
E1774_B4161_A5696_8	1	0.602933	ACP29902
E1774_B4161_A5696_9	1	0.583333	ACP14744
E1778_B323_0	1	0.545359	ACP13586
E1778_B323_1	8	0.486364	ORD09322,OSC00704,OBD07570,OAQ01279,ONV01207,OTA01944,OCO08816,OHS37359,OHS37354
E1778_B323_2	3	0.571916	MAC07713,MPP08797,MDD05422
E1779_B1253_A752_0	13	0.446423	MAC08927,ACV06735,MPP08770,MDD03389,SNG12080,SPS13244,SSP03091,SBH00892,OMB05404,ONV16305,OTA05723,OHS16943,OCE05902
E17801_B1700_A290_0	2	0.384457	ELM06687,ETB04434
E17816_A1214_0	2	0.366911	ETB06039,ELM06754
E17826_B1555_0	2	0.536748	ELM06821,ETB06086
E1785_B14198_0	8	0.453814	APP29923,AAT15003,AOS13126,AOL01927,AMC10061,ACR16774,ACV03551,ACS03098
E1785_B14198_1	4	0.447655	ACC04887,ACM00269,APU02737,AGS05965
E1786_B889_0	1	0.58079	ACP11376
E1786_B889_1	11	0.537657	HGT05684,SNG12823,SES12477,SAA03169,STP09939,SPT09986,HEH17087,ACM02532,AGS06156,ACC02183,APU00245
E1792_B13358_A11656_0	12	0.482081	HEH19261,SES03196,RBN18595,ACV04538,AMC07498,AOL02370,ACS07354,ACR19327,ASM08448,APP00451,AOS10075,AAT19320
E1793_B3396_0	11	0.395473	AOS20344,AAT19809,APP28923,ACS05035,HEH17463,SPT02146,STP11142,SAA07411,SAA01236,ACV04124,AGS02693,ASM21521
E1798_B804_0	9	0.517683	AMC00139,AOL03628,ACR09328,ACV03132,ACS03699,AOS06137,AAT11465,APP15594,ASM12839
E1798_B804_1	3	0.446658	ACC09265,APU02109,ACM02034
E179_B5101_0	41	0.539452	MEH07697,MDD02586,MPP00286,OBD04144,ORD09114,ORD14397,OCN02083,OSC04263,OMB07941,OCO00582,OHS02431,OHS02432,OTA10248,ONV23648,OCE05182,ODM25882,ACM04728,AGS06357,ACC05608,APU03487,MAC06098,ASM04680,APP19186,APP24809,AOS19868,AAT31004,AOL07022,AMC03536,ACR06086,ACV04309,ACS05859,STP09394,SAA05704,HEH22438,SAA04696,SPT01497,STP11459,HEH16211,HGT09758,HGT07751,SBH02908,ELM02877,ACS03550,APP22654,ASM…
E17_B684_A30_0	54	0.482442	RBN20948,STP10067,ACC00576,APU07159,HGT00743,ACR05560,ACV06170,RBN08124,AMC06824,AMC06745,AOL05959,HEH27981,LSM26321,OMB08327,SBH04429,SBH02540,SBH03775,SES14956,STP00344,STP01636,SPT00717,SPT04762,SAA05248,SSP09871,SPS06923,SNG13132,ACP30256,ACM01141,HGT01215,AGS05029,MDD07818,MPP02617,MAC02160,MAC07625,OSM06986,OSC05767,ORD15343,OCN01909,OBD02112,ONV26776,OAQ02471,OAQ02470,OTA10376,OTA10380,ODM…
E18000_B1082_0	1	0.61577	ELM07564
E18000_B1082_1	1	0.614907	MPP12070
E1803_B15259_0	11	0.326652	AOL05863,AMC00694,ACR05570,ACS03385,ACV02055,AGS04224,ACC04283,ASM13009,AAT13206,AOS15643,APP08651,ASM12712
E1812_B58859_0	12	0.348202	AGS02307,LTT24083,ACR00381,ACV06024,AMC02468,OAQ01330,ONV15851,OHS41705,OCO08813,OSM06938,AAT22171,ASM00646
E1814_B10094_0	11	0.383489	APU02299,ACS08192,APP24905,ASM05028,APP23823,AAT09353,ACR08370,AOL04662,AMC02381,HEH12300,HGT16818,SAA07996
E18156_B4621_0	2	0.243981	ELM08078,ETB08045
E18163_B68103_0	2	0.347851	ELM08098,ETB05882
E1818_B4025_0	9	0.560702	ACR14182,ACS05692,APP05897,APP14588,AAT17911,AOS17739,AOS02589,ASM03871,OBD06592,AOS22444,AOL00357,AMC03305
E1819_B33_A1013_0	1	0.7	ACP15320
E1819_B33_A1013_1	10	0.605123	ACC00162,ACM04774,SES07420,HGT13808,AOL03721,AMC03600,ACS07935,AAT26660,ASM10681,APP30827,ASM14858
E181_A107_0	48	0.390304	MPP01432,MDD05820,SBH04687,LCP03328,MEH06491,RBN06083,LTG07794,LTA02453,STP02615,LPF04870,SSP00727,SPS03479,SAA03875,AOL06408,ASM01144,APP20927,APP10092,APP34112,AOS10187,AOS01095,AAT14463,AAT20851,AAT20850,ACR05679,ACS02426,ACV02142,AMC08356,HGT20300,ACP14463,AGS06570,ACC07497,APU05010,SES11399,ACM01867,OCE22476,OCE01962,ORD15358,OCN02873,OSC04925,OBD05389,MAC04813,OAQ05047,OTA02194,ONV14314,OHS…
E181_A107_1	1	0.52	OEC01208
E18212_B709_A338_0	2	0.453342	APU01954,ACC03966
E1821_B282_A405_0	8	0.450776	SNG16518,APP11137,APP24613,AAT17527,ACR16397,ACV01026,ACS02023,AOL02129,AMC03973
E1821_B282_A405_1	2	0.461925	ACC07975,AGS00873
E1821_B282_A405_2	1	0.370035	SAA04560
E1822_B1513_A11371_0	5	0.443146	HGT10682,ACV04923,ACS02157,ACS07055,AMC04024,SAA06582
E1822_B1513_A11371_1	1	0.506234	HEH31952
E1822_B1513_A11371_2	4	0.479741	OCO01687,MPP07606,MDD04726,ENG00116
E1822_B1513_A11371_3	1	0.416776	RBN01088
E1824_B352_0	12	0.558749	HGT22995,SPT02696,STP08779,HEH08474,SAA04807,ACC05849,AOS04208,ASM04488,APP34033,AOL00849,ACV01810,AMC04810
E18251_B6392_0	2	0.414287	RBN18627,ENG01236
E18255_B58_0	2	0.559394	ACC04082,APU02594
E18257_B24231_0	2	0.451157	ENG01426,ETV16612
E18261_B9571_0	1	0.580078	RBN19540
E18261_B9571_1	1	0.462329	ENG01553
E18274_B2498_0	1	0.628163	ENG02394
E18274_B2498_1	1	0.849858	ONV22645
E18277_B76480_0	2	0.322176	ENG02773,HGT23996
E18279_B3249_0	1	0.496891	ENG03214
E18279_B3249_1	1	0.469907	MDD05325
E18282_B7460_0	1	0.486372	ENG04151
E18282_B7460_1	1	0.46496	OMB02405
E18288_B24551_0	2	0.413787	ENG04898,ONV05258
E18291_B6861_0	1	0.422968	MAC06690
E18291_B6861_1	1	0.44865	ENG05245
E18293_B6338_0	2	0.3809	MAC10383,ENG05430
E18301_B44094_0	2	0.344616	ENG06645,MAC01152
E18302_B6224_0	1	0.461111	ENG07064
E18302_B6224_1	1	0.5	OTA07969
E18306_B77543_0	2	0.443588	ACC04390,SPT09981
E18307_B7319_0	2	0.439076	LTT08970,ENG07676
E18311_B1192_A962_0	1	0.599303	ENG08962
E18311_B1192_A962_1	1	0.614237	MPP10728
E18314_B2050_0	2	0.382185	ENG10290,SPS00080
E18316_B3375_0	1	0.472597	SSP00714
E18316_B3375_1	1	0.462091	OMB02618
E18336_B4234_0	1	0.572033	ENG15632
E18336_B4234_1	1	0.552632	OCO00344
E18364_B33133_0	2	0.447956	ETV00848,MEH07203
E18373_B4783_0	2	0.338181	MEH04966,ETV14645
E1837_B299_A406_0	12	0.538257	APP31723,ASM10536,AAT06725,AOS23003,ACS02284,ACV01154,AMC09123,AOL03386,ACM00797,SES08990,SNG13725,ACC00230
E18398_B717_A6816_0	1	0.625683	ETV39088
E18398_B717_A6816_1	1	0.536517	LTG01595
E18399_B816_A656_0	1	0.492482	MEH06532
E18399_B816_A656_1	1	0.553191	ETV39761
E1839_B29802_0	1	0.639254	ACS04301
E1839_B29802_1	7	0.568546	AOL07042,AMC09516,ASM17148,AOS07477,AAT30697,APP20093,RBN21576
E1839_B29802_2	4	0.591268	ACR15203,ACV03908,APU02291,HGT18721
E18402_A1233_0	2	0.417195	MDD03702,ETV44360
E18410_B304_A172_0	1	0.464167	MEH00100
E18410_B304_A172_1	1	0.566579	ETV53015
E18418_B263_0	1	0.702378	ETV57680
E18418_B263_1	1	0.598491	LOT24385
E18419_B518_A10118_0	1	0.513661	ETV58341
E18419_B518_A10118_1	1	0.574322	OTA09808
E1843_B61_0	9	0.514318	ASM19575,ASM18707,AAT03295,AOS08510,AOS07501,APP20287,APP33730,AOL07039,AMC09892,ACV04902,ACS09568,ACR07566
E18451_B30556_A9130_0	2	0.397371	HEH04394,SAA01450
E1845_B2116_A413_0	11	0.351889	ASM17346,AAT24085,SSP07116,SES05457,OCO08306,ENG05544,OAQ04516,ONV14889,OTA07948,OHS52525,OHS52524,OMB02644
E18461_B10090_0	2	0.449017	HEH06048,SAA08111
E18466_B40407_0	2	0.393553	HEH06696,HGT02665
E18467_B10862_0	2	0.433771	HEH06790,STP01182
E18476_B1031_A505_0	1	0.44	HEH07901
E18476_B1031_A505_1	1	0.482353	OAQ05557
E18501_B24408_0	2	0.42665	HEH10930,HGT14544
E18507_B14140_0	2	0.395814	SAA09490,HEH11345
E1850_B4573_0	2	0.495911	SSP00281,SPS08922
E1850_B4573_1	2	0.469074	STP05532,SPT00991
E1850_B4573_2	1	0.517881	HEH04392
E1850_B4573_3	1	0.495217	ACR10498
E1850_B4573_4	6	0.531699	AAT17642,AOS02492,APP27651,ASM18020,AOL03885,ACS01252
E18510_B751_0	2	0.395834	HEH11505,SAA02743
E18516_B5489_0	2	0.453617	SAA07679,HEH12201
E18539_B16590_0	2	0.326547	LSM24081,HEH14312
E18549_B17594_0	2	0.417066	ASM03665,AAT04264
E18551_B3546_0	2	0.343553	SAA02590,HEH15185
E18553_B6855_0	2	0.461277	SAA04623,HEH15570
E18556_B1880_A4930_0	2	0.451757	SAA03492,HEH16188
E1855_B3720_0	12	0.420515	MDD09818,ORD01029,MAC01599,ENG01328,OMB02423,OCO02639,ONV05620,OHS33035,OCE07189,ODM16489,OAQ04729,OTA02040
E18567_B5669_0	1	0.681361	OCN05170
E18567_B5669_1	1	0.683914	HEH16905
E18575_B23164_0	2	0.249138	HEH17516,MAC06330
E1857_B27173_0	12	0.322377	SAA02475,HGT14582,SPT04988,STP00151,ASM00496,APP02341,AAT00081,AOS00401,ACR15339,ACS03390,ACV05568,OMB08938
E18597_B53245_0	2	0.472518	HEH19002,STP09852
E1860_B5883_0	12	0.464284	AGS05014,OCN00874,ORD07622,ODM23086,ONV16892,OHS02385,OTA03861,APP21711,AAT25938,AOS03841,HEH32941,SAA04610
E18611_B16678_0	2	0.491208	APU07408,ACC05880
E18624_B6365_A869_0	2	0.444869	SAA05759,HEH21097
E18639_B3256_A11160_0	2	0.34354	SAA07862,HEH22254
E1863_B733_A3218_0	8	0.600472	ASM06488,AOS09206,APP24831,APP30857,AAT04982,ACV08725,ACS07289,ACR11585,RBN01426
E1863_B733_A3218_1	3	0.632071	AGS02790,ACM04889,ACC00122
E18641_B5457_0	2	0.328302	SAA00110,HEH22344
E18646_B24738_0	2	0.334136	RBN15505,HEH22462
E18654_B10210_0	2	0.272929	RBN00129,HEH22759
E18658_B18645_0	2	0.50165	SAA08393,HEH23176
E1865_B19944_0	11	0.294916	ONV08896,SPT02590,STP09190,MPP09156,OBD00562,MAC12566,HEH19811,ACS07184,ACV08738,AOS12238,AOS13117,SAA06864
E1866_B27396_0	9	0.502545	APU01675,SES06710,ACR15352,ACV09446,ACS00555,APP13452,APP12756,ASM08664,AAT16653,AOS16769,AAT31564,AAT35059
E18670_A1041_0	2	0.283682	SNG13940,HEH24173
E18677_B5977_0	2	0.447207	HEH24444,HGT09696
E18690_B36142_0	2	0.337975	SAA08247,HEH25373
E18697_B7608_0	2	0.371875	HEH25847,SAA05956
E1869_B2548_0	1	0.544053	HGT11167
E1869_B2548_1	5	0.47331	OCE19296,OCE19295,OMB02474,ONV15157,OTA05736,OHS48622
E1869_B2548_2	3	0.470171	HEH07469,SPT03518,SAA01931
E1869_B2548_3	2	0.535497	SSP19386,ACR16726
E18702_B76175_0	2	0.556353	HEH26517,SAA04413
E18723_B2071_0	2	0.351626	AAT04313,AOS12651
E18735_B880_A5261_0	2	0.562015	HEH28712,SSP10252
E18746_B72090_0	2	0.298138	ONV07506,HEH29396
E18764_B11530_A3253_0	2	0.485796	HEH30336,SAA02218
E1876_B2453_0	12	0.521122	APP29750,ASM10422,ACR05357,ACV07483,ACS08267,HEH33024,RBN08748,SNG11699,SES03125,HGT22929,AGS02658,ACM00149
E18779_B14515_0	2	0.512419	HEH31681,STP01106
E1877_B157_0	11	0.43989	SPS14330,SSP01878,HEH23441,RBN11461,HGT05443,APU03783,APP30810,ASM16372,ACV00083,ACS04513,ACR08354,ACR06730
E1878_B4651_0	4	0.612791	STP01304,SPT02134,SAA05483,RBN01811
E1878_B4651_1	1	0.658549	ACC01374
E1878_B4651_2	1	0.696853	AGS02893
E1878_B4651_3	2	0.643413	ACM04699,APU00891
E1878_B4651_4	1	0.615422	HGT02471
E1878_B4651_5	2	0.605181	ACP29833,HEH17478,HEH21912
E18790_B18406_0	2	0.398563	HEH32054,SAA00725
E18794_B4851_0	2	0.374326	SAA06643,ACS09072
E18800_B26484_0	2	0.360003	HEH32541,OMB03835
E18803_B34777_0	2	0.433362	LSM05780,HEH32754
E18805_B8257_0	2	0.416345	SPT01573,HEH32833
E18806_B22887_0	2	0.642119	HEH32881,SAA04187
E18810_B4215_0	2	0.278695	SAA10064,HEH33072
E1881_B8374_0	11	0.426472	ACM00779,AGS04177,AGS00755,RBN03547,APU03964,MPP03045,MDD06834,ORD12858,OCN02823,OBD04803,OSC03074,ENG07284
E18837_B4966_0	2	0.436928	STP01490,HGT02721
E1884_B8892_0	4	0.444802	HEH09919,HGT22112,ACS06773,ACV03295
E1884_B8892_1	1	0.492099	OCO05785
E1884_B8892_2	6	0.465362	ODM25357,OAQ01840,OCE13622,OHS16557,OTA10757,ONV15788
E1884_B8892_3	1	0.438293	ENG00109
E18858_B715_0	1	0.422577	STP08689
E18858_B715_1	1	0.468316	HGT04325
E1885_B15664_A6925_0	10	0.333193	OTA04474,LOT00330,LTT18832,LOT24585,LOT05549,ENG01281,RBN00672,MAC14851,MPP09965,MDD06747,OMB02300,OAQ03928
E1887_B1054_A2760_0	12	0.371547	OAQ00694,ONV14542,OHS40118,OTA10151,OCE09696,OCO05596,ENG04417,MAC06067,MDD05889,MPP11991,SSP18837,SPS15743
E18886_A4929_0	2	0.321428	HGT07600,MAC03894
E188_A78_0	51	0.377489	ETV25039,MEH05000,ELM05438,ETB01177,LTT18150,LOT15299,LOT12232,LCP03082,LTA00305,LPF00396,LTG00089,HGT05845,ACC06271,APU04701,ACM01060,AGS01794,OCO08393,OTA09248,OHS15829,OHS15827,OHS15828,OCE09282,ODM07344,OSM05373,ONV15970,OAQ07361,OMB02524,OBD06102,ORD12403,ORD13224,OSC05193,OCN03895,OEC01254,MAC11240,MDD04030,MPP02255,HEH15375,SPS11831,SSP07436,STP10006,SPT07994,SES08728,SAA04298,SAA07508,SNG…
E18909_B129_A906_0	2	0.484111	SAA05455,HGT09731
E18916_B9602_0	2	0.40799	SES02119,HGT11321
E18920_A5233_0	2	0.292127	HGT11948,RBN01282
E1894_B542_0	5	0.551297	HGT08322,RBN14268,OSC00929,HGT16536,SSP16412,SPS03706
E1894_B542_1	5	0.601034	OCO06149,MAC05800,MAC01194,ORD10922,OBD04330,OCN01769
E18950_A8927_0	2	0.323304	RBN03693,HGT14322
E18951_B8875_0	2	0.383667	SPT10130,STP05155
E18959_B23872_0	2	0.475033	ACC06837,APU04671
E18979_B450_A671_0	2	0.370078	HGT17933,LTG06407
E1897_B2389_0	1	0.54717	HGT21100
E1897_B2389_1	3	0.494004	STP07874,SSP03399,SPS23549
E1897_B2389_2	1	0.521008	OCO00524
E1897_B2389_3	5	0.4731	OHS04892,OHS04891,OTA07665,ONV16067,OSM07839,OCE08316,OCE10039
E18997_B4535_0	1	0.535301	STP10226
E18997_B4535_1	1	0.493865	HGT20130
E1899_B5128_A27_0	9	0.523048	ONV18386,OHS02266,OHS02263,OCE07506,ODM21132,ODM21133,OCO01785,OTA10299,MAC01974,LOT17669,LTT19628
E1899_B5128_A27_1	1	0.514118	ORD08032
E19000_B15611_0	2	0.449567	RBN21282,HGT20344
E19010_B11895_0	2	0.56243	HGT21213,ONV05508
E19017_A3342_0	2	0.450976	HGT22693,STP09658
E1901_B1904_0	11	0.46384	RBN17065,ODM21549,LTT23047,ORD08311,OAQ08118,OHS17675,OHS17674,ONV09529,OTA00738,OCO00220,MPP11319,MAC14327
E19021_B2434_0	1	0.400838	HGT22992
E19021_B2434_1	1	0.35241	SES03218
E1902_A5673_0	9	0.343071	OCE24143,ODM24850,OHS22881,ONV03331,ONV16719,OAQ03051,OTA07235,OTA08644,MAC13123,SPT08584,OSM09345,OHS00958
E19042_A1324_0	2	0.38112	LCP00031,LTA01477
E1905_B50323_0	9	0.258213	OCE03435,ODM20351,ODM20350,OHS59191,OHS27296,OHS27294,ONV07975,OTA05070,OAQ02001,OMB07377,OCO04905,OSM04388
E19071_B573_0	2	0.42115	LTG06102,LCP02489
E19072_B21647_0	2	0.333814	ASM10069,AAT04516
E190_A1968_0	50	0.311964	OBD01229,ORD09133,OCN00854,ACC07585,APU01846,ENG00607,ENG10665,ELM00804,OAQ07922,OCE00515,OCO03447,OMB05956,OTA06587,OHS45964,OHS45966,ONV14730,OSM11677,ODM05562,OHS53550,MAC11514,MPP06466,MDD08071,HGT07943,RBN17179,HEH02551,STP08462,SPT00419,SNG15502,SAA07314,SES06453,SPS00935,SSP07696,LCP00044,LTA02557,LTG06643,LPF04946,LSM20439,LTT17028,LOT02435,ACV06866,ACS08691,AMC03790,AOL03738,ASM03611,APP…
E1912_B13999_0	11	0.604026	APU01326,ACM02601,ACC04947,AAT05518,AOS23065,APP25571,ASM18730,ACS04868,ACR03322,ACV08006,AGS05898
E1913_B1992_A1431_0	11	0.508769	HGT02196,STP08599,SPT07597,SAA04252,SES01567,ACM02808,AGS06207,ACC04834,APU05217,AMC02114,ASM07972
E19160_B9545_0	2	0.433453	LTT15437,LOT10569
E19162_B55196_0	2	0.299863	LOT10749,LTT08926
E1916_B280_A565_0	9	0.400854	ACS06073,ACR15142,APP33246,APP13892,ASM18552,AOS04428,AAT28678,AAT16679,ACM01351,AGS06461,ACC04182
E19181_A4502_0	2	0.317089	APU02756,ACC07790
E1918_B6424_A6523_0	11	0.458993	STP10199,MAC09090,HEH21589,ACS00324,ACV02489,RBN08030,SPS09971,ONV25790,ACC06043,LTG00570,AGS06696
E1919_B5927_A1065_0	11	0.532356	SPT09554,HEH16984,SAA08217,AGS06912,ACR04437,HGT18035,ASM17245,AOS02285,AAT21753,APP24714,ACS01934
E1920_B2962_0	10	0.385079	SSP08341,SES05445,OMB08024,AGS07054,OAQ03516,ODM01947,ODM01948,OHS50265,OTA04698,ONV06067,ORD08196
E1921_B21169_A298_0	3	0.407518	APU05633,ACM01864,AGS07075
E1921_B21169_A298_1	8	0.385264	AOL04143,AMC04104,ACR00505,ACS05606,AOS01177,AAT19167,APP09950,ASM20413
E19230_B4538_0	2	0.349969	ORD05997,OAQ07683
E1924_B3587_0	9	0.396154	ACS00184,ACR12061,ACV01135,AOL00437,AMC05337,APP26717,ASM06017,AOS02971,AAT01536,AAT04813,AAT19070
E19266_B29079_0	2	0.32639	MAC04084,LOT24797
E1928_B574_0	10	0.396798	ACR16268,AOL05669,AMC05299,RBN18298,ACV04912,ACS01106,APP04428,AOS22660,AAT19294,ASM22198,ASM15055
E192_A120_0	53	0.465878	ACM04095,ETV49612,EGL08752,HEH19381,HGT14171,ACP29314,APU07501,RBN20347,MEH04756,ELM06537,ETB04628,LTT07394,MPP09963,MDD11872,ENG01401,ACC06626,OTA07851,OCO01999,ODM16169,OSM01964,OCE09512,OHS50566,OAQ07335,ONV07005,ASM14425,AOS20325,AAT16124,APP29307,APP12453,APP12451,ACS07671,ACR16989,ACV01361,AMC06522,AOL04339,MAC05554,OCN01439,LOT14819,SBH03809,SPT07692,STP07538,SAA00491,SES11079,SPS10255,OBD…
E1930_B552_0	6	0.628932	APP08186,AAT22022,AAT19965,AOS10785,ASM01203,ACS01999,ACR11430
E1930_B552_1	3	0.726536	ACM03096,APU07462,ACC09715
E1930_B552_2	1	0.613838	ACP29114
E1936_B36499_0	3	0.547717	SES10511,ACC02704,ACM03134
E1936_B36499_1	1	0.672817	ACP15093
E1936_B36499_2	2	0.654172	APP16522,ASM07023
E1936_B36499_3	2	0.460547	APP19807,AMC00728
E1936_B36499_4	3	0.47666	ACS05019,ACV01695,ACR10491
E19376_B14307_0	2	0.423702	LSM10935,RBN04268
E19377_B13327_0	1	0.533333	SES14932
E19377_B13327_1	1	0.470546	OCN01430
E19379_B1626_A6055_0	2	0.5	SAA00247,LSM13196
E1937_B37703_0	11	0.33627	ASM09630,AAT23488,AOS20456,ACV01004,ACR07526,RBN06540,ACS04752,AOL01360,AMC00843,APP22430,SAA10061
E1938_A337_0	11	0.289095	OCN04260,ORD15559,OBD04459,OCE01880,OMB07304,ODM25140,OHS58648,OAQ06051,ONV23081,OCO07131,ETV42133
E19394_B3582_0	2	0.520967	APU03950,ACC08692
E1939_B298_A572_0	9	0.542845	ACR19333,ACS04603,ACV03698,AMC01210,AOL02855,AAT24253,AOS08756,AOS08755,APP03126,ASM00569
E1939_B298_A572_1	1	0.447009	ACC00192
E1940_B6415_0	10	0.417385	AAT30187,AAT30174,ASM00178,APP16061,ACR10944,ACV08232,ACS04622,AMC01229,AOL05722,OCO06795,ONV05311
E19421_B4582_0	2	0.446717	ACC08913,APU04629
E19425_B19486_A10157_0	2	0.480382	SAA07083,LSM35486
E19435_B11420_0	2	0.364844	LSM40614,ONV26023
E19436_B9705_0	2	0.368788	RBN01312,LSM40657
E1945_B14583_0	10	0.435481	ACV09232,ACS08786,ACR10529,APP23578,AOS22578,AAT26126,AAT22789,ASM01695,RBN00682,AOL05270,AMC01873
E19477_B16508_0	2	0.390576	HEH14647,ACC09675
E1947_B519_A1108_0	2	0.609916	ORD12928,OSC03874
E1947_B519_A1108_1	4	0.67955	AMC01916,AOL06902,SNG19206,SSP01727
E1947_B519_A1108_2	1	0.517619	SAA03991
E1947_B519_A1108_3	3	0.610373	SAA05739,HGT07921,RBN10061
E1947_B519_A1108_4	1	0.533109	RBN10017
E1948_B8894_A9083_0	11	0.483262	APU02216,OMB02694,ACM00033,APP34387,ASM13629,AOS14599,AAT30722,SNG17066,SES00424,ENG11620,ONV20755
E19492_B70669_0	2	0.446783	LTT04290,MAC02681
E19496_B58771_0	2	0.317413	OMB03583,LTT08241
E19513_B11604_0	1	0.348284	SSP15006
E19513_B11604_1	1	0.380607	LTT23220
E19514_B901_0	1	0.40922	LTT23875
E19514_B901_1	1	0.762082	ONV22605
E19525_B8766_0	1	0.314783	MPP04661
E19525_B8766_1	1	0.693939	MAC01019
E1952_B13181_0	4	0.514486	ASM21377,AAT33444,AAT34776,AOS15696,APP21367
E1952_B13181_1	5	0.476201	APU05876,ACC02515,ACM00320,AMC03089,AOL05200
E1952_B13181_2	1	0.505691	ACP29929
E19545_B9156_0	2	0.570774	MAC03954,ORD06867
E19546_B3105_A1256_0	2	0.371817	ORD16661,MAC04020
E19555_B1009_0	2	0.36033	OHS61449,MAC04928
E1956_B586_0	9	0.584381	AAT03729,AOS15487,ASM00979,APP23118,APP31766,AOS08416,AMC03518,AOL06300,ACR10644,ACV06850,ACS01748
E19572_B4694_0	2	0.394198	OCO07324,MAC06082
E1958_B645_0	10	0.537957	AOL04129,AMC03582,ACR05437,ACS08320,ACV07503,AOS10445,AAT06928,APP12569,ASM04168,ACC00202
E1958_B645_1	1	0.370694	ACP15773
E19592_B46902_0	2	0.382795	MAC08146,SES10739
E19593_B2875_0	1	0.345403	OMB08261
E19593_B2875_1	1	0.510691	MAC08534
E195_A97_0	48	0.431719	SPS04264,SAA04735,STP09887,SPT04922,SES00987,SNG15762,SBH04158,RBN03938,OAQ00192,OCE11810,OHS11435,OSM00410,ONV16163,OCO04392,OTA06191,OBD05423,ORD09737,OSC04280,OSC03609,OCN03528,ENG15643,MDD12207,AGS00887,APU00238,ACC06092,ACM01505,ACP16131,ELM06347,ELM05413,ETB02269,ETB04881,MAC06434,AOL01811,APP19988,APP13241,APP06265,APP21397,ASM17536,ACS06125,ACR11517,ACV02873,AAT25285,AAT23869,AOS25626,HGT…
E19601_B1058_0	2	0.567245	OCO09550,MAC08818
E19606_B870_A5436_0	1	0.479341	MAC09913
E19606_B870_A5436_1	1	0.415793	MPP04212
E19610_B546_0	2	0.342973	OCO05991,MAC10613
E19612_B10327_A1795_0	1	0.5	OCO04967
E19612_B10327_A1795_1	1	0.453651	MAC10775
E19614_B3141_0	1	0.444697	MDD06080
E19614_B3141_1	1	0.456552	MAC10918
E19619_B8161_0	2	0.315704	ONV15874,MAC11202
E19622_B20579_0	2	0.35194	OCO07914,MAC11367
E19628_B19205_0	2	0.394664	MAC11784,OAQ05885
E19638_B7124_0	1	0.418848	ONV26118
E19638_B7124_1	1	0.435343	MAC12647
E1963_B1501_A1892_0	1	0.466541	ACC07908
E1963_B1501_A1892_1	8	0.508441	AAT32568,AOS22306,APP06574,ASM04077,ACR06525,ACV09423,ACS09498,AMC04083
E1963_B1501_A1892_2	1	0.564232	ACP30591
E1963_B1501_A1892_3	1	0.435191	AGS03298
E19643_B7199_0	2	0.420461	MAC13105,MDD03786
E1965_B1564_A604_0	10	0.424935	OAQ01474,SES00604,OHS51489,OHS51490,ONV15070,OCE06090,AAT22737,APP05853,ACS04707,ACV07165,OCO03502
E1967_B341_0	10	0.508082	ACP15709,APP07881,APP16480,AAT12017,AOS01222,ASM05671,ACR13405,ACV06557,ACS00061,AMC04722,AOL07553
E1969_B25271_0	8	0.580936	SPT03942,SES06106,SNG15884,ACR02084,ACV04242,ACS04840,AMC05064,AOL03963
E1969_B25271_1	1	0.559396	HGT17019
E1969_B25271_2	2	0.528812	ACC09503,ACM00178
E196_A157_0	51	0.295997	ETV02870,LCP01423,LPF03457,LTG05044,LTA01560,SBH02006,LTT00284,LOT16577,MEH04898,EGL05125,ENG04354,MAC11782,MPP08137,MDD05578,APU08258,ACC01351,AGS02694,ACM00216,ACP20622,HGT03265,OSC05609,OCN02225,OBD02958,ORD06708,ORD10596,ONV22976,OAQ02356,OHS31051,OCE11758,OCE11757,OSM10283,OTA08977,ODM12667,OMB08878,OCO03866,ASM19358,APP02173,APP10297,AAT04514,AAT00002,AMC06847,AOL02135,ACS06248,ACR16283,ACV…
E19729_B8280_0	2	0.483318	ORD02288,MDD00567
E1975_B3126_0	4	0.428172	HEH32880,SES03405,HEH22578,HGT09623,APU02300
E1975_B3126_1	5	0.504611	ACS04888,ACR03282,ACV08641,AMC06278,AOL04391
E1975_B3126_2	1	0.538206	ONV05751
E19774_B899_A1722_0	2	0.349293	MDD00862,MPP07435
E1977_B75358_A890_0	11	0.287856	SSP07808,MAC05362,ACV02975,SAA06519,SNG15888,OMB02690,AOL03232,AMC06332,HEH11127,LSM28392,OHS31199
E1981_B390_A4546_0	1	0.551546	SAA00919
E1981_B390_A4546_1	6	0.520618	AOL06546,AMC06623,ASM16552,AAT32176,AOS04815,APP19228
E1981_B390_A4546_2	4	0.536418	APU03348,AGS04022,ACC06808,ACM03007
E19822_B1308_0	1	0.400421	MDD01161
E19822_B1308_1	1	0.550212	OSC02298
E19832_B28752_0	2	0.288292	MDD01218,MPP09680
E19836_B2950_0	2	0.38812	MDD01232,MPP03685
E19860_B30124_0	2	0.453888	MDD01393,MPP00646
E19881_B3112_0	1	0.403867	MPP00337
E19881_B3112_1	1	0.650862	MDD01523
E19888_B1528_A6825_0	2	0.44033	MDD01623,MPP01682
E1989_B1138_A327_0	11	0.450758	HEH27148,ASM00237,APP11797,AOS01657,AAT29309,AMC07318,AOL07249,ACV08017,ACS04901,ACR07777,APU08173
E19904_A1922_0	2	0.39927	MPP03285,MDD01774
E1993_B24523_0	9	0.259556	ACV02778,ACR09564,ACS05890,AAT24176,ASM22240,APP10292,APP02179,AOS13823,AOS05573,AOL06699,AMC08294
E19953_B7369_0	2	0.443993	MPP00878,MDD02111
E19960_B1850_A4846_0	2	0.380855	MDD02151,MPP03374
E1996_B10377_0	10	0.416733	OTA00673,OHS41623,ONV23711,AMC08533,AOL01019,ACV07591,ACR13584,APU00178,AAT00941,APP09573
E1996_B10377_1	1	0.422764	SAA09306
E2000_B23030_0	9	0.337213	ACP06944,AOS14534,AAT10907,ASM21299,APP06929,APP14386,APP01029,ACV02513,ACS02694,AMC08922,ACR06916
E2002_B16601_A8759_0	10	0.423838	ACR14060,ACV04127,ASM20995,APP06116,APP28041,AAT00524,AOS13114,ACS07099,AMC09070,AOL01039,HEH22701
E20049_B51010_0	2	0.361374	MDD02717,MPP01718
E20065_B57600_0	2	0.453661	MPP00953,MDD02821
E20085_B2638_A1121_0	2	0.394043	MDD02969,MPP01635
E2009_B83085_0	11	0.368178	HEH26687,SAA04337,SES06168,AMC03815,AOL00428,ACS00251,AAT16568,ASM03158,APP31962,ACR18450,ACV07116
E200_A162_0	52	0.314045	ETV16708,LTG00805,LCP01566,LTA01478,LPF04960,ENG15155,ONV15408,OAQ06056,ODM16433,OHS58705,OCO04158,OBD06663,ORD13345,OCN00871,OSC05711,ELM07629,ETB05495,HEH29782,OCE03276,OMB02937,OTA06785,APU04451,ACC01924,ACM04292,AGS03885,HGT01926,ACP24033,MAC05395,OEC00392,EGL02391,MEH04975,MDD03584,MPP09917,ACS02785,AMC03451,ACR10890,ACV01265,AOL01938,AOL02031,APP33194,APP26299,AAT18184,AOS00903,AOS16479,ASM…
E20104_B84930_0	2	0.334097	MPP02111,MDD03113
E20111_B7996_0	2	0.316004	MDD03179,MPP03630
E20155_B1334_A5390_0	2	0.388906	MPP04626,MDD03558
E20158_B544_0	2	0.493928	MDD03569,ORD01793
E20161_B25084_0	2	0.324414	MDD03592,MPP03620
E20165_B70742_0	2	0.363104	MPP03928,MDD03613
E2017_B7894_0	4	0.524231	ASM06864,AOS03312,AAT06300,AAT05335,APP01583
E2017_B7894_1	1	0.446602	HGT09444
E2017_B7894_2	1	0.525	ACV08141
E2017_B7894_3	1	0.500377	AMC06344
E2017_B7894_4	1	0.466874	ACS02814
E2017_B7894_5	2	0.495285	RBN19703,ACR15949
E2023_B9490_0	1	0.678484	LSM37527
E2023_B9490_1	1	0.613569	SPS24502
E2023_B9490_2	8	0.486667	ACS09187,APP17576,ASM07571,AAT32232,AOS14085,AOS14084,OSC05416,OCN05049,AGS03504
E20270_B7515_0	1	0.572519	MDD04292
E20270_B7515_1	1	0.608848	ORD15544
E20274_B3212_0	2	0.348664	MPP08681,MDD04312
E20277_B86401_0	2	0.307202	MPP03543,MDD04329
E2027_B3225_0	3	0.629227	ASM21789,AAT35196,AOS28411,AOS27412
E2027_B3225_1	7	0.618461	ACP22357,SNG11018,ACC00141,ACM04950,AGS02800,LSM36946,STP00249
E2029_B1326_0	11	0.479997	OSC05897,OAQ09824,OHS65773,ACM04975,ACS06234,ASM22174,AOS28538,AAT35275,MDD07614,LTG08255,LPF00472
E202_A53_0	54	0.448343	EGL02319,SPT00387,STP05015,SAA06964,SNG13788,SES04761,SPS09198,SSP06338,SBH03742,OCO07332,ONV18585,OCE11162,OSM07466,OSM07467,ODM13387,OHS61045,OTA04585,OAQ04763,OMB06430,ORD15236,OSC00034,OCN03117,OBD04825,OEC00529,APP05952,ASM07574,AAT22518,AOS16415,ACR04947,ACS05798,ACV00832,AOL04728,AMC01779,MPP01218,MDD02594,ACM00902,AGS05451,ACC00236,APU03809,ETB05641,ELM07770,HEH17893,ACP14514,MAC06593,LCP…
E2030_B15727_0	9	0.44599	AAT05492,APP10001,APP03130,ASM19937,ACR14563,ACS05983,ACV02904,SPT08159,STP05164,ENG01459
E2030_B15727_1	1	0.428135	HGT01736
E2031_B197_0	11	0.490174	AAT04781,APP03959,ASM15484,SSP03413,SPS07591,OBD02194,OTA08485,OHS20159,ONV14759,RBN08588,HEH31886
E20330_B16538_0	2	0.341703	MDD04747,MPP11794
E2036_B1394_A986_0	1	0.50812	MEH02532
E2036_B1394_A986_1	8	0.477714	MAC09482,SNG13750,ENG01775,SPT09477,STP08943,APU01511,ACV03312,ACR07502,ACR07058,ACR07596
E2037_B6319_0	11	0.600067	HEH23649,SES06855,SNG14090,SAA03801,STP11620,SPT05763,APU02114,ACC03541,AGS03404,ACM03545,RBN16096
E20383_B5414_0	2	0.439197	MPP09632,MDD05148
E2039_B78956_0	11	0.366955	ORD06144,HGT01683,APU04188,ACC07067,ELM04953,ETB00699,OSC04363,OCN00806,MAC01576,OCO04430,ACP10320
E20406_B4986_0	2	0.391324	MPP08842,MDD05287
E20408_B30433_0	2	0.278071	MPP04423,MDD05295
E2042_B1377_0	10	0.387043	SAA01440,SAA05217,HGT08368,RBN08369,SPT00393,STP09839,SNG12344,ACM03547,AGS03405,APU05537,ACC03430
E20439_B54468_0	2	0.407472	MDD05525,MPP02717
E2044_B5360_A236_0	11	0.474534	MPP06460,OCO04489,AGS03743,ACC06031,APU07854,ACM00901,OBD07427,OSC01044,ORD01888,OCN00244,ACP04407
E20517_B11454_0	2	0.374758	MPP02716,MDD06126
E20535_B36438_0	2	0.326594	MPP02944,MDD06237
E2053_B6941_A1093_0	11	0.334766	SAA02118,HEH03114,LSM13468,RBN15959,OMB01758,HGT13434,ENG15618,SSP14827,ELM07560,ETB05428,OSC05868
E20541_A386_0	2	0.403955	MPP09956,MDD06278
E20547_B11528_0	2	0.3426	MPP03843,MDD06319
E2057_B2331_A9334_0	1	0.603922	MAC04645
E2057_B2331_A9334_1	1	0.619537	OCO00537
E2057_B2331_A9334_2	7	0.470459	SNG16365,SBH03210,OSM07072,AGS03032,OCE06739,OCE05833,ODM11084,ONV23936
E2057_B2331_A9334_3	1	0.57931	ACV06133
E20580_B42179_A6580_0	2	0.396205	MDD06589,MPP05599
E205_B641_0	13	0.459479	SSP04311,SPS05443,OAQ01289,OTA07344,OHS36600,OCO09260,OBD07481,OCN03932,ORD00194,MDD04347,MPP05761,MAC03903,ENG08676
E205_B641_1	30	0.563909	AGS06283,RBN02163,STP08447,SPT08532,HEH18475,SNG13581,SES04877,HGT21044,ACC01865,ACM03685,APU02439,HGT06145,OMB04865,ASM05356,ASM20965,AAT00248,AAT30453,AOS01166,APP11555,APP11560,ACS01351,ACV05195,ACR13778,HGT18830,AMC04682,AOL07477,MAC13625,SPT02377,SPS16704,SSP18552,RBN02006,SBH04646,LTT12308,LOT21129,LCP03298,LPF00357,LTG02568,AOL06002,AMC06874,APP06377,AOS15796,AAT21907
E2060_B3809_0	2	0.471673	ENG12226,MAC00127
E2060_B3809_1	2	0.478538	STP02840,SPT00752
E2060_B3809_2	7	0.476068	SSP18201,LOT24075,SNG13585,OCN04704,HGT01473,SAA04239,RBN08973
E2061_B1302_A556_0	10	0.285129	OMB07245,MDD07184,MAC14344,OBD07197,ORD17382,OCO05282,SSP06854,SAA01504,SAA10139,HEH07092,OHS17247
E20630_B97272_0	2	0.271233	MDD06849,MPP00029
E2064_B21310_0	10	0.451072	ONV16196,OAQ04465,OMB06963,OCO06568,OHS27143,OCE19516,OCE01925,OTA08793,LTT23009,LOT05589,HEH23205
E20659_B39378_0	2	0.301535	MDD07036,MPP08473
E20667_B13097_0	2	0.317605	MPP08997,MDD07090
E2066_B54331_0	10	0.442338	HEH28584,ODM26048,OCE05339,OSM10405,HGT05587,OAQ02836,OMB05242,ONV11807,OTA02191,OHS16267,OHS16264
E2067_B15451_0	1	0.571429	SAA00359
E2067_B15451_1	5	0.595958	SPT05532,STP01568,SNG14164,SES02560,RBN10690
E2067_B15451_2	1	0.598967	LOT09196
E2067_B15451_3	4	0.643965	SBH01731,SSP04480,SPS08724,HGT02969
E20681_B42537_0	2	0.366006	MPP09694,MDD07188
E20707_B477_A1693_0	2	0.423657	MPP05322,MDD07394
E20723_B2334_0	2	0.363558	MDD07489,MPP08327
E2075_B5564_0	9	0.51437	OSM10646,OCO03168,OMB03861,LSM19085,LSM36778,SAA07881,SAA10097,OHS25240,OAQ02669,ONV11696,OTA07648
E20763_B7861_0	2	0.396707	MPP09760,MDD07720
E20770_B37288_0	2	0.502853	MDD07772,MPP01983
E207_B521_A560_0	1	0.551261	ETV00885
E207_B521_A560_1	1	0.55997	ENG05876,ENG04863
E207_B521_A560_2	11	0.59253	OAQ01157,OCE19218,OSM06420,OTA03975,ONV16025,OHS15518,OHS15515,OMB07934,ODM23681,OCO00991,ORD07217,OCN01749
E207_B521_A560_3	10	0.609588	AAT02369,AAT27174,AAT20603,AAT32107,AOS08541,AOS21900,AOS21901,AOS07927,ASM14996,APP19999,APP32254,APP10428,APP31369,ACS05599,ACR01192,ACR06365,ACV06509,ACS00388,AMC06781,AOL06005,HGT08331
E207_B521_A560_4	5	0.58561	HEH13255,ACM04388,AGS01704,AGS00870,APU07451,ACC09685
E207_B521_A560_5	8	0.590058	SBH03207,SNG16859,SES08147,SAA03099,SPT05116,STP10092,SSP14843,SPS19161
E207_B521_A560_6	1	0.598207	RBN10554,RBN19922
E207_B521_A560_7	1	0.615794	ACP06508
E207_B521_A560_8	2	0.544605	LCP03355,LSM03798
E20817_B15723_0	2	0.445897	MPP07526,MDD08091
E20830_B13202_0	2	0.532374	MDD08258,OBD07823
E20837_A7291_0	2	0.338637	MPP04513,MDD08301
E20849_A2739_0	2	0.32845	MDD08383,MPP09973
E2084_B2228_A6_0	8	0.454752	ODM04333,ONV14592,OTA06117,OCE22655,OHS30075,OAQ04691,OAQ04692,OCE22601,ODM23283,OSM10664,RBN09051
E20857_B1527_0	2	0.339801	MDD08430,MPP08405
E20859_A2716_0	2	0.329628	MPP06671,MDD08451
E20861_B14536_0	2	0.310536	MDD08478,MPP06142
E20867_B4405_A3108_0	2	0.464453	MDD08519,MPP10256
E20875_B4946_0	2	0.346025	MDD08579,MPP10932
E2087_B739_0	11	0.413964	STP08475,SPT09010,SES11661,SSP14191,SPS01988,OSC02693,OBD00714,ORD02448,OCN02566,OCO08208,RBN04430
E20887_A11385_0	2	0.378107	MPP02232,MDD08662
E20891_B6018_0	2	0.26213	MPP07729,MDD08692
E20907_B1751_0	2	0.439503	MPP03328,MDD08773
E20908_B6673_A2949_0	2	0.434684	MPP07985,MDD08790
E2090_B3047_0	1	0.530422	SES02820
E2090_B3047_1	3	0.43178	SBH03349,OMB02565,SNG15829
E2090_B3047_2	3	0.466335	OTA05510,OHS33836,OHS33837,OAQ03184
E2090_B3047_3	1	0.430018	ACP26380
E2090_B3047_4	1	0.426328	SSP15580,SSP04472
E2091_B78624_0	1	0.413247	ACP31543
E2091_B78624_1	3	0.418129	OAQ03405,ONV15448,OTA03645
E2091_B78624_2	1	0.410228	OMB06173
E2091_B78624_3	6	0.405771	AMC04685,ACR18584,ACV00002,SSP04950,SPS15410,SES05429
E20922_B31437_0	2	0.323131	MDD08871,MPP11994
E20942_B9615_0	2	0.303548	MDD09001,MPP08192
E2095_B309_A364_0	6	0.635793	ACS07776,ACR00496,ACV01380,AAT32274,APP02083,APP02084,ASM19197
E2095_B309_A364_1	3	0.591735	AGS06163,ACC08469,ACM04125
E20961_B60936_0	2	0.448333	MPP01471,MDD09142
E20969_B2753_0	2	0.281797	MPP08731,MDD09179
E2096_B238_0	6	0.419338	AGS06259,ACC05486,SAA01759,HEH21792,STP09232,SPT06250
E2096_B238_1	4	0.408712	ACV06695,ACS02677,AOL02457,AMC05076
E20988_B15465_0	2	0.281219	MDD09269,MPP06788
E2098_B1275_A212_0	2	0.455363	SPT06378,STP03168
E2098_B1275_A212_1	1	0.48926	ENG08603
E2098_B1275_A212_2	2	0.483073	SBH00157,SBH01422,AGS06414
E2098_B1275_A212_3	2	0.54683	APU07125,HGT24705
E2098_B1275_A212_4	2	0.57982	ACR06354,ACV01918
E2100_B31478_0	1	0.474785	RBN16907
E2100_B31478_1	1	0.489476	ONV20989
E2100_B31478_2	4	0.483615	AGS06492,HGT16861,SES13113,SNG16408
E2100_B31478_3	4	0.531502	AAT11787,AOS27300,APP02135,ASM14241
E2102_B210_0	9	0.53384	ACV03188,AOL02973,AMC00096,ACR05546,ACS02074,AAT18526,AOS05436,APP02628,APP09150,ASM02089
E21039_B4315_0	2	0.459691	MPP10428,MDD09661
E210_B1247_A145_0	52	0.459194	RBN09866,HGT08298,HGT01513,MAC10267,MEH06825,MPP12323,MDD05931,OCO06684,OMB02865,OCE14334,ODM27373,OAQ03313,ONV14879,OTA03211,OHS29535,OSM11704,OBD00228,OCN00229,OSC00129,ORD12145,HEH24215,AMC03618,AOL01701,AOL01882,APP24595,AAT25272,ASM00637,ACR04288,ACS00317,ACV03056,SBH00282,SPS11062,SSP01704,STP09453,SPT08443,SAA09232,SES13027,SNG13810,ENG01438,ELM08117,ETB05863,ACM04723,ACC03230,APU07491,AGS…
E21104_B59997_0	2	0.406367	MDD10037,MPP05010
E21114_B38780_0	2	0.3028	MDD10089,MPP03657
E21154_B2015_A920_0	2	0.297847	MPP02375,MDD10340
E2115_B102_0	5	0.604332	AOL04581,AMC05592,ACR12210,ACS04252,ACV03602
E2115_B102_1	4	0.585183	AOS03317,AAT20212,APP27356,APP02420,ASM19689
E211_B160_0	49	0.760368	OCO01849,OSM09709,OCE09364,OAQ01366,ODM00222,ODM00223,OHS39545,ONV23192,OMB08310,ORD01284,OCN04772,OSC03166,OBD05630,MAC07317,MDD06285,MPP03047,RBN20803,SAA06968,SNG12873,SSP00209,SPS21324,SPT03831,STP10031,SES14231,LCP00518,LPF01695,LTA02986,LTG07758,LSM05595,LOT17622,LTT20534,ACM01118,AGS02054,ACC08756,APU03648,ACV09308,ETB00375,ELM03753,ELM03752,ACS02706,ACR08401,AMC03725,AOL02014,AOL01763,APP…
E21209_B334_0	2	0.37004	MDD10756,MPP01140
E2121_B4537_A10979_0	1	0.503962	ACP15874
E2121_B4537_A10979_1	9	0.448375	HGT15852,HEH25192,SPT05883,ACV04870,AMC00201,AOL05281,SSP12402,RBN02075,ACR09252
E2122_B15931_0	3	0.507839	RBN13479,AMC00237,AOL00824
E2122_B15931_1	5	0.560549	HGT11968,SAA06693,STP08879,SPT05969,HGT05057,HEH19134,HEH10318
E21238_B35866_0	2	0.573913	MDD10969,MPP01668
E21239_B4083_0	2	0.344292	MPP02929,MDD10973
E2124_B70743_0	4	0.569143	AMC04455,AOL07747,STP09611,SPT06514
E2124_B70743_1	4	0.563179	ASM09844,APP22877,APP15293,AAT21865,AOS11060
E2124_B70743_2	1	0.504046	SAA01961
E21259_B293_A1216_0	2	0.388286	MPP09594,MDD11076
E21262_B3565_A570_0	2	0.460391	MDD11108,MPP01210
E21266_B3783_0	2	0.212041	MDD11132,MPP09347
E21286_B13560_0	2	0.354799	MPP03677,MDD11257
E2129_B4218_0	10	0.371228	ACP13539,AMC05352,ACS08491,ACR05393,ACV04448,AOS15826,AAT22007,APP06575,ACC05070,APU00925
E212_A124_0	45	0.513246	RBN09149,RBN16625,LTT06619,MEH03033,MEH04418,ETV57970,ETV13863,HGT06647,ACM02670,ASM03002,ACS02334,ACV02182,AOS20130,AAT32901,AAT32479,ACR18241,APP29235,APP30645,AMC04165,AOL02023,OHS54400,ONV13255,OCE11999,OMB05162,OAQ09335,OAQ06317,ODM11088,ODM02197,OCO06631,HEH09865,SAA06239,SSP18532,STP09859,SPT10374,SES12302,SBH01621,SBH00895,SPS00784,LTA02190,LPF02469,LTG08128,LCP00669,LSM13713,LSM27915,ACC…
E2131_B15254_0	10	0.69684	STP00033,AOL01509,AMC01382,SNG10933,ACC00050,AGS02758,ACM04844,AAT35231,AOS28450,ASM20924
E21340_B845_0	2	0.495365	MPP09442,MDD11545
E2134_B101_A3333_0	7	0.552112	APP01849,AAT29443,ASM04434,ACR00169,ACS09235,AOL01096,AMC01463
E2134_B101_A3333_1	3	0.532992	ACM00892,ACC02770,APU05214
E2135_B8442_0	9	0.298961	ACR13762,ASM06132,AAT10473,AOS06014,APP01973,APP05895,AMC01479,AOL01468,ACS02272,ACV02113
E21395_B49130_0	2	0.340888	MPP03855,MDD11833
E2141_A506_0	10	0.341282	SBH02407,SPS01532,SSP02297,MAC00094,OSC00675,OCN02700,OBD00645,MDD08933,AOS18493,AAT28288
E2143_B1018_0	10	0.456358	ASM02741,AAT25169,AOS12294,APP24627,ACS00621,ACV04372,AOL00278,AMC02231,HEH10920,HGT08215
E21454_B17589_0	2	0.520894	ACP04249,ACM00891
E21455_B1091_0	1	0.38874	MEH02799
E21455_B1091_1	1	0.438859	SBH02726
E21456_B3266_A882_0	1	0.630442	MEH05057
E21456_B3266_A882_1	1	0.539834	OAQ07741
E21466_B1019_0	1	0.516259	OMB02848
E21466_B1019_1	1	0.634492	MPP03278
E21471_B7458_0	2	0.435114	ACM01099,AGS01178
E21482_B62627_0	1	0.450624	SPS18730
E21482_B62627_1	1	0.51416	MPP09236
E2151_B8410_0	9	0.524959	ASM17839,AOS13150,AAT05704,AAT30343,ACM03572,ACP21242,AGS04281,APU01965,ACC07604,SPT10170
E2152_B331_0	9	0.448032	ACP31948,AOS07857,AAT11752,ASM21168,APP22798,APP25756,AMC02734,AOL05713,ACR12996,ACS09585
E2153_B16520_0	10	0.466671	AOL06215,AMC02853,ACS05545,ACV01824,ACR11336,RBN09033,AAT22460,AOS18274,APP22385,ASM06383
E2164_B151_0	10	0.507006	SPT01143,STP05381,AOL04006,AMC03848,ASM11959,ACV02576,RBN00037,HGT09992,SSP01473,SPS07970
E2169_B526_A283_0	9	0.460384	AMC04333,AOL07490,ACS05387,ACV00612,ACR01478,ASM04530,APP03063,APP28133,AAT05037,AOS20487
E21703_B1659_0	2	0.327451	OSC05440,OCN00557
E21709_B13373_0	1	0.449107	OCN00789
E21709_B13373_1	1	0.586934	OAQ06661
E21719_B1829_0	1	0.707389	OCN01144
E21719_B1829_1	1	0.539606	SPT10227
E2172_B2019_0	9	0.345028	ACP05974,ACV09152,ACR08213,ACS01261,APP32691,APP24745,AAT12018,AOS00263,ASM08057,AMC04752
E2177_B1525_0	7	0.448415	ACS08944,STP04377,SPT04688,HGT01162,AMC05043,ACV09244,APU08145
E2177_B1525_1	2	0.4983	ELM08249,ETB05768
E2177_B1525_2	1	0.70068	OAQ07848
E2180_B268_A6655_0	9	0.442983	OBD07086,ORD04419,ORD09260,AMC05415,ASM10794,APP06526,AOS19421,AAT31014,OCO07952,OHS47822
E21830_B1458_0	2	0.505332	OSC05152,OCN05895
E21834_A1696_0	1	0.477401	OAQ08167
E21834_A1696_1	1	0.471011	OCN06058
E2185_B417_0	2	0.473372	MPP06250,MDD01539
E2185_B417_1	1	0.463477	ENG14698
E2185_B417_2	1	0.437209	MAC04269
E2185_B417_3	6	0.406406	APP02202,ASM12062,AAT06449,AMC06107,ACR08406,ACV07055
E21866_B5465_0	2	0.274071	OCO02212,OHS07836
E2187_B2112_0	10	0.430085	APU01434,AOS12220,AAT23117,APP32651,ASM14656,AOL06594,AMC08241,SES09129,STP10899,SPT03670
E21882_B21141_0	2	0.347606	OCO04098,OAQ03730
E21888_B3977_A5014_0	2	0.324201	ODM10739,OCO04855
E21892_B45801_0	2	0.347906	OBD03636,OCO05255
E2190_B358_A1066_0	1	0.505	ACM03070
E2190_B358_A1066_1	1	1	ONV12684
E2190_B358_A1066_2	1	0.542815	AOL05976
E2190_B358_A1066_3	2	0.572014	HEH29863,SAA03008
E2190_B358_A1066_4	1	0.594828	HGT13522
E2190_B358_A1066_5	4	0.450947	AOS14050,APP30809,ASM14957,AAT01504
E21911_B27055_0	2	0.32632	OCO07607,OAQ00722
E21915_B2202_A2566_0	2	0.416939	OCO07951,OAQ06371
E21924_A3512_0	2	0.32563	OCO08875,ONV16235
E21940_B15116_0	2	0.280404	AAT05674,ASM16291
E2196_B2768_0	9	0.592884	AOS11369,AAT26793,ASM11459,APP34331,APP06391,AOL05519,AMC07850,ACR11713,ACS00285,ACV05785
E2197_B53_0	9	0.410754	ACR03647,ACV03972,ACS04424,AMC08159,AMC07908,AOL02373,AOS17323,AAT10793,ASM13205,APP03771
E2198_B2497_0	9	0.498267	AAT30046,AAT34489,AOS22039,ASM14068,APP04233,AMC08084,AOL02571,ACR08868,ACV08278,ACS04285
E2199_B1962_0	10	0.40312	ACV07939,ACR18666,ACS03170,APP08787,ASM04899,AAT01187,AOS02182,AMC08174,AOL05597,APU01256
E219_B161_0	1	0.526786	MEH06584
E219_B161_1	35	0.533701	SBH02930,SBH03853,SAA06193,LCP00160,LSM18094,STP08684,SPT05388,SPS09561,LTT02027,SSP04684,AOS07345,AAT15354,ASM17066,APP22156,ASM18904,ASM13022,AAT02761,LTT18460,APP19242,ACS05743,SES03576,AMC09813,AOL00892,SNG11995,LOT04120,ACR05984,ACV00361,AGS05121,APU07608,LPF04119,ONV14447,OMB03559,OHS28950,OSM05385,OAQ07799,OTA01089,ODM17575,ODM17574,HEH24684,OCE01674,OHS18777,HGT06350,RBN01431,OTA02127,OAQ…
E219_B161_2	2	0.591383	ACP02222,OCO04012
E219_B161_3	3	0.480835	ENG01200,MPP11754,MDD07128,MDD02645
E21_B536_0	53	0.446675	OEC00108,OBD05222,ORD13628,ORD00120,OCN01932,OSC05466,OSC04346,RBN11725,SBH01657,SSP06730,SPS21060,SNG11956,SAA07733,SAA02890,SES09698,STP02590,SPT10394,LSM33567,LSM18023,LTA01564,LPF03731,LCP01194,LTG08028,LTT05809,LOT09458,LOT12299,ENG03457,ENG00630,ELM06743,ELM06734,ETB06027,MEH04758,MEH04737,ACM03355,AGS01460,ACC03449,APU07761,ETV00180,MAC14120,HEH15647,HEH18064,HGT00978,HGT01005,ACP11271,APP…
E22028_B1437_A4547_0	2	0.362663	ODM06963,OHS29694
E22079_B15175_0	2	0.36836	OHS44238,ODM10511
E2208_A8510_0	7	0.438865	ACR06774,AOL00850,AMC08594,ASM08360,APP22448,AAT07890,AAT27140,AAT24070,AOS16937,APP29171
E22099_B126_A6486_0	2	0.237794	ODM12255,OHS17635
E22129_B13317_0	2	0.488999	OHS03058,ODM14807
E22169_B49499_0	2	0.355196	ODM18123,OHS63555
E2217_B418_0	1	0.523764	RBN20556
E2217_B418_1	9	0.507633	APP25687,ASM21120,AAT14081,AOS19527,AOL00415,AMC09122,ACR11196,ACS09578,ACV01579
E2218_B581_0	10	0.417383	APU07858,ACM03494,AGS03181,HGT04452,HEH31524,RBN19911,ACR05689,ACS05394,AMC09247,AOL04173
E22236_B7183_0	2	0.394575	ODM23680,OHS30701
E22239_B38785_0	2	0.279755	ODM24129,OHS60829
E2223_B30412_A617_0	10	0.422058	ACV08993,APP00888,AAT05874,AOS21532,ASM01944,ACR10416,HEH29635,STP05229,HGT04193,AMC09538
E222_B488_0	43	0.467773	ACM00717,AGS04700,ACC05517,APU01339,AAT18699,AAT27643,AOS16782,AOS09657,APP02545,APP03359,ASM00053,ASM16663,ACV05217,ACR18757,ACS01233,AMC05280,AOL00286,MDD08532,MPP06457,MAC08724,OMB09152,OCO01631,OCE12639,OSM05052,ODM26158,ODM26164,ODM26160,ONV15957,OHS31929,OHS24035,OHS24036,OHS24039,OAQ07201,OTA01796,OSC02684,OCN02442,ORD08759,OBD00779,HGT13760,HGT17097,ENG01574,LTG04941,LPF04150,LOT00331,LTT…
E22306_B5185_0	2	0.393878	ONV15631,OHS01693
E22308_B1452_0	2	0.36764	OMB00337,OHS01897
E22311_B330_0	2	0.386914	ONV14227,OHS02033
E22323_B9643_A10735_0	2	0.32518	OAQ04955,OHS02768
E22335_A1221_0	2	0.300985	OHS04602,OAQ06436
E2235_B262_A227_0	1	0.562442	HGT14536
E2235_B262_A227_1	8	0.49783	AAT10750,AAT24933,ASM18134,APP11350,AOS12296,AGS02135,ACM03710,APU08019,ACC01816
E2238_B1993_0	10	0.42843	APU05661,SPT05950,STP08910,SNG15008,SES12143,SAA02618,HEH19462,AGS02688,ACM04693,HGT01959
E2239_B1683_0	4	0.44756	SAA00493,SPT01753,STP05410,ACC00760
E2239_B1683_1	2	0.517466	AOL06549,ACS06615
E2239_B1683_2	1	0.523658	RBN10858
E2239_B1683_3	3	0.457287	SAA03993,SPT10281,HEH22864
E22426_B8750_0	2	0.313356	OHS11097,OAQ05605
E2243_B444_0	1	0.377642	ACS01540
E2243_B444_1	9	0.381796	ACP30961,ACV07894,ASM17902,APP18033,SAA08060,SPT07920,AOL07528,ONV11244,OMB03299
E2244_B43627_0	9	0.491463	HGT14828,SAA02303,ACV03100,ACR10248,ACS07907,AAT28750,AOS00763,ASM17316,APP11264,APP02072
E2248_B1112_0	9	0.306782	ACV01885,APU00631,OHS49766,ONV05209,ODM18082,OSM07548,OSM07549,OTA04054,OAQ06968,OMB02707
E2249_B13154_A1422_0	9	0.417418	OAQ03824,OTA02501,OTA05963,RBN21294,MPP08119,MDD00795,MAC05743,OCE18765,APP04822,ORD03243
E2250_B49006_0	8	0.291962	SES02491,ACV04038,ACS09020,ACR05531,APP29989,APP27304,ASM20043,AAT17418,AAT07182,AOS05400
E22515_B30791_0	2	0.294189	OHS17184,ONV14697
E22529_B16684_0	2	0.361048	ONV24411,OHS18414
E2252_B1364_0	2	0.554197	MPP08917,MDD05177
E2252_B1364_1	7	0.453208	AGS03188,ACC07620,ASM21980,APP25505,APP19966,AAT33058,AOS07908,MAC11922
E22547_B6701_A1413_0	2	0.400668	ONV15819,OHS20164
E2256_A833_0	10	0.347317	AGS02921,APP04311,AAT27158,SNG15438,SES04854,MDD12090,MPP07721,OCN03529,OSC00733,ORD05319
E2264_B11744_0	9	0.855607	ACM04800,STP00285,SNG11002,AGS02749,ASM10875,ASM22264,AOS28394,AAT35193,APU07535,ACC00024
E2265_B87_0	10	0.507482	ACC00139,ACM04948,AGS02799,AAT35246,AOS28410,APP25340,ASM21007,SNG11017,SAA10724,STP00280
E2266_B18058_0	6	0.63581	ACC00131,APU08130,STP00255,SNG11010,ACM04932,AGS02796
E2266_B18058_1	4	0.582049	ACS04029,ASM20975,AAT35182,AOS28418
E2267_B18060_0	10	0.734904	ACS05271,ASM20879,AAT35221,AOS28445,AGS02766,APU02560,SNG10941,STP00384,ACC00068,ACM04865
E2268_B77_0	1	1	ONV14017
E2268_B77_1	1	0.570979	OTA10989
E2268_B77_2	1	0.625984	SNG10951
E2268_B77_3	1	0.476592	OAQ04078
E2268_B77_4	5	0.582582	ACC00079,ACS02487,AAT35245,AOS28452,ASM21033
E2268_B77_5	1	0.666815	ACM04919
E22693_B24994_0	2	0.372553	OHS32962,ONV05607
E226_A153_0	53	0.570025	OEC01269,ORD10621,OSC05813,OCN05626,OBD04475,SAA08103,SPT03699,STP08549,SNG14919,SES13399,SPS19568,SSP01612,SBH03596,ACM01225,ACC05024,APU05699,HEH31823,MEH07523,LSM22402,LTT05635,HGT06741,AMC01255,AOL05642,ACR17987,ACV07233,ACS07827,AOS23949,ASM18565,APP32429,AAT16951,AAT32571,LOT09952,LPF00066,LTA02510,RBN18589,ETV56307,EGL07636,LTG07683,LCP02300,ODM14018,OCE14996,OSM04453,MPP11332,MDD12265,OCO…
E22721_B3634_0	2	0.441211	ONV14850,OHS34977
E22726_B44831_0	2	0.408594	OHS35120,ONV10264
E2272_B1104_A1004_0	1	0.500818	OAQ01880
E2272_B1104_A1004_1	8	0.405802	HGT16419,HGT00103,ACV07383,ASM12087,AAT17566,APP06670,ACS08249,ACR05547,SBH04555
E2278_B1335_0	2	0.736637	APP23037,ASM14879
E2278_B1335_1	3	0.679431	MAC08156,SPS01830,SSP09566
E2278_B1335_2	3	0.691964	OCO00334,OBD02231,OCN02307
E2278_B1335_3	2	0.640308	MPP11491,MDD08512
E22831_B40115_0	2	0.365115	OHS43697,OTA09300
E22840_A5855_0	2	0.306145	ONV06288,OHS44526
E2284_B18508_0	10	0.327558	APU07531,HGT03488,ACC02070,AGS04200,ACM01372,HEH09032,SES07978,SAA08873,STP01240,SPT07228
E22867_B9999_0	2	0.426569	OHS46461,ONV14258
E2286_B1723_0	9	0.301061	OMB03353,SSP18032,SPS17858,SPS17841,OTA02277,ONV15958,OAQ01844,MAC03657,MDD00314,MPP00800
E22874_B30861_0	2	0.353129	OAQ01936,OHS46840
E2289_B1208_A1721_0	1	0.502269	ELM06807
E2289_B1208_A1721_1	9	0.561063	HGT12048,SSP00485,SPS15567,SES05526,SNG15492,SPT09836,STP07418,OMB02670,SAA04487
E22917_B17091_0	2	0.473118	AAT05869,AOS09978
E2294_B1373_0	1	0.477559	MAC06894
E2294_B1373_1	1	0.474257	ETB06117
E2294_B1373_2	1	0.523826	LTT05074
E2294_B1373_3	1	0.518293	OTA04537
E2294_B1373_4	3	0.490424	ACR17708,ACS05189,ACV02926
E2294_B1373_5	1	0.61329	SNG15236
E2294_B1373_6	1	0.613553	OMB02523
E2294_B1373_7	1	0.534615	RBN16271
E22950_B952_A68_0	2	0.397334	OHS53431,ONV15824
E22952_B345_A279_0	2	0.654762	ACM02724,AGS06844
E22975_B21566_0	2	0.314144	ONV17127,OHS56284
E2297_B1375_0	1	0.473684	SAA05973
E2297_B1375_1	2	0.498937	SPT05986,STP09566
E2297_B1375_2	1	0.463909	OSC04433,OSC04054
E2297_B1375_3	1	0.593839	OCO02368
E2297_B1375_4	1	0.495565	HEH01845,HEH27561
E2297_B1375_5	1	0.471118	OCN05566
E2297_B1375_6	1	0.58216	OBD00095
E2298_B3505_0	9	0.448313	OMB02800,ACC08510,SPT05380,RBN00100,SES08021,SAA03583,HEH06930,STP11128,SPT00955,LSM28186
E2299_B2545_0	5	0.464761	OTA09241,OMB07070,OAQ00188,OHS60178,ONV05502,ONV15347
E2299_B2545_1	1	0.461577	RBN12061
E2299_B2545_2	1	0.423963	HEH10190
E2299_B2545_3	1	0.450075	SSP09671
E2299_B2545_4	1	0.470539	SBH04664
E22_A143_0	53	0.329133	EGL04829,HEH31162,LCP01800,SBH01066,SBH00075,MEH06442,MEH00611,MEH03364,ELM07147,ETV47579,ETV44914,ETV44727,ETV13727,AGS06348,ENG15709,ACC02956,LTG08025,LTA00350,LPF00509,LSM19148,LSM19147,ACM03624,RBN02573,SNG11517,SES01349,SAA03333,SPT04063,STP00388,OBD02037,OCN02013,OSC04742,OSC02676,ORD03216,ORD15696,ORD03867,OCO01829,ODM05301,OCE08869,OHS56933,MPP03364,MDD08061,OSM04421,OAQ01708,MAC11520,OMB…
E23013_B22138_0	2	0.347255	ONV14494,OHS59869
E2301_B14265_0	10	0.545311	HGT03763,HEH25600,SNG17637,SPS05466,SSP00841,STP11477,SPT02321,OCN01805,ORD12985,OBD03381
E2302_B2832_0	10	0.492049	OAQ00254,ODM22021,ONV15371,OHS11022,OMB07160,OTA02908,HEH28990,RBN10200,SNG14098,SAA06151
E23037_B15550_0	2	0.315495	OHS61684,ONV14152
E23039_B21864_A9557_0	2	0.409421	OAQ04993,OHS61844
E2304_B2472_0	8	0.558532	SNG14627,SES14360,HEH33114,STP10896,SPT03472,SSP09751,SPS12689,HGT05850
E2304_B2472_1	1	0.665713	OAQ08990
E2304_B2472_2	1	0.741071	ONV03942
E2305_B254_0	6	0.554005	ACC07317,SAA08903,HGT15989,STP10118,SPT06872,HEH33124
E2305_B254_1	4	0.621147	ACR02422,ACS09296,ACV06354,RBN00171
E23062_B12577_0	2	0.38641	OHS66241,ONV15024
E2309_A116_0	10	0.33913	LCP02328,LTG04745,MAC00623,MDD06869,MPP04055,OSC02277,OBD06202,SBH04245,SSP08589,SPS00160
E23103_B69216_0	2	0.33911	OMB02883,OTA09156
E23117_B2804_A2783_0	2	0.374989	OAQ00365,OMB05302
E2312_B769_A769_0	9	0.459557	MAC03563,MAC03004,OCN03304,ORD04863,SPS15696,SSP01372,SAA05135,ACR07248,ACV07717,ACS01956
E23134_B83187_0	2	0.359123	ONV00074,OTA01738
E2319_B5289_0	1	0.435852	MAC13442
E2319_B5289_1	4	0.350533	SPS02242,SSP01517,STP11127,OMB07999
E2319_B5289_2	5	0.404785	ODM11798,OHS37617,OTA06334,OAQ05541,ONV16247
E23204_B594_A472_0	1	0.497386	OAQ07653
E23204_B594_A472_1	1	0.859615	ONV04385
E2320_B17867_0	1	0.411866	OMB04050
E2320_B17867_1	9	0.441671	MEH05275,MDD02565,MPP03165,ACP06148,OHS46140,ODM10870,OCE03725,OAQ00562,OBD02804
E23212_B18959_0	2	0.385922	AGS05169,ACM02996
E23263_B29068_A6776_0	2	0.419279	ONV06420,OTA04324
E23286_B79533_0	2	0.325659	ONV07361,OAQ03748
E232_A350_0	50	0.450183	OEC00389,ACR12808,ACS00973,ACV05108,AOL06648,AMC04931,ASM13816,APP20620,APP03152,AOS06716,AAT28147,HGT05934,HEH28820,OBD07601,OCN04089,OSC00915,ORD10197,MDD00264,MPP02021,MEH02983,LTT07908,ETV25163,ETV13767,LTA01998,LPF03813,LTG01132,LCP03735,LOT02641,MAC01109,STP11621,SPT07840,SAA02784,SPS01827,SSP00971,SBH00349,SBH03449,ACC01440,APU01374,AGS03960,ACM02533,ACP29713,ELM01208,ETB07703,ENG01138,OAQ…
E2332_B423_A2775_0	10	0.304947	SBH04668,ORD11087,SAA04169,OHS46654,OCE10499,OAQ01236,ODM04617,OTA01422,ONV14859,OCO04315
E23335_B21724_0	2	0.402919	ONV09512,SPS13547
E23341_B94732_0	2	0.232759	ONV09721,OTA06795
E23376_B10428_0	2	0.289658	ASM08132,AAT05990
E23380_A449_0	2	0.301134	OTA03827,ONV11502
E23394_B646_A624_0	1	0.556832	ONV12705
E23394_B646_A624_1	1	0.471581	OAQ08771
E23400_B82_0	1	0.598214	OAQ08169
E23400_B82_1	1	0.729665	ONV13601
E2340_A6479_0	9	0.235975	ACV06876,OCO00987,ONV15508,OHS06506,ODM05157,ODM06954,OAQ07417,OTA01704,SSP01683,OMB02792
E2346_B3142_0	9	0.419467	LSM00364,AOL02961,AMC00628,AAT18303,ASM12451,APP13316,ACV01474,ACR07330,ACS07749
E23483_B4246_0	2	0.329722	ONV16438,OAQ05897
E23488_B61910_A155_0	2	0.295211	OTA06155,ONV17795
E23490_B2988_0	2	0.355223	OTA02432,ONV17953
E23495_B13945_0	2	0.532258	ONV19395,OAQ03823
E2349_B344_A754_0	8	0.420204	SPT02341,ACS00574,ACR05028,ACV03868,ASM09172,AAT18437,APP17863,AOS22789,AAT30851
E234_A46_0	50	0.441254	OEC01724,LTA01739,LTG01911,LPF02002,LCP00775,OCO03868,OBD02380,ACP04005,ORD10154,MPP07592,MDD06853,MEH04961,ETV50349,ASM03933,APP15196,AAT31829,AOS08443,AMC06861,AOL01326,ACR00144,ACR15117,ACV01524,ACS08104,SSP01379,SPS15630,OMB02503,OAQ04707,OTA07466,OSM10782,OHS54809,ONV15120,ODM24036,SES04008,ACM00072,AGS00275,HEH12266,HEH30101,SNG14828,SPT01788,STP11534,HGT11299,MAC02104,SBH02910,LTT14065,LOT…
E23500_B1107_A4811_0	1	0.486946	OAQ07645
E23500_B1107_A4811_1	1	0.653189	ONV21295
E23501_B863_0	1	0.696931	OAQ08566
E23501_B863_1	1	0.939828	ONV22060
E23503_B2090_0	1	0.688272	ONV22775
E23503_B2090_1	1	0.755556	OAQ08679
E23509_B29358_0	2	0.321815	ONV23066,OTA00834
E23519_B471_A657_0	1	0.723757	ONV23242
E23519_B471_A657_1	1	0.652174	OAQ07320
E2352_A1228_0	8	0.406603	ACM03375,OCN02163,ORD03632,AOS05917,AAT12683,AAT18902,MAC00226,MDD08406,MPP04559
E2354_B9654_A2442_0	9	0.41688	APU07229,ACC08911,AAT18960,AOS16409,ASM21282,AMC02234,AOL05038,ACR17972,ACV04939
E23563_B15132_0	2	0.267338	ORD00212,OBD01049
E23566_A11687_0	2	0.410944	OSC05250,ORD00811
E2356_B852_A2664_0	1	0.444134	HGT05378
E2356_B852_A2664_1	8	0.495942	ACR10381,ACS05228,ACV05003,AOS17024,AAT19088,APP24909,AOL02753,AMC09030
E23577_B8397_0	2	0.350494	OSC00893,ORD02150
E2357_B15372_0	9	0.397519	ACV05823,HEH03096,AMC03274,RBN17474,SAA02444,ACS06018,STP08847,APP00031,AAT19256
E2361_B22290_0	9	0.273619	ASM09889,APP27690,AOS03372,AAT19856,ACR03870,ACS06551,ACV02215,AMC05355,AOL05573
E2362_B6844_0	8	0.358587	AOL07210,AMC06023,ACR02616,ACS05150,ASM01749,AOS09118,AAT16526,AAT20177,APP02431
E2363_B7552_0	9	0.497338	HGT05721,ACM04198,HEH13256,RBN02215,AMC09819,ACR03283,ACV09126,AAT20252,AOS03350
E23653_B2824_0	2	0.336245	ORD12357,OSC02153
E23666_B820_0	2	0.455049	ORD15110,SNG15152
E23673_B7615_0	2	0.403527	ORD16776,SPS17204
E23677_B615_A320_0	2	0.552659	SPS05008,OSC01413
E23678_B31050_0	2	0.385465	OSC01414,SPS05007
E2367_A178_0	9	0.268057	OCO01036,SAA04208,OHS42070,ONV14434,OTA02901,OSM04617,OAQ01211,MEH05910,ODM26522
E23682_B2623_0	1	0.458678	SPS24403
E23682_B2623_1	1	0.437768	OSC02847
E23723_B7350_A4104_0	2	0.445974	OAQ02779,OTA03662
E2373_B86210_0	9	0.297885	AMC08511,AOL00996,APP15877,ASM15842,AOS02892,AAT21876,ACV01109,ACR00586,ACS08952
E23774_B55473_0	2	0.354509	SAA01152,OAQ03084
E23782_B23342_0	2	0.382813	OAQ09424,RBN13250
E23793_B31007_0	2	0.454963	ACM04084,AGS03430
E23796_B7001_0	2	0.552559	RBN04345,SAA00453
E237_A29_0	51	0.439959	LTT01030,LOT15108,ETB05003,ELM03028,OMB07963,OAQ03617,ODM14849,OSM02133,OCE02652,OTA06790,OHS03144,ONV14834,OCO02310,ORD02362,OSC02317,OCN05905,OBD06821,ENG04321,MPP12256,MDD03110,LPF03904,LTA03137,LTG02097,LCP01885,RBN06894,ACP30920,MAC00446,ACC04916,APU03654,ACM03356,AGS05368,HGT20554,AOL03373,AMC01494,APP13340,ASM09246,AAT15799,AAT07946,AOS23196,ACR08627,ACV04232,ACS04336,EGL02571,ETV48611,MEH…
E23805_B1982_0	2	0.351404	RBN06253,SPT09409
E23829_B24491_0	2	0.550454	RBN15184,SAA03521
E2384_B25111_0	8	0.270276	ACS06098,ACV09478,AMC00970,AOL03274,AOS01583,AAT12331,AAT13403,APP03640,ASM02632
E23853_B2844_A2915_0	1	0.571429	SAA00200
E23853_B2844_A2915_1	1	0.597279	STP10807
E23856_B52693_0	2	0.419236	SAA00323,SES02995
E23864_B1351_0	2	0.394107	SPT02108,SAA00820
E23871_B745_0	2	0.41469	SAA01171,SPT09060
E238_A378_0	49	0.275846	LTT01973,LOT02488,AOS07484,AAT18190,AAT02114,ASM17306,APP15692,APP03773,ACS00541,ACV05602,ACR18474,AMC06908,AOL06432,SPS05267,SSP11579,SNG16453,SES08208,SPT04917,STP08775,SAA06706,RBN03463,MDD03850,MPP11289,MAC00081,OSM05386,MEH05559,ACC03452,ACM03328,AGS04612,APU04335,ELM01081,ETB03352,OCN04510,OSC03778,ORD06281,ORD00457,OBD00735,ENG05012,SBH04249,SBH03727,HGT14363,OCO06529,OMB08856,OTA09223,ONV…
E23912_B8230_0	2	0.316951	SPT07151,SAA04279
E2392_B10803_0	6	0.490061	AAT16400,ASM07491,APP08144,ACS06367,AOL04746,AMC01911
E2392_B10803_1	3	0.52103	ACC00109,AGS02782,STP00383
E23943_B1882_0	1	0.440402	SPT07907
E23943_B1882_1	1	0.49696	SAA07198
E2394_B513_0	9	0.500405	ACR10477,ACS01155,ACV09178,AMC01619,AOL05437,APP31212,ASM12292,AAT34187,AOS10017
E23955_B11635_0	2	0.449057	AGS01987,ACM04266
E23963_B66453_0	2	0.322834	SAA08644,SES11769
E23981_B45078_0	2	0.301849	SSP08624,OBD03702
E2398_B517_0	9	0.55453	ACR18535,ACS06491,ACV01671,AMC01832,AOL06510,AOS03617,AAT32111,APP30221,ASM20110
E23999_B2884_A616_0	2	0.353527	SES00216,SPS03933
E2400_A7769_0	9	0.351054	ONV13929,AMC02342,APP33689,AAT07394,AOS07341,ASM15374,ACR15356,ACS03320,AOL03941
E24037_B3106_0	2	0.376432	SNG18099,SES04042
E2407_A2461_0	8	0.291846	AOS11761,AAT07992,AAT01982,APP13822,SES12255,ACC07952,ACV04921,ACS01304,ASM02948
E24093_B1195_0	2	0.364577	SES09594,SNG15369
E24102_B13011_0	2	0.452441	SES10782,SNG14233
E2410_B4367_0	7	0.417025	ACR10425,ACS05308,ACV04280,AMC03049,ASM07264,APP01991,APP17541,APP08135,AAT25096
E24115_B4563_0	2	0.309885	SNG12061,SES12253
E2411_B10162_0	9	0.402983	AMC03234,AOL00912,ACR00878,ACS08514,ACV02561,ASM21269,APP03310,AOS07280,AAT10443
E24128_B4216_A5421_0	2	0.377401	SNG15836,SES14228
E24133_B1206_0	2	0.385954	SSP06769,SES15039
E24142_B15526_0	2	0.43548	STP00188,SNG11013
E24157_A1589_0	2	0.453971	SPS11034,SNG18070
E24175_B12680_0	2	0.254032	SPS00191,SSP15872
E24188_B3148_0	2	0.352408	SPS00464,SSP09170
E241_B12024_0	45	0.315437	ETV32307,ETV01819,ETV05278,ETB05666,ELM01780,LTT24725,OCE07335,ACP31089,RBN14459,ACC07397,APU00403,AGS06051,ACM03560,OMB06208,ORD04149,OCN03478,OSC02909,OBD03433,MAC06438,MDD10083,MPP09497,ACR13824,ACV03280,ACS02743,AAT29270,AAT24916,AAT10868,AOS20011,AOS06682,APP11357,APP28665,ASM17565,AMC03851,AOL01954,MEH05621,SBH02094,SBH03807,SES05900,SPT05894,STP09531,HGT00982,SNG13467,SPS09849,SSP05911,OCO…
E24219_B25172_0	2	0.36942	SPS00877,SSP03951
E2425_B2213_A1836_0	8	0.398957	AAT32990,APP18475,APP09574,ASM05924,ACR12743,ACV05128,ACS01336,AMC04056,AOL01957
E24275_B1760_0	2	0.376398	SPS01538,SSP11292
E24280_B44141_0	2	0.51829	SSP14243,SPS01611
E24294_B245_0	2	0.387333	SSP11777,SPS01679
E24303_B731_0	2	0.309346	SPS01732,SSP18453
E24318_B27968_0	2	0.401786	SPS01829,SSP09567
E2431_B22603_0	8	0.423768	AAT25927,AAT25531,APP18886,ASM15121,AMC04674,AOL07710,ACR16122,ACV06766,ACS02243
E2434_B406_A5107_0	9	0.328776	APP30955,ASM15247,AAT28086,AOS10711,ACR03371,ACS01996,ACV03195,AOL00311,AMC04994
E24360_B16879_0	2	0.492036	SSP19217,SPS02157
E24384_B66676_0	2	0.360969	SPS02496,SSP00974
E2438_B5310_0	8	0.547403	HGT06560,SES07665,STP09389,SPT08748,ACR01209,ACV05459,AMC05353,AOL01913
E2438_B5310_1	1	0.515803	HEH15116
E24469_B789_0	2	0.426951	SSP00786,SPS03828
E244_B6586_A38_0	50	0.274347	ETV55715,HEH28471,HGT16065,ACM00376,AGS02607,APU06343,ACC00520,ACV05751,ACS01253,AOL07726,AMC04376,AOS10923,AAT19805,ASM15257,APP29287,APP28833,ACR07332,OEC01243,MDD04846,MPP11004,MEH03604,MAC03106,OCN02896,OBD08258,ORD16425,ORD08245,OSC01445,OCO03018,OAQ03407,ODM00897,ODM14329,OCE10640,OHS43235,OSM06398,OMB02522,OTA07037,ONV08220,ENG11534,LOT08752,LTT24458,SPS21350,SSP08171,SES02260,SNG12459,SAA…
E2451_B45_A248_0	9	0.457262	AOS19544,AAT12779,APP34488,ASM06959,ACS04406,ACR14995,ACV02753,AOL03377,AMC06266
E2454_B16309_0	9	0.37657	AOL05855,AMC06585,ACV03205,ACR18546,ACS03034,ASM12064,AOS17507,AAT07847,APP29319
E24566_B97463_0	2	0.275929	SSP08549,SPS05393
E2456_B9898_0	8	0.387938	ACS04482,ACV06757,ACR01495,AMC06664,AOL06704,APP27772,ASM21146,AAT28215,AAT34790
E2458_B62447_0	9	0.584331	AMC06690,ACR09389,ACV04233,AOS18347,AAT12232,APP18248,HGT08190,ACM04732,AGS01209
E2459_B711_0	8	0.368569	LTT09727,LTT12333,AMC06719,MPP03964,MDD06222,MAC09255,ACR17538,ACS01370,RBN07188
E24636_B5129_A7884_0	2	0.320613	SSP10785,SPS06193
E2464_B22246_0	9	0.490803	ACS00553,ACV01015,SES02432,HEH32377,SAA05575,RBN19871,HGT00713,AMC07042,AOL06160
E24662_A1171_0	2	0.299234	SPS06658,SSP05566
E24674_B1159_A2871_0	2	0.425395	SPS06796,SSP00470
E2469_B697_0	9	0.428342	AMC07484,AOL07139,ASM14686,APP08082,AOS18098,AAT10797,ACS08145,ACV04523,ACR13670
E246_B7_0	45	0.627357	MDD04151,MPP07513,LSM29339,LTG03837,LTA02468,LPF04940,APU00595,MAC04165,LOT17428,LTT06415,ACM04277,ENG01572,OCO01822,ONV23112,OTA04614,OTA04615,OAQ02453,ODM13850,OSM07388,OSM01370,OCE08739,OHS47508,OBD08324,OSC05228,ORD01454,ORD16332,OCN05505,RBN08001,HEH08425,SAA00263,SPT06388,STP11665,SES09216,SPS16405,SSP09102,AGS01913,ACS00988,AMC02883,AOL03635,ACV01582,ACS09476,AAT25382,ASM18484,APP24224,APP…
E246_B7_1	1	0.82702	OAQ08606
E246_B7_2	2	0.559092	ETB06255,ELM02360
E24713_B4991_0	2	0.390147	SSP05031,SPS07246
E2472_B1090_A317_0	9	0.421345	AOL02640,AMC08059,AAT00071,AOS00879,ASM21916,APP28953,ACV06492,ACR10780,ACS03099
E2473_B232_0	9	0.507146	AOL05471,AMC08128,AAT03059,ASM07297,APP01431,ACV01553,ACS09536,ACR03446,RBN10020
E24746_B12662_0	2	0.288537	SPS07693,SSP10486
E24759_A7964_0	2	0.25094	SSP17764,SPS07814
E24761_B19163_0	2	0.289909	SSP00163,SPS07827
E24798_A5430_0	2	0.304134	SSP03020,SPS08227
E2480_B3543_0	9	0.562362	ACP30427,ACS02468,ACV02074,AMC08631,APP08781,ASM07937,AAT16780,AOS05602,ACR10910
E24815_B15970_A3170_0	2	0.340238	SSP17851,SPS08548
E24817_B39030_0	2	0.265814	SPS08651,SSP18385
E2481_B20400_0	8	0.297625	ASM14141,APP30177,APP13724,AAT16477,AOS05650,ACV01675,ACS06685,AMC08708,AOL00713
E2483_A1466_0	9	0.419978	AOL03234,AMC08881,ACS07281,ACV09420,ACR04577,APP11843,ASM07086,AOS12122,AAT24641
E2485_B10991_A6092_0	8	0.406721	APP04666,ASM17122,AAT24162,AOS20637,AOS06298,AMC09091,ACS08438,ACR17301,ACV07845
E24866_B40108_0	2	0.386436	SPS09289,SSP02430
E24884_B2677_A1839_0	2	0.381397	SPS09522,SSP05877
E24890_B6653_0	2	0.361856	SSP04635,SPS09611
E248_B18_0	43	0.33786	ETV15632,ETB02406,ELM03946,ELM03948,LOT02285,LTT00034,OCE08513,OAQ03740,OHS09810,OSM03412,ODM25236,ODM07327,ONV15413,OTA00076,SPT00876,STP08614,SES00222,SSP05424,SPS25434,SAA07222,SBH00754,LSM12277,LSM10937,MDD09999,ASM08633,RBN06124,OBD08421,OSC05070,ORD08778,OCO02088,HEH30069,ACR13439,APP02059,APP21575,APP29601,APU01831,ACM00765,AGS03323,LPF01499,ACC06917,AOS07533,AOS16490,AAT00053,AAT03065,ACV…
E248_B18_1	1	0.734043	OTA11047
E24900_A10046_0	2	0.373533	SPS09763,SSP03869
E24929_B44927_0	2	0.441959	SPS10260,SSP08969
E24947_B2396_0	2	0.343829	SSP05474,SPS10550
E24969_B24869_0	2	0.378134	SPS10763,SSP10117
E249_A123_0	52	0.463173	OEC01865,ETV57377,EGL08149,ENG01434,ELM06302,ETB08599,LOT02594,LTT18489,LPF03186,LCP02921,LSM33838,LTA03612,LTG07840,RBN08749,MAC08575,ACP26256,AMC09793,AOL02682,ACS00034,ACR19258,ACV07059,ASM08632,APP34792,AAT23062,AAT10669,AOS22194,MPP02145,MDD00154,SAA08572,SES07733,SPT05618,STP11057,SSP04808,SPS20861,SBH04461,HEH30950,OBD03460,OCN01505,ORD17120,OSC02785,OHS28385,ODM22710,OSM09353,OTA06530,OAQ…
E24_B66483_0	52	0.319282	OSC00312,LPF02201,ETB08276,ELM00997,ENG04325,OCN03462,MAC03283,MPP12265,MDD03687,RBN06506,ACM01828,APU05623,ACC05619,AGS02105,ACM00537,OAQ08129,MEH03692,ORD11897,ORD05475,SSP01543,SPS26251,SES15721,SAA01280,SPT01618,STP10032,HGT05861,OBD04707,ETV55701,OCO02731,ODM13448,OCE16381,OTA07020,OHS56645,OHS56644,OHS43762,OSM04870,ONV24593,OMB07459,ACP10203,OBD04703,AMC03616,ACV07615,ACR14295,ACS01101,AOL…
E25018_A7726_0	2	0.309289	SSP17668,SPS11740
E25028_B19483_0	2	0.371071	SSP08932,SPS11884
E2503_B147_0	1	0.499967	ACP15043
E2503_B147_1	6	0.483224	AAT32466,AOS02730,AOL04141,APP01794,APP07706,APP20946,ASM04704,ACV00448
E25051_B3586_A3355_0	2	0.391623	SPS12162,SSP07610
E2509_B942_0	9	0.342658	SAA03929,RBN10526,SPT04456,STP08570,SES03668,SNG13988,SSP00516,SPS14654,OCO06614
E250_A18_0	48	0.305764	LSM16856,ACC06978,AGS03106,SBH01527,RBN21090,SSP11199,STP00425,SPT02415,SNG12117,SAA06689,SES10658,SPS06360,HEH24322,ACR11717,ACV03582,AOS04329,AOS14011,ASM09185,APP30638,AAT33223,AAT35090,AAT10848,ACS07812,AOL05749,AMC06854,ACP16793,LTT10860,OSM03813,OCE12675,LOT02621,ETV37217,ENG00440,MEH04235,OCN05924,ORD13244,OSC04422,MPP07664,MDD08160,OCO03424,OTA08440,ODM08306,OMB08982,OAQ06123,ONV16151,ONV…
E2512_B13833_0	6	0.51839	APU02566,ACC01861,SES03035,HGT15951,HEH32738,AGS04806
E2512_B13833_1	3	0.540621	AOS00146,APP31776,ASM16024
E25136_B7542_0	2	0.371525	SSP09378,SPS13132
E2513_A1716_0	8	0.245178	AOL07026,ACS08154,ACR03715,ACV08299,ACR15110,ASM01712,APP05624,AOS00221,AAT29217
E25168_B2787_A10762_0	2	0.304763	SSP01882,SPS13980
E2517_B1062_A1209_0	9	0.393444	AOS03815,AAT06986,APP31013,ASM18369,ACV08080,RBN06898,HEH06338,SAA00928,STP09397
E251_B17060_A81_0	51	0.327344	ETV39678,LSM26849,LCP01149,LTG01745,LTA00562,LPF02978,ENG01495,EGL00046,ELM05841,ETB08382,OEC00996,RBN08634,LTT24115,LOT15617,SBH00616,SPS00562,SSP10950,SAA06511,SPT04000,STP08430,SES03998,AMC08378,AOL00687,ACR07657,ACS00189,AOS20094,AAT22964,AAT26908,ASM13327,APP32081,HEH32031,HGT06066,ACM01407,AGS05743,ACC07697,APU00257,ACP31183,MAC11736,MDD07194,MPP11661,MEH03898,OCO00250,OCN01030,OSC01743,ORD…
E25210_B2359_0	2	0.36342	SPS15079,SSP19145
E2524_A517_0	7	0.417235	OHS35618,ONV09360,AGS01779,OAQ02739,ONV08082,ONV21036,SAA05733,ACC01979,ODM03399
E25252_B37287_0	2	0.344939	SSP05909,SPS15728
E25264_B703_0	2	0.318418	SPS15816,SSP03220
E25290_B8182_A6848_0	2	0.293287	SPS16047,SSP17815
E2530_B11583_0	8	0.448946	OCN00050,ACS01066,ACV00433,MAC04608,ASM01996,APP15970,AOS12963,AAT12485,AAT01112
E2531_B694_0	1	0.500981	AGS01256
E2531_B694_1	1	0.489074	SNG13901
E2531_B694_2	6	0.406216	ACR13587,APP31100,AOS13654,ACS02400,SSP00143,SPS14847,SPS00715
E2532_B911_0	9	0.456178	APU07627,ACM02908,ACC02893,ACR03672,ACS04979,APP25084,AOS13963,AAT29831,ASM06356
E2533_B1152_0	8	0.394966	AGS02435,AGS02436,ACR09157,ACV07121,ACS00117,AOS14936,AAT05502,APP30395,ASM12095
E25341_B60_0	2	0.544944	SPS16693,SSP14876
E25342_B37812_0	2	0.410502	SPS16868,SSP18542
E2534_B12529_A1027_0	5	0.41089	APU01398,ACS02093,ACV03007,ACR05418,AMC03110
E2534_B12529_A1027_1	3	0.324463	ASM19749,AAT05756,AOS15132
E2534_B12529_A1027_2	1	0.424839	HGT14202
E2536_B430_0	1	0.618811	OAQ08600
E2536_B430_1	1	0.447191	OTA10973
E2536_B430_2	5	0.596	ACC00104,STP00186,ASM20974,AAT35233,AOS28415
E2536_B430_3	2	0.504007	ACM04876,SNG10925
E2538_B5452_A770_0	6	0.788831	APU06948,SNG11004,STP00385,AGS02815,ACM04775,ACC00163
E2538_B5452_A770_1	3	0.727792	ASM21752,AOS28425,AAT35186
E2539_B18968_0	5	0.606391	ACS05268,APP06192,ASM11581,AOS28448,AAT35212
E2539_B18968_1	4	0.708114	ACM04868,SNG10938,STP00241,ACC00065
E2540_B5394_A3181_0	1	0.832372	ACC00049
E2540_B5394_A3181_1	8	0.790989	SNG10934,STP00034,ACM04843,APP06193,AAT35179,AOS28449,ONV05112,ASM20847
E2541_B525_0	2	0.52153	AOS28519,AAT35318,AAT12020
E2541_B525_1	5	0.44766	OAQ09827,ONV22535,SBH03385,ACM04981,MDD09145
E2541_B525_2	1	0.562208	ACS06232
E2542_B640_A1940_0	9	0.63829	ACM04980,OSC05888,OHS65763,OAQ09816,ASM22218,AOS28545,AAT35299,LPF00471,MDD02710
E25431_B1793_0	2	0.316898	SSP17008,SPS18248
E25438_B4998_0	2	0.356544	SPS18295,SSP01355
E25439_B7181_0	2	0.410714	SSP08395,SPS18313
E25466_B16876_0	2	0.404388	SSP12425,SPS18726
E25474_B4959_0	2	0.273768	SSP05767,SPS18906
E25475_B1421_0	2	0.303696	SSP08292,SPS18917
E2552_B7821_0	9	0.374322	SAA03685,SES03744,SSP07695,SPS00934,ACV02024,ACS03424,AAT14848,ASM17318,APP28464
E25535_B28256_0	2	0.246006	SPS20003,SSP06558
E2553_B1752_0	2	0.455248	AGS03959,OBD08516
E2553_B1752_1	6	0.434002	MPP11406,ACC05398,MAC12824,OCO06414,ASM20351,ASM04058,APP31540
E2555_B99_0	1	0.587288	OTA10988
E2555_B99_1	1	0.564931	OAQ07520
E2555_B99_2	1	0.993631	ONV03990
E2555_B99_3	1	0.867868	APP35580
E2555_B99_4	5	0.531528	HGT12424,HEH07462,SAA08176,STP09006,SPT00179
E2556_B7163_0	2	0.48894	MPP09859,MDD09764
E2556_B7163_1	2	0.529748	OSC04357,OCN04635
E2556_B7163_2	5	0.551211	APU00181,OCO00085,OAQ02733,OTA10150,ONV25730
E25574_B14371_0	2	0.370592	SSP01519,SPS20561
E2558_B12026_0	8	0.486178	SPT01126,STP02029,HGT10576,SES11748,SNG15946,APU04692,ACM01754,AGS04115
E2558_B12026_1	1	0.524823	ACP00328
E2559_B1827_A233_0	3	0.444183	SBH02437,SSP01978,SPS23138
E2559_B1827_A233_1	3	0.426407	ACM00499,APU04980,ACC05075
E2559_B1827_A233_2	3	0.436866	MAC04494,MDD10162,MPP08135
E255_A109_0	43	0.356159	LOT20843,MEH06280,MEH01890,LSM20408,LSM44323,AMC04253,AOL07473,ACS02391,ACV06761,ACR11009,RBN12554,SES11500,SAA10453,STP08561,SPT00759,SSP10301,SPS17112,OMB02841,HGT11735,ENG01661,OCO02272,AGS04918,APU03615,ACC05196,HEH14230,ASM19791,AAT18834,AAT31713,AAT32677,AOS07726,APP11187,APP05036,APP15233,APP07576,APP16787,ACP11250,OBD03105,OSC04931,OSC04521,OCN03446,ORD14232,OHS66728,OSM04018,OCE02385,ODM…
E2563_A24_0	8	0.286658	ETV49278,MEH04010,ETB08459,ACP18088,ELM05923,SBH03671,SBH03486,ENG00553,EGL09244
E25643_B656_0	2	0.356868	SPS21720,SSP05446
E2564_B36589_0	8	0.390495	ETB03553,ELM01982,SAA06727,HEH22204,SSP01074,SPS04139,SES13229,RBN12601,RBN05263
E25650_B4774_0	2	0.455564	SSP10327,SPS22035
E25658_B4427_0	2	0.411765	SSP07297,SPS22158
E25661_B18813_0	2	0.330307	SSP02536,SPS22250
E25668_B787_0	2	0.38473	SPS22285,SSP09315
E2566_B1966_0	7	0.599945	ETV00995,SBH02090,SBH00491,ORD04287,ORD04878,OSC00188,ENG01595,MDD05522,MPP08691
E25672_B30278_0	2	0.250824	SPS22377,SSP02385
E2567_A1975_0	1	0.503138	OCO08201
E2567_A1975_1	7	0.424708	ONV03457,HEH15084,STP09669,SAA02239,HEH15487,SBH01065,SES00218,MAC11970
E2569_B28371_0	9	0.44254	OBD08201,ONV14678,OCO06059,OSC02840,OCN04170,OMB06609,ORD05218,RBN08389,ENG13591
E256_A139_0	1	0.47243	MEH05555
E256_A139_1	47	0.503837	OEC00691,ELM01586,ETB00362,ETV44872,ACM03225,AGS04547,LOT23224,SPT06952,MAC01982,SNG16464,RBN02316,OCO01297,OTA06748,OHS34006,ONV15078,ODM09870,OAQ05162,OCE00316,OSM07083,MDD09332,ORD07907,ORD07752,SBH01520,OSC05251,OCN02340,OBD02976,APP17979,AAT01786,ASM03992,AAT03213,AOS21580,AOS22507,AMC04342,AOL07750,ACV01158,HGT14882,ACR10170,ACS00223,ACP26179,HEH07563,SES13749,SAA09100,SPS16540,SSP07273,STP…
E2571_B7561_0	9	0.560819	OCE08413,ENG15177,OMB02199,OAQ03764,ONV10699,OHS08989,OCO00491,MDD12159,MPP03259
E25735_B46538_0	2	0.300615	SPS23805,SSP02811
[truncated: 2,084 more rows]

## Sheet: Fig 3B
Clade	Taxa	Identity	Sequences
E10001_A325_0	3	0.419125	OTA11069,LPF03512,LCP02756
E1000_A1178_0	23	0.368989	ACP13179,ENG00057,ORD16449,OCN04324,OSC02426,OBD01144,OCE01611,OCO02757,OSM08484,OTA03355,OAQ06503,ONV15730,OHS53505,OHS53504,ODM21223,MEH03563,MPP10991,MDD08936,AGS04904,ACC04661,APU04144,ACM02222,ETV29160,EGL03184
E10015_B64649_0	3	0.573465	ONV16396,LOT06322,LTT06353
E10028_B85928_0	2	0.464565	LOT15659,OCE20707
E10028_B85928_1	1	0.582734	OTA06172
E1002_B2132_0	2	0.493813	MDD02315,MPP09149
E1002_B2132_1	9	0.458726	OMB06507,OSM10786,OCE04110,ODM27307,OHS00727,OHS00728,OHS00726,OTA04286,ONV15816,OAQ01180,OCO07590
E1002_B2132_2	4	0.481868	ENG01097,AGS03029,APU07457,ACM00961
E1002_B2132_3	6	0.474291	OSC02446,OCN05798,OBD03178,ORD01501,ELM00103,ETB05293
E1002_B2132_4	1	0.51605	MAC05280
E1003_B493_A682_0	21	0.352333	MAC02975,STP09095,SPT02374,SNG14960,SAA02172,SES12730,SPS12035,SSP07442,OMB06671,ONV16014,OTA06908,ODM27439,ODM27441,OHS13671,OHS13666,OHS13670,OCE03286,OSM05419,OCO02618,OBD00174,ORD04699,OCN01595,OSC01917,ENG01204
E1006_B2778_A10087_0	1	0.578028	MDD09967
E1006_B2778_A10087_1	1	0.73764	ETV59494
E1006_B2778_A10087_2	13	0.452134	ACM00721,AGS05394,ACV05450,ACS07225,ASM10718,AAT09740,AAT27725,AOS06908,AOS08335,AOS17849,AAT21275,AOS09903,APP13243,APP07683,APP02081,APP02483,SSP00801,SPS04294,ORD12574,OCN05673,MAC11327
E10073_B13491_A10343_0	3	0.493674	LTG05669,LPF03496,LTA02521
E10093_B4029_0	1	0.607843	SAA07429
E10093_B4029_1	1	0.561241	LSM03923
E10093_B4029_2	1	0.548135	ORD01572
E10098_B44057_0	1	0.507665	LSM07077
E10098_B44057_1	2	0.464917	SPT02464,STP05936
E100_A95_0	54	0.444012	OSM02140,OTA09709,HGT05611,HEH15787,OSC00916,ORD06838,ORD01876,OCN00629,OBD03284,ETV54242,ETV12533,SSP04889,SPS02965,SBH04172,SES00546,SAA09927,SNG13095,STP06518,SPT02044,LSM24334,LPF00169,LTA01514,LTG08055,LTT03807,LOT16239,ELM02988,ETB05034,ETB06814,MEH06683,MEH02160,AOL05719,AMC05083,ACV09505,ACS01962,ACR18489,ASM14453,APP10741,AAT23003,AAT16174,AAT32797,AOS16105,AOS10196,ACP04299,EGL02204,ENG…
E10104_B37621_A4896_0	3	0.351612	MPP07310,OMB08088,LSM32507
E10107_B8283_0	3	0.413894	SAA03191,RBN13252,LSM35852
E10123_B11818_0	3	0.703107	ONV15946,LTT03147,OCO04655
E1012_B14571_0	23	0.366388	MDD09800,MPP01858,SSP08977,SNG18541,STP09117,SPT03182,SES01152,MAC01504,HGT16006,ACM04139,AGS06524,ACC09498,APU03265,AMC04526,AOL07643,ACS06072,ACV04430,ACR11179,ASM08097,APP18159,AAT05408,AOS22950,ENG15685
E10138_B1744_0	3	0.44211	MAC00768,MPP02030,MDD06075
E10156_B397_0	3	0.425189	MAC03512,MDD06929,MPP11269
E1016_B977_0	1	0.500346	SNG15466
E1016_B977_3	2	0.495117	MAC10584,OBD07393
E1016_B977_5	3	0.410231	ENG01577,MPP09376,MDD11311
E1016_B977_6	1	0.566877	OCN00788
E1016_B977_8	1	0.502045	LTT20955
E10181_B14696_0	3	0.325397	OBD00163,MPP05160,MDD04013
E10187_B1283_A2214_0	3	0.506726	MAC09413,MPP04193,MDD08710
E10210_B7938_0	3	0.514104	SAA07708,MAC13014,OCO07767
E10212_B14302_0	3	0.45049	MPP02210,SPT08436,OCO08824
E1021_B3384_A766_1	6	0.677159	OTA11089,ACC00203,ACM04782,SNG10974,AGS00317,STP00187
E1021_B3384_A766_2	1	0.641335	LSM28748
E10221_B2209_0	3	0.543112	MPP01200,MDD06802,MAC14305
E10223_A6535_0	3	0.351649	MDD06242,MPP06520,MAC14386
E10225_B2476_0	1	0.525737	MAC14501
E10225_B2476_2	1	0.627862	OCO06931
E10266_B424_A5033_0	2	0.440688	OCN02054,OSC02348
E10266_B424_A5033_1	1	0.574646	MEH01980
E10271_B12328_0	3	0.46644	OTA09894,OCO07089,MPP08735
E10315_B6988_0	1	0.533854	OCE10371
E10315_B6988_1	2	0.650326	OAQ04871,ONV26807
E1036_B4957_A895_0	1	0.602514	ELM06759
E1036_B4957_A895_1	20	0.473672	ORD16581,OSC03204,OSC03649,SPS05014,ACV07071,ACS02857,SNG14801,ACM00006,SES09760,APP08087,AAT33341,AOS18228,ASM02625,OCE18988,OAQ01181,APU03591,OHS44853,ODM06585,ODM05606,OCO03970,ONV16133,OCN05747
E10386_B10250_0	3	0.460575	OBD01936,OSC00816,OCN00620
E1038_B90_3	1	0.754377	SNG10946
E1038_B90_4	11	0.629505	AAT35357,AOS28520,ASM19412,ASM20230,OBD00108,OSC04845,ODM00867,OTA05565,ONV11697,OCN02228,ORD08115,AGS01145
E1038_B90_6	2	0.56467	SBH03386,MDD04217
E1038_B90_7	1	0.529839	LTG08198
E10403_B4806_0	1	0.452081	OCN02450
E10403_B4806_1	2	0.502788	STP10525,SAA02591
E1041_B1762_0	1	0.995763	ONV02994
E1041_B1762_1	1	0.577333	ELM03601
E1041_B1762_2	5	0.44006	MPP12219,MDD06293,LOT01964,LTT03109,ORD10333
E1041_B1762_3	2	0.464209	ENG08836,RBN20702
E1041_B1762_4	14	0.542787	OSM09703,OHS62819,ODM04132,OCE14592,OAQ03311,ONV14513,OTA00708,OMB07957,SPT08279,STP10766,SES05427,SNG16079,SSP04708,SPS05259
E10422_A1821_0	3	0.309828	OBD02756,OCN04067,OSC05072
E10424_B14434_0	3	0.459183	ACS06295,OCN04138,ORD01548
E10429_B25495_0	3	0.409926	ORD04933,OSC01570,OCN04939
E1042_B12124_0	10	0.544573	OBD02571,OBD04126,OCN00658,ORD16525,OSC04279,OSC03608,OTA08290,OCE13464,ODM09940,ONV14952,OHS10203,OCO09852
E1042_B12124_1	11	0.513123	OMB02856,HEH11107,SBH04207,SSP01371,SPS15752,SAA02310,SNG12327,SES03589,SPT07823,STP08556,HGT04436
E10450_B9610_0	3	0.358181	OCO01842,OHS23568,OAQ01890
E10456_B42295_0	3	0.404832	OAQ06357,OHS07004,OCO02817
E10458_B3534_0	3	0.343301	OTA01157,ODM06624,OCO03341
E10464_B9669_0	3	0.311135	ORD08530,OCO04364,OHS32754
E1049_B792_0	21	0.474126	HGT16262,HEH06769,SAA08483,SNG15813,SPT00691,LSM19026,SBH02361,STP05411,SSP11383,SPS09983,SES15037,APP00241,ASM02006,ACS01835,ACV08164,ACR01434,AOL06936,MPP03772,MDD03476,ACC01411,ACP22057
E1049_B792_1	1	0.645631	OTA11166
E104_B612_A1994_0	1	0.432468	ETV16795,ETV35383,ETV57354
E104_B612_A1994_1	26	0.509845	SBH03860,SBH02542,LPF02403,LTG07099,ENG00793,SPS10676,SSP08106,SPT06170,STP09042,SPT05720,SNG12223,SES10534,RBN08404,ACP13457,OCO07391,AMC07112,AOL01372,ACS08136,ACR18297,AOS13165,AAT20308,ASM20896,APP34013,APP08174,APP12991,APP19681,ASM11757,AOS22890,AAT33404,AAT03925,AGS06793,SAA08680,ACM02324,ACM01934,ACC07699,APU06050
E104_B612_A1994_2	1	0.526442	MAC11775
E104_B612_A1994_3	15	0.655209	ACM04050,AGS05355,APU05724,OBD07441,ORD03044,ORD04861,ORD01671,OCN01235,OSC02594,OSC02320,ODM00789,OAQ03005,OTA04319,ONV23175,OMB02925,OSM11205,OHS00415,OCE14460
E104_B612_A1994_4	3	0.585274	MAC03681,MDD00483,MPP07666
E1050_B1319_A216_1	4	0.541985	SSP00466,SPS06299,SAA09926,STP08839
E1050_B1319_A216_2	1	0.460515	RBN14261
E1050_B1319_A216_3	7	0.440922	MAC08126,ONV15275,OAQ02767,OCO04558,OMB02560,OSC04254,OSC04492,ORD05716
E10518_B1180_0	3	0.348613	ODM05240,ONV15283,OHS50128
E1052_B239_2	1	0.857143	ONV13536
E1052_B239_3	1	0.663553	ONV04870
E1052_B239_4	1	0.558263	ENG14442
E1055_B378_1	1	0.485958	MAC14792
E1055_B378_2	2	0.493863	MDD09102,MPP06509
E1055_B378_3	4	0.502681	SSP05841,SPS19261,SNG12762,SES03678
E10569_B27142_0	3	0.34586	ODM13794,OHS39753,ONV05316
E1058_B80_0	2	0.474941	OMB05333,ACP26633
E1058_B80_1	19	0.464997	SNG15391,SPS17773,SSP11168,SES01357,SAA03726,STP09168,SPT10033,RBN21485,ASM13651,ACS02246,ACV06774,APP24383,AAT31084,AAT31611,AOS02645,AMC02617,ACM04418,OAQ03807,HEH04297,ACC05586
E10595_B7933_0	3	0.332792	ODM17760,OHS45303,OAQ05679
E105_A31_0	53	0.480784	EGL04824,ETV46106,MEH07938,MEH03133,ELM07677,ETB05541,ENG04424,ACC08608,APU06280,ACM01910,AGS02609,HGT22495,HEH24159,MPP00983,MDD10155,AOL05057,AMC03906,ACR05399,ACS05699,ACV01399,AOS06448,AAT18455,AAT30096,ASM00006,APP25992,APP29944,APP19858,APP18272,RBN16106,LOT14803,LTT13283,LCP00033,LTG07530,LPF03521,LTA03499,LSM17659,SBH02732,SPS24274,SSP00652,SNG14378,SPT05579,STP11285,SES01583,SAA02150,OCN…
E10613_B9590_0	3	0.402816	ONV19042,OHS51819,ODM20381
E1062_B81422_A184_0	22	0.321298	SAA01104,SNG11748,SES03856,STP10110,SPT02771,OCO03109,OMB08666,ACM03267,RBN17188,ACC08058,APU02168,HEH27748,ACV07786,ACR12012,ACS00116,AMC04124,AOL03597,AOS07161,AAT31224,ASM18575,APP12447,HGT16313
E1063_B2022_0	19	0.461172	MAC06468,MDD03106,MPP04247,OHS27797,OAQ06914,OCO00192,OTA06193,ONV14382,OHS26676,OSM06465,ODM05275,OCE14171,OCE01660,ENG15641,AAT29110,AOS02487,APP17100,ASM16598,ACS03953,ACR11697,ACV04646
E10660_B747_A1775_0	1	0.59826	OHS00598
E10660_B747_A1775_1	2	0.623332	ONV19078,OAQ02067
E10666_B79323_0	3	0.428201	OAQ02974,ONV15291,OHS01846
E10686_B7744_0	3	0.412367	OHS06611,OTA06040,OBD03563
E10688_B527_0	3	0.398082	OHS06656,OAQ04354,ONV25854
E1070_B1440_0	11	0.394633	OSM02099,ODM02456,OHS55126,OAQ02292,ONV14321,OTA01542,SPS11040,SSP06598,OBD05664,ORD00353,SES03028
E1070_B1440_1	1	0.337607	OSC02574
E10710_B75014_A9197_0	3	0.359255	OHS11540,ONV12482,OTA06885
E1071_B2344_0	21	0.51011	SAA03236,AGS01793,LTT11355,OTA06705,HGT18595,ENG01117,LSM04328,AOL03428,AMC09151,ACR11854,ACS05861,ACV02664,AAT05324,AOS18013,APP31726,ASM12545,HEH26394,STP08729,SPT03017,SPT03014,RBN00211,ACP30219
E10729_B11746_0	3	0.326208	OTA04059,ONV12321,OHS16476
E10730_B3035_0	2	0.528383	OHS16480,OAQ01727
E10730_B3035_1	1	0.513274	ONV07468
E10746_B50064_0	3	0.37056	OTA00126,OHS18305,ONV23753
E10750_B23012_0	3	0.330694	OTA00782,OAQ00058,ONV08181
E1077_B5965_A2021_0	18	0.306202	ENG01388,APU02142,AGS04315,ACM04157,APP29816,ASM01836,AOS04054,AAT24814,AOS17623,MAC04504,ODM22372,ODM22371,ODM22378,OHS51268,OHS51267,ONV24915,OTA00389,OCO07141,ORD16206,OBD01967,HGT07078,OCE13361
E1078_B1376_A5252_0	4	0.448692	OMB05619,SES13969,SSP04563,SPS03243,SPS03244
E1078_B1376_A5252_1	1	0.467225	LTT24508
E1078_B1376_A5252_2	13	0.463142	OAQ02688,ONV16106,AAT17871,AOS10266,AAT07573,ASM17701,APP17162,SAA07437,AMC07930,AOL06576,HGT01851,OCE14431,ODM09501,LOT15363
E1078_B1376_A5252_4	1	0.459207	HGT15670
E10791_B16676_A4454_0	3	0.345656	ONV16175,OHS28936,OTA00534
E10810_B31078_0	3	0.308489	OHS33197,OAQ00056,ONV26479
E1081_B4476_0	1	0.5	SNG17242
E1081_B4476_1	17	0.421673	ASM10237,ASM13776,SPT03779,APP00189,AOS18832,AAT34696,SAA03539,ACS05557,ACV04028,SSP14604,SPS12961,HEH20703,HGT15948,OCE17634,LOT19269,OAQ06354,ONV14812,MAC09142
E1081_B4476_2	3	0.459775	MDD05777,MPP09951,ENG14737
E1082_B242_A1550_2	18	0.501157	AGS04582,APU06272,ACC03975,ACP24454,ORD13609,OCN03450,OSC00458,OBD07476,ACM02085,HEH09137,SAA02410,SSP03670,RBN17484,SNG17368,HGT18347,SES14705,STP08921,SPT07406
E10834_B5078_0	3	0.310966	OAQ00962,ONV08084,OHS37521
E10839_B30146_0	3	0.451824	OHS39303,OAQ07553,ONV14161
E1083_B62_0	1	0.394958	SPS26579
E1083_B62_1	1	0.622951	OTA11019
E1083_B62_3	5	0.480638	APU03396,OBD00208,OSC03257,ORD14631,OCN03366
E1083_B62_4	1	0.529412	HEH11361
E1083_B62_7	1	0.844262	OAQ08603
E10859_B12575_A7185_0	1	0.468261	OAQ01293
E10859_B12575_A7185_1	2	0.523407	ONV23164,OHS43091
E1085_B347_0	1	0.58719	ONV14918,ONV22963
E1085_B347_2	9	0.543193	EGL05805,ETV33054,ETV43057,ETV02403,ETV44730,ACS03067,ACV04639,ACV04482,STP09776,SPT00558,HEH20854,LTG05881,LPF02166
E1085_B347_3	2	0.569297	OCN02930,OSC05403,OSC00010
E1085_B347_4	1	0.690084	ELM04720
E10886_B15013_0	3	0.342017	OHS47531,ONV25831,OTA06998
E1088_A7513_0	22	0.367347	SNG12987,RBN14312,OCN03235,OSC03810,SAA08761,ENG00781,AGS00757,ACM00764,APU03526,ACC02239,OAQ03676,OHS09050,OCE22763,OTA05087,HGT01108,ONV23644,OMB04580,LSM06554,OBD06303,MAC12531,MDD03999,MPP01500
E10890_B70118_0	3	0.237952	ONV14852,OHS48499,OMB02446
E1089_B587_A1098_0	22	0.397408	ORD15490,OBD02477,OMB01920,RBN14532,SSP03986,SPS15872,HEH22531,OCO00397,MPP08609,MDD06784,ENG00827,MAC14890,ELM00393,ETB01751,STP09443,AGS03933,ODM03296,OCE06162,OTA05104,ONV06516,OHS03008,HGT09013
E1090_A180_0	22	0.337603	AOL01063,SPT09965,STP09441,SAA01524,LTT14603,OEC01201,LPF01565,LTA01366,OTA06977,ONV24055,OAQ07141,OHS44523,OMB02356,ORD13058,OCE00759,ACP01821,ENG00987,MAC04947,RBN15110,SBH00335,ACV04255,ACS06204
E10925_B8874_0	3	0.395746	OHS56827,SBH04304,ONV26135
E10927_B7426_0	3	0.337889	OHS58211,OTA05581,ONV08606
E10949_B11941_0	3	0.361998	OHS64348,ONV23139,OAQ04279
E10969_B7899_0	2	0.499765	RBN12475,STP11358
E10969_B7899_1	1	0.56	OMB02870
E1097_B8847_1	4	0.469482	ONV24009,APP13267,ASM01807,AAT24903,AAT26974
E1097_B8847_2	3	0.499656	SES07180,STP08651,SPT01243
E1097_B8847_3	1	0.491329	SNG16632
E1097_B8847_4	7	0.47566	OMB08290,AOL03338,AMC06222,HGT02434,ACS09399,ACV07476,ACR06586
E1097_B8847_5	1	0.461684	RBN06570
E1099_B4926_0	17	0.497518	HGT21401,HGT21398,HGT15260,ENG15727,OCE13992,RBN10489,OHS56363,OHS56364,APU04087,ONV15731,AAT05291,AOS01804,ASM17595,APP16875,APP06547,AGS06386,ODM13269,HEH16758,AOL03304,STP05350,SPT07701
E109_A114_0	53	0.366786	OEC00877,EGL06038,MEH01651,MEH05565,RBN19128,ELM01946,ETB04149,ACM03166,ENG10105,MPP10363,MDD09886,AGS01626,OMB07161,ORD06113,OBD06954,OSC01468,OCN05339,ASM17499,HGT23423,SAA00296,SPS00894,SSP03836,STP08569,SPT03975,SES04891,SBH02981,SBH02170,ACC03519,LTT23652,OCE07025,MAC05242,LTG07111,LCP02545,LPF01098,LTA00811,LSM24277,HEH03318,OCO00693,APU05190,OHS61500,ODM19353,ACS06029,ACP00255,ACR06568,ACV…
E11010_B16573_0	2	0.608169	ONV14734,RBN04148
E11010_B16573_1	1	0.729407	OAQ07564
E11015_B4186_0	1	0.547501	RBN00590
E11015_B4186_1	1	0.403846	SSP17076
E11015_B4186_2	1	0.487705	STP08983
E11018_B96_0	1	0.687749	OAQ07304
E11018_B96_1	1	0.412015	ONV17403
E11018_B96_2	1	0.56878	OTA08969
E11019_B1898_0	3	0.460508	OAQ07144,OTA10117,ONV18111
E1102_B18326_0	20	0.380413	OCO07309,OSC01566,OCN05714,ORD03729,OBD03057,AOS15957,AAT18900,ASM13893,APP20144,SPT07380,STP09351,HEH13475,SES10524,SNG13481,LTT17318,LOT03160,SPS07323,SSP00328,LSM08611,LSM07433,HGT15512
E11030_B8003_0	3	0.443348	SNG17377,ORD01218,SES11819
E11058_B3578_0	1	0.475364	RBN03337
E11058_B3578_1	2	0.520708	SSP05055,SPS12803
E1105_B3525_A4630_0	17	0.400354	ONV12411,ONV06950,OAQ05577,OAQ05576,SBH01195,LTT24228,SAA05154,ACV05044,ACR04340,AMC03940,ASM22161,ASM14776,APP25089,APP34095,AOS04513,ENG00480,OCO06018,APU00679,SSP03396,HEH08426,OHS47647
E11064_B83909_0	3	0.419089	SPT02172,RBN11498,SAA08154
E11077_B461_0	3	0.415918	SPT04572,STP10565,RBN18680
E11085_B213_0	3	0.530994	SAA00579,SPT07245,STP08998
E11097_B537_0	1	0.538813	SPT08208
E11097_B537_1	1	0.568844	SAA01442
E11097_B537_2	1	0.541568	STP10132
E11098_B5817_0	2	0.579068	STP04890,SPT02119
E11098_B5817_1	1	0.544218	SAA01460
E1109_A210_0	21	0.341204	ACS07965,ACR03111,AMC01075,AOL00383,APP23761,ASM04561,AOS08634,AAT00130,RBN00130,ORD16238,OHS24300,ONV14499,OTA04679,OMB02315,HGT05698,HEH16857,SAA01694,SPT00784,STP05118,SSP10019,SPS02004
E11102_B13338_0	3	0.56591	SPT04565,STP11443,SAA01959
E11107_B1073_A2202_0	3	0.394016	STP09631,SPT07272,SAA02453
E1110_B3039_0	19	0.362538	LTT03051,ACC04489,APU00653,HGT00334,OCE19999,OCE16519,OHS42533,ONV11226,OTA01462,OTA02527,OAQ00233,ODM23361,OCO09127,OMB05325,ACR13301,ACS05953,ACV04483,AOS18425,ASM09953,APP07403,AAT22041
E1112_B1179_A4803_0	10	0.636151	AMC02071,AOL01886,ONV07478,SPS15679,SSP06457,SNG16877,SES00128,AAT01207,APP29021,ASM13517
E1112_B1179_A4803_1	6	0.692169	HEH21788,LSM36576,STP08639,SPT01367,RBN10653,SAA08978
E1112_B1179_A4803_2	2	0.63288	OCN05856,ORD06487
E1112_B1179_A4803_3	3	0.631643	APU06539,HGT18597,MAC04540
E11130_B3165_0	3	0.398018	SAA05513,STP03104,SPT04560
E11135_B6068_0	3	0.370276	SAA06064,SPT08747,STP00016
E1113_B1181_A782_0	2	0.626634	SNG13207,SNG13206,SSP04901
E1113_B1181_A782_2	4	0.624499	OCN00635,SES08627,MAC04539,ORD03401
E1113_B1181_A782_3	6	0.636457	RBN10652,SAA08125,SAA08977,SPT01366,STP10813,ONV08811,HGT01957
E11141_B47848_0	3	0.38673	SAA06846,STP09916,SPT03660
E1114_B1327_A928_0	21	0.478682	ACC07174,ACM02348,AGS02296,APU07249,ACS09370,AMC02406,HEH19117,SAA04430,OMB07485,OCN05625,MPP00355,OTA10602,MAC08467,ONV14922,OCO07018,STP11215,SPT08045,SES02084,SNG18890,SPS15491,SSP07645
E11161_B1972_A847_0	3	0.326545	SAA10226,STP01748,SPT06057
E11198_A1973_0	3	0.297837	SES06337,STP04961,SPT04709
E111_A99_0	52	0.447829	MEH05457,SBH00954,SBH00088,LOT24686,ACV06347,ACR11878,ACS07509,OCN01148,OBD07602,OSC00880,ORD11067,ORD02110,ORD06914,ORD01857,ENG14890,MPP07694,MDD06256,ACC06419,ASM04566,AAT24100,AAT28999,APP03675,APP28507,APP20786,SPS07750,SSP09115,SES05553,SNG20262,SPT03205,STP03895,HGT01237,MAC01274,AGS02967,OEC01311,ELM07854,ETB05704,ETB06376,ACM02453,APU07737,EGL07499,ETV16058,ETV06294,LCP03696,LSM07438,LTG…
E1121_B1142_0	1	0.470201	RBN11226
E1121_B1142_1	1	0.527367	ELM03240
E1121_B1142_2	1	0.549688	OMB08489
E1121_B1142_6	1	0.43113	LCP01970
E11236_B25167_0	3	0.35837	SES13021,STP06459,SNG12524
E1124_B1517_0	20	0.380733	SAA02628,SPT07999,STP05103,LSM37961,AMC06973,AOL02311,AOL05943,ACS06658,ACV04868,ACR06791,RBN08801,APU05304,ACC05339,SES11119,SNG12676,HEH19418,APP33151,ASM10790,AOS15371,AAT17849,OHS33309
E11252_B42649_0	3	0.422826	SPS19654,SSP07818,SNG12134
E11267_B233_0	3	0.360111	SPS03209,SSP04145,SPT01962
E11280_B560_1	1	0.555556	OTA11471
E1130_A799_0	21	0.396989	ASM16247,APP20016,AOS00512,AAT09405,AOL00919,AMC08739,ACR19132,ACV04469,ACS00580,OCO03902,STP05114,SPT03807,HEH20024,SSP11182,RBN19527,SPS17578,OMB01142,SNG13904,OBD04177,OSC05171,OCN04436
E1134_A771_0	21	0.436129	ENG01394,ACM01029,APU03734,AGS04149,ACC07625,HGT21212,AMC09751,AOL05264,OSM11458,OHS61345,ODM15083,OAQ00542,ONV15904,OCO05201,OTA07973,OMB09086,OCE16114,OCN02741,OBD06057,MPP03866,MDD07333
E1139_B1108_A994_0	20	0.477315	ACR01088,OCN05039,ORD06495,OBD00202,OCO06974,OTA06875,OAQ05004,OHS35202,ONV01956,ODM22854,OCE01461,OSM04652,OMB02204,ACM03340,AGS00911,ACC06752,APU00593,SBH03391,AOS28548,AAT35385
E1139_B1108_A994_1	1	0.534392	HEH30385
E1140_A371_0	21	0.384983	HEH31110,OAQ06564,OTA00848,ONV09656,MPP09719,MDD00228,MAC11138,OCN03234,OSC01816,OBD06795,OCO03346,APU07498,ACM02664,SNG18079,OHS47551,SAA08114,STP09552,SPT01588,SES02749,SSP03308,SPS25999
E1141_B2065_A2864_0	11	0.548877	ONV08692,OCE01580,LTG01365,OMB00256,OHS32248,ONV24211,OAQ04011,OAQ08147,HGT04600,ORD14369,OCO00909,OSM03918,ENG00780
E1141_B2065_A2864_1	1	0.595506	SAA04550
E1141_B2065_A2864_2	7	0.558959	STP09569,SPT09294,MAC13015,MDD00684,MPP10131,SPS18993,SSP03873
E1142_B2045_0	16	0.489773	ONV14194,ODM09755,OHS39971,OHS39972,SPS19758,SSP07633,SAA07892,RBN10706,ORD11546,OBD00243,OCO00092,ENG14519,OMB02247,MDD09594,MPP07142,LOT05730,LTT17987,LTT18661,LTT01160
E1142_B2045_1	1	0.597311	MAC03072
E1142_B2045_2	1	0.696257	OAQ09120
E1149_B866_A10946_0	11	0.430829	ACS02592,ACV09299,MPP03360,MDD08322,ACP06945,ASM07963,AOS01474,AAT11524,AAT27498,AOS10277,AAT10125,AAT10731,APP30347,APP16094,APP18469,AOL01993,AOL01772,AMC03939
E1149_B866_A10946_1	2	0.412872	OTA10651,ONV14486
E1150_B7624_0	19	0.512397	SAA06512,SPS11829,SSP06153,SES10338,OMB00656,ELM01690,HGT10704,AOL00727,AMC08517,ACV01461,ACS00140,APP13766,ASM16034,AOS13485,AAT20002,AAT18362,OCO04598,OSC01902,OBD04808,ORD04906
E1151_B228_0	18	0.490881	ACR15827,AOL01296,AMC01575,APP04613,ASM15010,AAT23833,AGS06171,ACS01429,ACV05160,ACP29540,ENG05536,MAC08475,MDD04232,OBD08128,OCO08143,ONV07464,OTA07497,OHS42714
E1151_B228_1	2	0.434717	ELM04675,ETB08150
E115_A1111_0	42	0.441275	ETV08478,ETV50109,LTT23815,LTT07169,LOT01330,OMB06801,OCN03362,OCE05894,OCE05893,OCO08029,OTA08381,ONV24576,ODM01812,OHS37008,OAQ00911,ORD00813,OBD04374,ENG05505,SNG19681,SPS09988,SSP11131,STP08571,SPT07721,SES07723,HGT23048,MPP07869,MDD04799,MDD04798,MAC13035,MAC13032,RBN01655,APU00795,APP00488,ASM05007,SSP00245,AAT33607,AAT33434,AAT33910,AOS00055,AOS18473,AAT33218,AAT28429,ASM19856,APP22029,ACS…
E11605_B5222_A3728_0	2	0.415691	ENG03105,AGS05125
E1164_B23_A1086_0	1	0.623023	HGT23268
E1164_B23_A1086_2	1	0.578767	OAQ07947
E1167_A299_0	19	0.317515	SAA05656,ACV05356,AMC01716,AOL04782,ACS03875,MDD05857,MAC06057,OCO07284,OMB02441,OTA05240,STP08936,OCE02671,ODM09054,OSM05732,HEH31874,OHS01411,OHS01413,ONV06431,OAQ06114,HGT17498
E116_B131_A152_0	1	0.499295	EGL06356
E116_B131_A152_1	1	0.364144	OEC01508
E116_B131_A152_2	46	0.422889	ETB06628,ELM02694,LTT10496,LCP01874,LTG03732,LTA00963,SBH02578,SPS03589,SSP02294,SNG12831,STP09352,SPT10305,SES16199,SAA02223,RBN04381,MAC12227,HGT02065,APU00236,AGS06753,AGS06752,ACM03082,ACP16735,AMC03818,AOL04819,ACS02366,ACR07483,ACV02140,APP22145,APP17815,ASM07237,AAT16607,AAT26314,AAT05059,AOS12980,AOS01746,AOS22140,AAT24600,SES11714,ENG05211,MDD05050,MPP05803,OBD03549,OCN02861,OSC03148,OSC…
E1171_B67_A969_2	1	0.725524	OAQ09525
E1172_A7274_0	19	0.48859	MAC08281,HEH27825,SES01126,STP10014,SPT09633,ODM12223,OAQ06390,ONV14531,OCO04650,OSM08720,ACR17733,ACV02981,ACS04628,AOL00084,AMC03474,AAT06275,AAT06879,APP13835,ASM05672,RBN13127
E1176_B562_0	1	0.43176	ORD04536
E1176_B562_1	7	0.494076	STP08463,SPT02505,HEH27082,SAA02793,ONV09386,SSP19835,SSP04547,SPS03453
E1187_B51300_A72_0	18	0.380558	SAA00521,RBN05550,SES06551,SNG14384,SNG14383,HGT00196,STP02119,SPT07727,MAC07878,LSM07269,ETB01975,AMC07633,AOL07168,ACS01274,ACV08215,AAT15014,AOS05698,APP33276,APP08532,ASM17797
E118_A117_0	49	0.33796	ACM00848,RBN19723,SBH01910,MPP05521,MDD06674,ENG15658,LOT14154,LTT10964,APU07559,HGT12797,AMC04957,AOL00661,ACV06225,ACR04025,ACS01426,ASM20819,APP33340,APP28871,AAT34219,AAT20486,AOS13279,AOS19832,AOS06971,APP28228,LCP03216,LPF00504,LTA00137,SNG15837,SAA07473,SES10730,LSM44180,LSM43022,SPS07844,SSP07743,SPT03122,STP10467,MAC11556,OCN02977,OSM09832,OCE03605,ODM08831,MEH06428,MEH07464,OHS27130,OAQ…
E1195_B116_0	20	0.34805	ETV17438,OCE09062,OAQ03191,OSM01538,OTA07904,OMB00141,ONV11917,OHS46583,SES13108,SPS15740,SSP01482,ASM17265,AAT14013,AOL07367,RBN08690,ETB08185,ELM00898,SAA02268,SPT10065,STP09345
E1196_B1290_0	1	0.50054	SNG15275
E1196_B1290_1	16	0.466264	SPT00385,STP08560,HEH13330,ACS01985,ACV03700,SAA05527,RBN05973,AAT28488,ENG08641,AAT33758,AAT27456,ASM12142,APP14214,APP20250,SPS14308,ACC03424,SSP01881,SES12175,LSM27813
E1199_B1531_0	4	0.435779	HEH06272,HEH13337,LTT21697,MAC05634,MDD04554
E1199_B1531_4	4	0.468174	OCO03032,OTA00825,OTA00826,OAQ01345,OBD05367
E11_A2626_0	49	0.456273	ELM05341,OEC00911,ODM14747,SAA04302,STP08552,SPT03969,SPS09396,SES14858,ACV07550,ACR18191,ACV03106,EGL07623,ACS01334,ACS02527,APP31920,APP00993,AAT03538,AOS10105,AOS16919,ASM04523,APP30507,APP30498,AAT00659,AAT05108,AOS03804,AOS14626,ASM21318,OSM01638,ODM12207,ODM03523,OHS37990,OCE22129,OCE22128,OCE06887,OCE06943,OTA04131,ONV25593,OCO01015,OBD06684,OAQ04801,OHS55655,OMB08711,STP08557,SPT06772,LCP…
E11_A2626_1	1	0.497032	ETV27839,ETV42610,ETV01655,ETV05726
E1200_B1306_0	15	0.391439	SPT10010,STP10430,MAC06955,ENG00184,RBN11179,MPP04475,MDD05900,ODM07644,ODM07643,OCE09458,OCE09457,ONV14210,OHS09721,OAQ02550,OTA08493,OMB07189,ACV01616
E1200_B1306_2	2	0.364982	HEH27048,SES09094
E1202_B1707_0	19	0.467869	ACC04339,APU03513,ACM01229,AGS02152,ACP07322,LOT23199,ENG15508,LTT07320,MDD02931,MDD02930,ORD06329,OBD00733,OMB06571,OCO06832,OCE10984,ODM26909,OHS40796,ONV02324,OTA03522,HGT23025
E1208_B1607_A1368_0	8	0.490719	OCN01841,OCN02630,ACP26414,OBD04544,MAC02984,OCO07132,ORD03363,OSC00223,AGS01467
E1208_B1607_A1368_2	8	0.491291	ODM18544,OMB02353,OSM05884,OCE08958,OAQ06794,OTA03365,ONV11945,OHS28850,OHS28849,OHS28853
E1209_B501_A202_0	1	0.666065	OAQ07267
E1210_B505_0	19	0.430307	ENG14704,MPP00636,ORD13772,HGT02274,SNG18670,SES08815,SSP06323,SPS06920,ACR10664,AMC07092,AOL00653,ACV09050,ACS05175,ACM02056,AGS05477,ASM20608,APP03249,AAT16535,AOS09383
E1211_B953_1	1	0.558898	OMB03045
E1211_B953_3	2	0.527248	ENG03634,MAC13822
E1211_B953_4	3	0.504477	ORD07942,ORD07818,OCN03772,ACV06189
E1211_B953_5	5	0.476429	AOS11423,AAT03756,AAT18241,ASM03737,OCN03659,APP01141,APP22762
E1211_B953_6	1	0.544415	SNG17738
E1211_B953_7	1	0.500702	MDD06039
E1214_B11702_A185_0	18	0.363135	ETV34008,ENG10773,HGT06010,AAT18260,AAT23094,APP09681,ASM13647,ACR18563,ACS02417,MAC09101,MPP11919,MDD02807,APU01006,ACP20391,LOT16064,LTT21336,SSP10042,SPS02218,AGS01450
E1219_A158_0	19	0.327193	OMB02538,RBN21015,STP09960,SPT08960,SES02740,SNG11304,HGT03925,APU06926,ACC04858,ACM04717,ACR15246,ACS07792,ACV00915,AMC03163,AOL03758,ASM18676,AAT19075,AOS18536,APP27551
E121_A94_0	54	0.466157	OEC01054,ETV55457,MEH02880,LTT04727,EGL09401,LCP02479,OCE02126,OHS53877,OHS53876,ONV15569,ACP14860,SPS07638,SSP01337,STP08935,SPT06073,ETB02510,ELM03078,SAA09458,HEH25875,SNG13380,SES03769,MAC12087,OBD04782,OCN05084,OCO01783,APU07964,ACM00890,AOS08765,ACC06931,AAT32192,AAT32197,ASM10544,APP26387,APP09959,APP16055,APP22366,ACS02565,ACV04948,ACR00407,AMC04065,AOL04241,OSC05010,LSM20785,LPF04814,LTA…
E1227_B46965_0	18	0.445792	OCO06554,APU03541,SAA02143,HEH17088,STP08686,SPT06524,SES10374,SNG14548,HGT11721,RBN14469,ACS03396,ACV01912,ACR04133,AAT13104,AAT27443,AOS07073,APP34083,AOL00369,AMC00788
E1229_B2655_1	13	0.567496	APU03715,AOS15007,AOS18974,AAT26098,AAT22011,MAC04882,LTG00529,SES01876,SNG11943,ACR18188,LOT05366,LTT05943,OAQ05745,MPP05559,MDD00101
E1229_B2655_2	2	0.595384	OBD07400,ORD03133
E1229_B2655_3	1	0.576577	OSC05454
E122_A56_0	53	0.356235	LTT21054,LOT09772,ETV55840,AGS03197,OMB06372,STP08542,SPT06792,SAA08182,SES06689,SNG13827,SSP08103,SPS19711,APU01740,ACM02507,ETB06081,ELM06816,HGT07517,LTA00381,LPF02514,LTG08095,LCP02935,LSM02043,LSM02042,OSM08474,OCE09678,ODM09463,OHS36495,ONV14159,OAQ08189,OAQ05798,OTA10072,OCO00874,ORD13173,OSC04637,OBD06672,OCN00110,AAT15947,AAT09915,AAT28110,AOS07850,AOS16322,APP34034,APP20134,AOL02647,AMC…
E1234_B9529_A7408_0	3	0.386253	OCO05288,OCE16774,OHS35535
E1236_B225_1	3	0.453113	LSM27983,ODM18675,OHS59844
E123_B2772_A34_0	53	0.455677	EGL03722,SBH04651,SSP11549,SPS11975,SNG11503,SES10763,SAA05614,SPT04409,STP09574,LTT16853,LOT19492,RBN16189,LSM39815,LCP03210,LTA00649,LTG06937,LPF04754,ETB00902,ELM07439,ENG05227,HGT14598,HEH11212,AOL03383,AMC09052,ACR16293,ACS07256,ACV07344,APP09485,APP02149,APP02513,ASM20267,AOS03824,AOS14601,AAT07551,ACM04158,ACC07955,APU04298,AGS00765,AGS00764,ETV37297,OBD07779,ORD03663,ORD01897,OEC01548,OCN…
E1241_B214_A311_0	17	0.446114	AAT04551,AOS15725,APP32732,ASM03596,ASM14106,ASM06296,AMC07396,AOL07444,ACR05713,ACS03438,ACV07738,OCO07102,ORD02450,OSC04913,OCN00581,SPS21780,SSP00632,MDD10803,MPP00927
E1246_B10887_A2027_0	15	0.536629	AOS03042,ASM01039,APP02823,AAT15454,AAT23477,AAT27025,OAQ02126,OTA06614,ONV08309,OHS03885,OHS03884,LSM16943,LTT21489,OCE15473,ODM07112,ACS04939,ACV01602,ACR14242
E124_A64_0	51	0.440856	ETV55742,ETV22678,EGL06493,OSC03911,OSC02103,OCN02766,SAA04900,STP08453,SPT06791,SES07675,SPS15834,SSP02185,ETB03594,ETB04843,ELM06324,ACM00927,AGS01285,ACC06788,APU00682,LTG07693,LSM23017,LCP02622,RBN12662,LTA00703,LPF00120,ACP17155,HEH22077,MDD08441,MPP03728,ONV23729,OTA09322,OAQ01607,OHS19818,OHS49699,OCE06386,OSM04743,ODM26480,AOL04023,AMC09489,ACS05837,ORD07761,ORD07908,ACV08899,ACR14548,OCO…
E1256_B2273_0	1	0.497038	MDD00770
E1256_B2273_1	2	0.393238	SES10414,SNG19030
E1256_B2273_2	1	0.384211	HGT16192
E1256_B2273_3	1	0.418011	OTA06491
E1256_B2273_4	1	0.591067	SSP02652,SSP02651
E1256_B2273_6	1	0.39726	MAC06152
E1256_B2273_7	1	0.580128	OBD03419
E125_A66_0	54	0.383454	ENG15638,ELM07634,ELM07633,ETB05499,MEH05444,OCE15652,OSM02616,OMB08694,ODM15537,MPP04576,MDD10703,OHS21144,ONV26226,OCO05328,OAQ03602,AOS15251,AAT21802,APP13802,APP27468,APP03519,APP25910,ASM11451,AOL07247,AMC07587,ACV03813,ACR05259,ACS01475,HGT10247,HEH25499,LTA02953,LTG07987,LPF01121,SBH02434,SPS01542,SSP12205,STP08490,SPT05317,SAA02117,SNG16011,SES11057,MAC11555,ACP23220,LOT20282,LOT24005,RBN…
E1264_B930_0	19	0.275326	HEH14300,SPS00240,SSP06428,MDD11608,MPP01319,ACM00252,AGS01052,ENG04448,ACC02137,MAC05983,OBD05757,ORD11613,OCO07001,OHS48541,ODM03184,OAQ03376,OTA06934,ONV18417,RBN19607
E1266_B3156_0	18	0.535589	ENG09610,AGS04171,OMB05775,ELM04609,MAC10526,OTA03435,ONV16409,OCO02064,OBD02371,ORD05402,OCN05816,OSC03073,ODM03079,OHS34898,OHS34899,MDD12181,MPP06259,ACM02310,APU07882
E1268_A3120_0	17	0.352984	LOT07076,SSP05929,SPS00751,MPP06689,MDD06809,STP11270,ELM08096,ETB05884,AGS04458,APU05894,OCO00373,OTA03678,ONV07275,OHS31223,OHS47650,OHS47648,ODM14037,OSM10355,OCE15358
E1270_B2009_A1238_0	3	0.556223	MAC03675,MPP00267,MDD09389
E1270_B2009_A1238_1	8	0.50944	OCO01888,ONV08078,ONV14703,OCE08159,OCE01839,OCE01840,OSM07201,OHS59360,OHS42554,ODM15177,ODM15175,OTA06811,OAQ06054
E1270_B2009_A1238_3	1	0.598993	ETV25919,ETV52639
E1271_A1243_0	16	0.397907	ONV14277,ONV15745,OHS29031,ODM05344,OTA07048,OTA09619,ORD10324,OMB02894,OCO01378,OCO04881,HGT24308,ACC08303,ACM03409,AGS02028,MAC12900,SSP06845,SPS23034,ACP13115,SBH02406
E1272_B22632_0	19	0.258111	OSM05458,ODM23792,OCO02999,ORD05009,OCN06048,MAC08481,SSP06542,SPS18131,SAA03013,SES13236,STP11124,SPT00517,MDD01239,MPP10859,OMB08119,OTA01685,OAQ02990,ONV23700,OHS06357
E1277_B996_0	16	0.36325	AOS10226,ASM05629,ASM13162,OTA03037,MDD04142,ENG01023,MAC06958,APU03464,AGS05998,AMC06388,SPT03939,HEH18211,SNG17595,SPS04529,SSP10073,APP19687,AAT27967,AAT30256
E1292_B401_0	11	0.441008	OMB06639,ACM00371,ACM00102,OCE07340,ODM23599,OHS38474,OHS34651,OSM04936,OSM04434,OCO06376,ASM17061,ASM15611,AOS13135,AOS03440,AAT21870,APP27089,APP04576,APP27563
E129_B1619_A1584_0	20	0.585983	OSM10729,OAQ07596,OCE13600,ODM24022,OMB01361,OCO04567,OTA09817,OHS08490,OHS08491,ONV14798,SES00490,RBN03803,HGT19370,STP09038,STP11603,SAA08157,LOT21965,OBD06702,ORD08492,ORD15043,OCN05447,ACP01351,SBH04494
E129_B1619_A1584_1	17	0.630138	AOS07120,AAT13999,AAT20481,AAT34209,AAT32023,ASM19137,APP24122,AOL02217,AMC08615,ACS05131,ACV05223,ACR14142,AOL06915,ASM07762,APP25458,AOS01010,AOS16661,AAT10477,AAT17237,AOS07135,AOS02631,APU02277,AGS02107,ACC00456,ACM00623,APU03988,ACC04337,MAC04718,ETV30512,ENG01442,LCP00572
E129_B1619_A1584_2	2	0.686927	RBN19202,MAC12297
E129_B1619_A1584_3	3	0.65939	SSP00838,SPS05528,HEH32571
E12_B85_A35_0	2	0.478691	ENG05502,ETV37358,ETV08615,ETV16089
E12_B85_A35_1	51	0.511386	LTG02248,LPF00627,LTA00639,LSM25088,LSM12439,LSM39769,HEH05645,ASM11443,ACS05114,ACR17926,AOL04955,AMC03688,AAT11500,AOS19824,AOS06967,AOS13290,APP00283,APP00284,ASM18763,RBN19035,SPS02068,SPS02066,SSP02221,MAC04621,OHS00363,OHS00362,OHS49326,OHS49324,OHS66472,OSM05738,OBD02498,ODM17290,ODM17292,OCE06495,OCE06496,OCO05655,ORD11981,ORD05464,OCN02855,OSC02318,ONV23096,OAQ00471,OTA04196,ACP10494,HGT…
E1300_B256_A1167_1	2	0.537981	MPP09691,MDD11175
E1300_B256_A1167_2	1	0.533597	MAC11095
E1300_B256_A1167_4	1	0.915367	ONV03833
E1318_B793_0	5	0.430604	LTT09226,ONV23130,OHS07274,OTA04684,ODM23537
E1318_B793_1	1	0.430508	HGT13592
E1318_B793_3	2	0.439637	SAA04712,HEH22457
E1318_B793_4	1	0.425067	OCO03569
E131_B4121_0	1	0.466667	LOT08048
E131_B4121_1	45	0.41178	ELM02093,ETB03488,ACM01586,LSM16362,LSM16363,LTG04722,LPF01917,LTA01412,LTT03881,HGT04076,ACC03594,OCE19893,OCE12653,OBD06950,ONV14590,ONV15532,OHS23690,ACP00656,ODM20792,OCO03154,OMB05192,OSM03440,ODM20793,OAQ06585,OTA07554,OCN00674,OSC03095,OSC01456,ORD04087,ORD09826,ENG13374,RBN15890,SSP10888,SSP14873,SPS16499,SES12932,SAA01874,STP10048,SPT05442,ACV05103,ASM07172,AAT00078,AAT21883,AOS12259,APP…
E1331_B14256_0	16	0.384305	ENG15699,MPP11635,MDD09328,MDD08924,ODM11210,OHS31973,SPT01129,OSM05186,OCO02169,OAQ07620,OTA02381,ACV02096,ACS02241,ASM19156,APP26618,AAT31404,AOS01633,AAT10722
E1333_B83629_0	18	0.26687	SNG14577,SSP09946,SPS15873,OCE10497,ORD02256,ODM08001,ONV15509,OTA07985,OHS11676,OCO06625,MAC03271,LSM07853,ASM08760,APP34109,AOS16483,AAT33138,ACM00145,AGS02116
E1336_B2528_A10984_0	17	0.316899	SPT10230,STP08912,OCE17950,OAQ05528,ODM12289,OTA05223,ONV07208,HGT11583,OCO08497,SPS03868,SSP04543,ORD11640,OBD05686,OCN03324,ETB08343,ONV00323,OHS06746,ASM22073
E13377_B152_A37_0	2	0.616687	HEH16915,HGT21377
E1337_B1540_A837_1	14	0.573604	AGS02348,OSM04788,OHS07801,APU03712,OCO07043,ELM03889,OCE01760,OMB02376,OTA00351,ONV09671,OAQ00924,OAQ00927,MDD00358,MPP01428,MAC07327
E1337_B1540_A837_2	1	0.580358	SAA00979
E133_B1342_A8203_0	1	0.556057	HEH30032
E133_B1342_A8203_1	1	0.618916	SNG15939
E133_B1342_A8203_2	3	0.634583	MDD10058,MPP09881,MAC13974
E133_B1342_A8203_4	24	0.656661	APP12655,APP24483,AAT12158,AOS13465,ASM03670,ACV01094,ACR18174,ACS08956,AMC04037,AOL05092,ACP22286,HGT02070,OAQ04000,OTA10042,ONV14158,OHS34178,ODM19565,OSM10132,OCE10559,OMB08480,OCO09499,OBD05283,ORD16047,ORD08877,OSC01571,OSC02741,OCN04511
E133_B1342_A8203_5	6	0.620257	LOT19396,LOT10613,LTA02300,LPF02231,LTG03937,LCP02356,LSM00174,LSM20387,LSM14764,LSM14765
E133_B1342_A8203_6	4	0.576426	ENG04976,ETB07773,ELM04513,OEC01321
E13411_B59146_0	2	0.397533	HEH29992,LSM25284
E1343_B388_0	16	0.545446	MAC13335,MDD10629,MPP07791,OCN02275,RBN06229,ODM12719,ODM12720,OAQ06396,OTA04987,OTA04983,OHS02016,OSM04889,OSC00941,ORD14734,OBD00718,ONV15996,OCO01760,LTT00906
E1344_B3589_0	17	0.531542	OBD05668,ORD16233,OCN00485,ONV15914,OCO06126,OTA06433,OAQ07342,OHS53379,OHS53378,OMB08784,STP09245,SPT09720,SES02561,SNG14250,ODM19411,SPS07622,SSP14313,OCE11546
E1346_B23929_0	3	0.528314	LSM34321,OSM11657,OHS66638
E1346_B23929_1	13	0.524416	MDD00503,MPP08490,APU00357,ACC00280,ACM00205,AGS05674,ACS06641,ACR11185,ACV04832,ASM19691,APP07949,AAT27267,AAT17092,AOS00961
E1347_B881_0	2	0.501223	SSP01197,SPS08616
E1347_B881_1	11	0.524093	MPP10866,MDD09754,OBD06346,OSC02733,OSC01584,OCN00731,ORD04175,ORD02037,APU07801,AGS06048,ENG04347,HEH29651,OMB08660
E1347_B881_3	1	0.531113	ELM00087
E13531_B36_0	1	0.705357	OAQ09593
E13531_B36_1	1	0.621302	OTA11115
E1359_B2919_0	16	0.345651	HGT11030,OHS27109,OAQ01141,ODM24896,OCE01884,OTA04935,ONV23177,OCO08957,HGT09453,AMC00360,AOL01183,ACS04559,ACV04131,ACR13914,OCN04958,ORD00619,OBD06912
E1368_B14034_A225_0	16	0.307435	OCE04398,ACP10360,OAQ02462,MDD10289,MAC04689,SAA04761,SSP16393,SSP07835,SPS14228,ONV15840,OTA05154,OHS59717,ODM17561,ACR14567,ACS00551,AMC04572,AOL07489
E136_A9_0	54	0.370626	ACM00170,ACM00138,MEH02621,EGL02522,ACP13707,MAC06906,ENG04371,ELM03346,ETB03290,LTG06309,LCP01638,LTA00075,LPF01634,LOT18648,LTT00373,LSM07167,SBH01961,SPS12792,SSP05019,SPT09235,STP09881,SAA07869,SES07870,SNG18781,RBN12841,HGT09087,APP20529,APP11543,ASM09488,AAT28870,AOS04161,AOS14197,ACR16405,ACS02795,ACV06788,AMC06998,AOL05912,MDD06787,MPP03121,OEC01253,ETV58363,OBD03380,OSC03039,OCN01327,ORD…
E1370_B445_A487_0	1	0.676904	OAQ07776
E1370_B445_A487_2	6	0.661462	SNG11025,ACC00148,ACM04765,AGS02803,STP00248,OTA11085
E1377_A136_0	17	0.332054	APU05915,SPT01778,STP05256,SSP05176,ENG05601,ACP00946,MDD10394,MPP05256,RBN16559,AOS18377,AAT10637,ASM10732,APP14565,AMC06447,AOL01980,ACS00893,ACV05950
E1380_B302_A1260_0	17	0.257252	RBN16654,OCO06555,OTA00938,OHS11600,ONV14814,OAQ03939,OCN04640,ODM12361,MPP01286,MDD05447,HGT02683,AMC06956,AOL05982,AOS03287,AAT23286,ASM00510,APP11814
E1382_B4623_0	6	0.453096	ORD16432,SNG17314,OCN03785,MAC10569,MDD11647,MPP02058
E1382_B4623_1	1	0.44224	OMB01535
E1382_B4623_2	1	0.416342	ENG00878
E1382_B4623_3	8	0.422902	OBD08007,SPS03187,SPS03179,SSP01314,AOL06453,AMC07043,SPT04730,STP09333,RBN07641
E1383_B77831_0	17	0.386801	AOS16231,APP04246,ASM19652,ACV04534,ACR01060,AMC07665,ACS01712,AOL05176,HGT06183,ENG00903,LTT24424,MPP12304,MDD01081,RBN11007,SPS18935,SSP00765,SES07632
E1387_B328_A4448_0	1	0.567529	HGT21875
E1387_B328_A4448_1	16	0.449951	LCP03204,ELM06078,ACV06356,AMC09314,AOL03259,LTG02974,OBD02337,ORD06634,OCN01728,OSC05356,AGS04745,HEH18919,ACP07234,ACC08728,APU06652,ACM03204
E1393_B1443_0	1	0.56646	SBH04415
E1393_B1443_1	1	0.572917	SPT09049
E1393_B1443_2	1	0.420901	SAA06060
E1393_B1443_3	1	0.805107	ONV04980
E1393_B1443_5	2	0.540039	SSP14875,SPS16691
E1395_B4323_0	15	0.295211	RBN19129,OMB02350,SNG11348,SPS16423,HGT08564,SES12822,APU00967,OAQ00510,ONV23309,ODM24175,APP19859,AOS08279,AAT06923,AAT06847,AAT02504,ACC02028,ACM00566
E1397_A516_0	17	0.321655	OMB02379,HEH14719,ACS02734,ACV00483,ASM12965,APP00631,AOS09400,AAT30304,SNG12730,STP09134,SPT00665,SPS26244,SSP00069,OHS30466,OTA07750,ONV10170,RBN01250
E139_A86_0	50	0.301392	EGL07453,LTT08142,LOT14437,ACP05180,ACM03053,ACC03492,APU02643,AGS04016,HEH25885,SPS04709,STP06773,SPT01765,SES01005,ORD16210,ORD14490,OBD00041,OCN04569,OSC05485,OMB08435,ODM24958,OHS21296,OHS21295,OTA00269,ONV23722,OAQ01083,OSM09630,OCE00483,OCO06972,ENG05446,ELM07927,ETB07949,RBN21387,SBH02538,SBH02189,MEH05368,MDD09527,MPP06155,HGT15397,AAT34117,AAT13303,AAT03205,AOS04389,ASM11746,APP33653,APP…
E1401_B17701_A238_0	13	0.343306	ACP23194,ACR17040,HGT08239,ACS01646,ACV05438,SSP04301,ORD07784,OSC02208,LSM04337,APP03904,APP02600,APP02597,APP16312,APP16325,AAT29173,AOS15959,ASM18793
E1403_B7723_0	10	0.383098	ORD15371,OSC01475,OCO08332,MAC07400,OAQ05187,ONV14946,OHS11333,OCE07266,OCE07267,ODM15522,LOT00284
E1403_B7723_1	2	0.36488	MPP03237,MDD04271
E1405_B2390_0	17	0.518096	ENG09081,RBN13586,SNG15698,OBD03946,OMB08481,OCO03842,OHS37732,OAQ01272,OTA02121,OCE03992,MDD11749,LTT06426,LOT23452,APP05758,ASM06952,ACS09461,ACV07657
E1407_B2675_0	2	0.574153	ENG14856,LTT23456
E1407_B2675_10	1	0.588235	SPT02546
E1407_B2675_1	1	0.62845	SSP04545
E1407_B2675_11	1	0.763966	ONV21330
E1407_B2675_12	1	0.719745	MDD11907
E1407_B2675_13	1	0.673076	MPP02868
E1407_B2675_3	1	0.647308	SAA04236
E1407_B2675_4	1	0.676471	RBN17659
E1407_B2675_7	1	0.532419	SNG12816
E1407_B2675_9	2	0.466841	ASM15556,OCN04299
E1408_B1657_0	1	0.43079	OAQ08065
E1408_B1657_1	1	0.432768	SES13212
E1408_B1657_2	1	0.433677	LTT00246
E1408_B1657_3	1	0.537891	ONV14076
E1408_B1657_4	12	0.496269	OTA01818,OHS65965,HEH28877,RBN14757,STP00387,SPT06618,OCE11809,MDD00239,SPS16294,SSP04760,MPP01379,MDD05647,OCO09006
E140_B184_0	1	0.445113	OCN01839,OCN00655
E140_B184_1	1	0.697485	ETV43549,ETV29677
E140_B184_2	1	0.390909	LTT24000
E140_B184_3	1	0.501952	MEH02746
E140_B184_4	3	0.457235	LOT24867,LCP01513,LTG00422
E140_B184_5	11	0.475429	MPP11533,MDD08031,MPP01217,OCE03279,OCE03278,OSM06359,ODM22178,OHS00948,OTA04891,OTA04892,ONV23987,OCO06416,OMB02793,ORD05146
E140_B184_8	1	0.557164	HGT05390,HGT05396
E140_B184_9	4	0.528112	RBN19316,STP09986,SPT01105,SBH00434
E1410_B719_A2236_0	1	0.417748	ORD04530
E1410_B719_A2236_10	1	0.551546	MEH03991
E1410_B719_A2236_1	1	0.466667	SPT00819
E1410_B719_A2236_11	1	0.589088	MDD01841
E1410_B719_A2236_12	1	0.503922	SPS02482
E1410_B719_A2236_4	1	0.548913	MAC08594
E1410_B719_A2236_5	1	0.549601	ETV24344,ETV41738,ETV41896
E1410_B719_A2236_6	1	0.542447	MDD07250
E1410_B719_A2236_7	1	0.586735	OSC02853
E1410_B719_A2236_8	1	0.482458	MPP01511
E1410_B719_A2236_9	1	0.398936	ETV58105
E1411_B39453_0	7	0.465003	ONV23605,OTA01278,ODM04395,OAQ00635,OHS05767,OHS12119,OHS62860,OCE01031,OSM05369
E1411_B39453_2	3	0.448331	OBD02767,OSC02907,ORD14750,ORD15918
E1411_B39453_3	1	0.489826	OCO03782
E1412_B707_A943_0	1	0.637681	SSP04623
E1412_B707_A943_1	1	0.52381	EGL00914
E1412_B707_A943_2	1	0.466426	OAQ01163
E1412_B707_A943_3	1	0.479338	OHS00812
E1412_B707_A943_4	6	0.43677	AGS02608,MDD11894,MPP03551,OCE23252,OCE13362,ODM18981,OTA03993
E1412_B707_A943_5	1	0.472296	OCO05666
E1412_B707_A943_6	1	0.390265	OSC03821
E1412_B707_A943_7	1	0.428571	ETV44672
E1412_B707_A943_8	2	0.416898	ORD01703,OBD00139
E1412_B707_A943_9	1	0.46687	ONV19147
E1415_B978_A2611_0	15	0.456045	OCO04422,MPP10898,MDD07413,SBH04737,MAC10707,SSP11072,SPS09762,SAA01705,HEH23769,OAQ00685,OHS40123,OHS40122,OHS40121,ONV14359,OCE23847,OTA00131,ENG01437
E1419_B8266_0	16	0.412402	MPP10224,MDD11229,ACP29920,MAC12429,OCO01266,ORD04821,OTA00544,OHS37110,OAQ06786,OBD08489,OCE00900,OCE00899,OMB02674,ODM21441,OSM00651,ONV25281,AGS01431
E141_B93805_0	47	0.607855	OEC00073,HEH12335,MEH05421,MEH06270,SAA04386,SSP12648,LOT16212,ELM05627,LTA03633,OSM01065,ACM01884,ONV14444,RBN11842,OSM00016,OHS55230,EGL08517,ETV14021,ETV59451,ETV51201,ETV51194,OTA10720,ODM17911,SBH00737,OCO03318,OCE11473,LPF05276,LTG07880,LTT16862,SNG12295,SES07871,OSC03506,OCN00328,ORD16619,AOS19188,OBD05714,ACC09001,AOL06358,MDD00791,MPP02238,APU00708,LSM15004,LSM23364,MAC02332,AOS06899,ASM…
E1420_B52659_0	14	0.405921	MDD06184,MAC13390,OBD01276,ORD15170,ORD10056,OSC01781,OSC03833,OCN00865,OMB09183,OTA05871,OSM06476,ONV14598,OCE07628,ODM07520,ODM07523,OHS56847,OCO00148
E1422_B15583_0	13	0.36227	AGS05246,EGL05553,OHS60683,ACM04698,SAA05158,LTG06016,APP17668,AAT29491,AAT29577,ASM16700,AOS14770,ASM14103,ACV07526,ACR08609,ACS08348
E1422_B15583_1	1	0.359649	ONV15922
E1424_B23930_0	13	0.44704	MDD06501,MPP03966,AAT09168,AAT01259,AAT00079,AOS22185,ASM12286,APP12542,APP01819,ACV06657,ACS01392,ACR09499,APU00373,ACC07877,AGS05673,ACM00196
E1425_B2442_0	9	0.444072	ACR05016,ACV00255,ACV00471,ACS05275,OTA04038,OHS10888,OCE06474,ONV09105,OAQ01188,ODM01554
E1425_B2442_2	2	0.482081	MDD08628,MPP02766
E14272_B12261_1	1	0.999834	ETB02287
E1428_B2926_0	14	0.369703	SAA05379,SES07493,OMB07478,AOL01394,LOT22672,ENG08922,MAC02597,MPP12287,MDD09761,ETV06665,ONV25043,AGS07086,SSP00473,SPS20155,SPS20147,SPS20153
E142_B724_A127_0	3	0.677356	ENG05377,MAC09843,MEH03705
E142_B724_A127_2	1	0.695161	ETV29122,ETV47709
E142_B724_A127_3	17	0.722409	OTA01558,ONV23561,OAQ02235,OSM06724,OHS58655,OHS58652,OCN03575,OSC01539,OBD03287,ORD07182,ODM03373,OCO07469,MPP08620,MDD04604,OMB07944,OCE01547,ETB07937,ELM07942
E1433_B110_0	16	0.433723	AMC00514,AOL03023,ORD07396,HGT03126,ASM21419,AAT32145,AOS17427,APP15697,ACV06158,ACS08678,RBN07043,SPT04616,STP05336,SAA02321,SSP10242,SPS16989
E1434_A672_0	16	0.379619	OCO05520,OMB02574,ONV05872,ODM06158,OCE06266,OAQ00607,RBN07515,SSP11556,SES01789,HEH04881,SAA02420,HGT07962,STP05150,SPT08328,AMC00555,AOL03564
E14415_B4846_0	1	0.494533	OSC04872
E1442_B859_0	4	0.443058	OBD01744,ORD00043,ORD10237,OCN02394,OSC04387
E1442_B859_1	10	0.427794	MPP02412,MDD03745,ACP01110,HEH18952,ACR14490,ACV04307,AMC03219,APU06705,SAA03022,ACS00415
E1442_B859_2	1	0.702523	ETV01367
E1444_B784_A213_0	1	0.621918	OAQ07265
E1448_B4187_0	16	0.518269	OMB01219,ACV08889,ACR17763,APP28878,ASM13494,AMC05084,ACS06005,SES02667,RBN08535,SPT09004,STP09360,SAA08642,OCO01366,SPS20094,SSP04722,HGT15647
E144_A137_0	54	0.399172	ETV11259,ETB07624,ELM01289,MAC14754,AGS07001,ACM04626,ACC06541,APU00214,MPP10848,MDD06547,OMB02914,ONV09532,OCO07180,OHS45056,OTA00468,OAQ00028,ODM06675,OCE02402,OSM09761,OEC00079,HEH31266,OSC03589,OCN03139,OBD01293,ORD12936,ORD10370,RBN16979,HGT18703,ACS02039,ACR01354,ACV03176,AMC03766,AOL02059,AOL01873,APP31667,APP09284,ASM18803,AAT14063,AOS15584,AOS01267,SSP09367,EGL07820,SES14664,SPT08957,STP…
E1450_B1617_0	15	0.506669	ACS00131,AAT33342,AOS16634,ASM00527,APP23479,AMC05752,SNG14241,OAQ04727,ONV23086,SBH04708,SPS23496,SPS23494,LSM25713,SPT10285,HEH32553,MAC13735
E14515_B259_0	1	0.715278	ONV13951
E1452_B683_A52_0	15	0.415334	ACC03440,APU05680,AGS05005,AGS05006,ACM01250,ACV05685,ACS06339,ACR11893,AOS14142,AAT23023,APP17755,ASM12500,MEH04536,MPP11373,MDD11211,RBN03496
E145_B5693_0	10	0.537328	RBN17067,OAQ09012,OAQ02847,OCO08806,ODM10319,ODM10324,ODM10322,OSM09624,OCE09561,OCE11616,OTA03372,ONV26100,OHS29760,OHS47614,OHS50147,OBD04815
E145_B5693_2	2	0.565088	HEH10689,SPT01513
E145_B5693_4	2	0.702289	SES11384,SNG16635
E145_B5693_6	15	0.522992	LTG04172,LTG07070,LPF02305,LCP00301,LSM35015,LSM32206,LSM32207,HEH24200,SAA01957,LTT08976,ETB05526,ELM07666,LOT03354,MPP09410,MDD09475,OEC01859,ENG04447,LTA02727
E1470_A10328_0	16	0.347503	SPT03544,STP08523,SSP06823,SPS02241,ACR01519,ACV01613,ACS01690,AOS05799,AAT05238,APP26431,ASM14443,AMC09810,OAQ01315,OTA07732,APU07607,ONV06812
E1471_B23782_0	16	0.212016	AOL04486,MPP10403,ENG01591,ODM27236,OCO06167,OAQ00245,OTA06858,OHS48746,ONV01104,MAC08520,AOS13436,AAT28396,APP11322,ASM21623,ACS03886,ACV03036
E1476_B11168_0	14	0.455354	ACS00066,ACR15221,AOS15676,AAT12772,APP17182,ASM20751,ASM18911,OCO06194,OTA07493,ONV07438,ONV17759,OHS24144,ODM21217,OSM08377,OCE06269,ENG09470
E1478_A73_0	16	0.319341	APU05624,OCE06355,OSM03177,LTG03155,LPF03563,MAC10256,OAQ06365,HGT10185,ACS08020,AAT09986,AOS21136,APP10865,OTA05397,OHS54839,RBN01712,ODM17030
E1483_B4221_0	15	0.383898	ACS01207,ACV05229,ACR17067,SSP08325,SPS18727,OHS39428,OHS39425,ONV23025,SES01427,OBD01376,OCE24817,ENG01555,OAQ03921,ACC03252,APU07789,ODM04296
E1485_B3446_0	16	0.349173	OCO05389,OTA02471,OHS64239,OAQ05952,AAT03449,ACM03083,ACS02645,ACV03075,ACR19158,AGS04820,OBD04241,ORD05738,OSC02069,MDD11221,MPP01365,MAC09356
E1489_B1048_A2624_0	14	0.605233	ENG00695,OAQ00687,OTA03786,OHS13521,ONV24523,OCE15889,SSP04269,SPS24530,SPS24526,SBH01919,SBH04026,SAA01706,OCO01153,MAC01830,MDD07448,MPP09367
E148_A91_0	50	0.291093	EGL04128,LTT20312,LOT17575,OEC00523,LSM24287,LSM28218,ENG01384,AMC00443,AOL03796,ACR10801,ACV03079,ACS08500,AOS03186,AAT17065,AAT01042,AAT33770,ASM07263,APP15910,APP21154,APP31199,AOS08258,AOS16224,RBN02925,ETB07228,MAC05403,SPS18521,SSP02149,SAA08822,SES08895,SNG12913,STP06363,SPT06963,ACC02649,APU02585,ACM02232,AGS03209,SBH01511,OCN03393,OSC00344,ORD00515,OCO02752,OSM10558,OHS19020,ODM26865,ODM…
E1494_B1580_0	15	0.519598	HGT14043,SES05115,SPS12584,SSP06972,STP01553,SPT05435,SAA04760,HEH29294,OCO06423,OMB04538,ONV10071,ODM16445,OHS06954,OHS06952,OTA00758,OCE10400
E149_B1105_A908_0	1	0.56893	ETV53523
E149_B1105_A908_1	1	0.56567	EGL08341
E149_B1105_A908_2	41	0.598738	OCE15427,APU02046,AGS03339,ACM03769,ACP26540,MDD08366,MPP09906,ACC00898,HGT02379,OMB05812,ORD09884,ORD15300,OCN02784,OSC05567,OSC05265,OBD00409,OHS40359,OHS40356,ODM06037,ONV22912,SBH00581,SES15405,SNG16039,SPT01772,STP09421,AAT21905,AAT24022,AOS01781,APP34517,APP08701,ASM00241,AMC04092,AMC06744,AOL04837,ACV03745,ACS04128,ACR10232,SPS18009,SPS04105,SSP15615,SAA09314,RBN20615,LTT03581,LOT19484,HEH…
E149_B1105_A908_3	1	0.593525	OEC01885
E149_B1105_A908_4	7	0.568837	ELM06519,ETB04648,ENG01033,LSM15853,LCP02266,LPF02401,LTG07915
E14_B130_A9031_0	54	0.547096	ONV15593,ONV23871,ONV23434,OSM08942,OHS32567,OHS08037,OTA10208,OCE12935,OCE12937,OCE13035,OCE24121,ODM16910,ODM16904,OAQ00345,OAQ03810,OAQ03809,OCO01731,OMB08886,OBD00731,ORD03741,OCN00389,OSC03762,OSC01380,ACP31321,AAT14438,AAT26261,AAT06915,AOS11399,AOS00940,AAT18109,APP27555,ASM21491,ASM19334,ASM01937,ACR05516,ACV05357,AOL06988,AMC01804,ACS03479,STP09931,SAA07761,SAA09328,SNG15479,SPT00091,SES…
E1501_B24114_1	1	0.418522	MAC04574
E1501_B24114_2	5	0.413921	OCN00319,OSC04987,OBD05191,ORD11568,OMB06701
E1504_B828_A1622_0	14	0.465918	APU01490,ACM02548,HGT06409,SPS24047,HEH29820,AGS06149,SPT06627,STP10154,SES12693,OCO01044,ONV10548,OTA07931,OHS52281,OAQ02168
E1504_B828_A1622_1	1	0.447562	RBN12213
E15091_B1983_0	2	0.419808	ORD09202,APP20775
E150_A261_0	1	0.444325	OEC00932
E150_A261_1	51	0.395884	ETV47209,ETV56398,OSM00169,LTA02132,LPF00341,LCP01042,LTG07852,LSM21514,LTT18289,SPT07352,STP08458,SNG11447,SAA04510,SPS08617,SSP18384,SBH03088,SBH03038,SES11424,EGL07389,MEH08089,MEH04624,OCN02756,HEH15718,ELM07735,ETB05599,ASM01842,APP24865,APP00187,AOS12892,AAT16957,AAT17936,ACS03193,ACV01376,AOL06863,AMC01908,ACR04935,HGT01469,OBD01998,MDD00638,MPP00449,ORD13631,ORD11220,LOT24721,RBN16205,OAQ…
E1510_B442_0	1	0.403387	MAC02112
E1514_B14586_0	2	0.555155	STP03128,SPT03318
E1514_B14586_1	1	0.552208	SES11245
E1514_B14586_3	8	0.472654	ACV02279,ACV07513,AOL02967,AMC00005,ACR02472,ENG03390,MAC10635,HGT00289,ACS03827
E1514_B14586_4	1	0.583207	SNG13226
E1514_B14586_5	1	0.444573	OHS33214
E1520_B44_1	1	0.506346	HEH32952
E1520_B44_2	1	0.473684	RBN20618
E1520_B44_3	1	0.51738	HGT19246
E1520_B44_4	1	0.68254	OTA11016
E1521_B50565_0	13	0.50292	SPS18190,SSP01034,SES04647,SPT05274,SNG13372,ACS05113,AMC02025,ASM01164,AOS04477,AAT07925,AAT05918,APP03881,HGT19929,OAQ03444
E1521_B50565_1	1	0.553241	ENG01759
E1524_B220_3	1	0.641026	OAQ08930
E1531_B1778_A1047_0	1	0.465645	LTT03654
E1531_B1778_A1047_1	14	0.429326	SPS09562,SSP10682,ACS00714,ACV02670,OCO02407,ACR09751,AOL00098,AMC05404,APP00504,AOS20404,AAT00876,ASM15405,RBN16672,MAC13205
E1533_B89581_0	14	0.37149	ACV01805,ACS08177,AOL01289,AMC05509,ASM18329,AOS13414,AAT03910,AAT31102,APP31747,ACC03735,SNG13858,SPS16057,SSP13653,HGT13224,ENG00598
E153_A1170_0	52	0.39348	HGT12112,LSM02362,LCP03187,LTA00423,LTG07605,LTT17707,LPF00029,MPP03026,MDD05760,OTA08434,AMC06372,AOL02171,OEC01051,APU05577,ENG01257,APP24586,ASM12305,AAT31135,AAT10372,AOS07878,AOS15729,ACP23279,AGS02011,ACC02867,EGL00657,MAC02050,HGT10608,SAA01932,LOT01737,MEH05777,ACR15055,SPT03822,STP10612,SSP05493,SPS16725,SNG14815,OCE06998,OAQ05667,ONV15285,ODM05214,OHS61282,HEH07292,OCO05063,OBD01831,ETB…
E1543_B2125_0	13	0.448399	APU02777,AGS02172,ACM02492,ACC08027,AOL00715,AMC08486,ACR10071,ACS08830,AOS17495,AOS18564,AAT25735,AAT02628,APP15665,ASM04013,MPP11118
E1546_B50_1	1	0.846267	ONV22688
E1546_B50_2	1	0.50164	OTA11093
E1548_A70_0	15	0.343246	ENG01466,OEC01638,ASM15886,APP27737,AOL00215,ACV06803,ACS02596,SPS00027,HGT14716,HEH22366,SPT01685,STP00399,OMB06333,RBN07214,ETV49769
E154_A190_0	54	0.385695	ACP10794,AOS07555,AOS16454,AAT17341,ASM10943,APP27904,APP27906,ACV01065,ACS09107,ACR13796,AOL01698,AMC06459,SAA02748,SPS20868,SSP00259,SNG13688,SES02053,STP00415,SPT04377,SBH01346,SBH02677,AGS03845,ACC01371,ACM02186,APU07050,OCO07995,OBD02437,ORD15026,HGT10229,OCN03836,OSC03757,MDD00904,MPP02914,MAC12830,ODM16589,OCE11038,OHS64437,OHS64436,ONV06820,OAQ03326,OTA06416,OMB02729,HEH06372,LSM22443,LTG…
E1550_B7236_0	11	0.459315	ACM01016,ACC08901,AGS04915,MAC07362,SBH04404,AOS13779,AAT24087,AAT06604,APP22274,APP19142,ASM03391,ACS03852,ACV03864
E1550_B7236_1	1	0.463744	EGL08572
E1550_B7236_2	1	0.568681	MEH04766
E1551_B582_A1185_0	1	0.865854	ONV13912
E15531_B2143_1	1	0.587852	MAC10078
E1553_B2219_A1827_0	15	0.417239	OHS52429,OCO08245,AOL04685,MAC09394,OAQ00420,OTA08255,ONV25709,MDD10663,MPP12277,ACS06618,MEH06813,ENG05391,SSP03878,SPS09918,HGT22222
E15573_B4466_0	2	0.313965	ETV40633,APU03344
E155_A126_0	55	0.434894	OEC01905,ETB08296,ELM01011,EGL05587,ETV52342,LTT21330,LOT04534,LSM07363,LCP00983,LTG03823,LPF01982,LTA02939,HEH32025,ACP23431,AOL05478,AMC07855,ACR11255,ACV01770,ACS01356,ASM12270,APP25342,AOS21570,AOS22338,AAT10802,AAT06512,ACM03145,APU03020,AGS03138,ACC09670,MAC10930,MPP02864,MDD10555,ODM07579,OSM05302,OCE00360,OTA02785,OMB06941,OAQ03895,OHS62278,ONV15868,OCO04856,OSC01520,ORD17188,ORD05063,OCN…
E1562_B5062_A3820_0	15	0.399922	AGS02101,APU07001,RBN17831,OMB02643,OCO05904,OAQ02324,OCE12401,OHS33004,AOS22441,AAT27445,APP26454,ASM19419,ENG13867,SSP07907,SPS03404
E1563_A17_0	14	0.284363	OCE16124,OHS02807,ODM19646,OAQ04574,ONV09778,OTA07749,OSM06824,MDD09045,MPP09800,ACS08496,APP20991,AAT16464,AAT11045,AOS19427,ASM07883
E1575_B15218_0	15	0.360942	EGL02585,ENG05591,LPF00779,LTA02781,LCP02418,LTG08040,LSM15847,ETB02232,ELM05378,HEH03744,HGT22984,ACP27082,RBN17566,SNG15571,SAA06241
E1579_B2999_0	14	0.439525	OMB08103,ORD10466,OSM09407,OAQ00447,ONV14137,OHS44890,OCE12716,OCE15530,ODM23178,OTA06338,OCN01443,HEH15344,STP08696,MPP07972,MDD04307
E1580_B76376_0	15	0.257754	ORD02623,OSC01263,MAC03562,HEH15582,OTA03162,ONV15992,OCE06373,OSM07174,OAQ04088,ODM19494,OHS10317,MDD08828,MPP01590,OCN03248,OBD03032
E1581_B2163_A751_0	1	0.495328	SAA00917
E1581_B2163_A751_1	1	0.748017	ONV12923
E1581_B2163_A751_2	12	0.494057	HEH16091,SPS06798,SSP03360,OMB03179,RBN03302,OAQ06356,OTA07268,ODM13356,ONV14793,OHS52069,OHS52070,OCE01135,OSM04064
E1583_B1353_0	14	0.41368	HEH29437,SAA05995,SES11704,SPT00984,STP08455,SNG18810,SSP06232,OMB01446,OHS06950,ODM19331,ODM19332,OCE01346,OAQ02011,OTA05031,OCO06422
E1584_B1286_A316_0	14	0.349619	OCO05124,OSC01554,OBD08413,OCN03697,OMB07063,RBN08355,STP10027,SPT04065,SAA06687,SES02858,HGT04387,SNG14026,SSP15630,SSP05480,SPS17431
E15972_A2443_0	2	0.483673	OTA03249,OCN01360
E159_A112_0	50	0.325831	MEH03559,ETV42709,OBD05265,OMB08398,LTG03733,LCP00630,LTA02361,LPF02205,RBN19015,ONV15577,OCE15928,OCE15929,OSM10711,OHS40106,OHS40104,OHS40103,OHS40105,OTA09532,OAQ01871,ODM19372,OCO08051,OCO08050,ACC03691,APU00295,AGS05146,ACM03104,ACR03359,ACS04533,ACV03903,ASM05220,APP04188,AOS22428,AAT21672,AOL04723,AMC04055,ENG01732,HGT14989,HEH18384,LTT22271,LOT14315,MAC01430,MAC01432,MDD12148,MPP11880,SPS…
E16021_B7835_0	2	0.399884	ASM19526,MAC01692
E1604_B64_0	5	0.490541	HGT05120,SAA02098,HEH30467,SPT07803,STP00396
E1604_B64_2	1	0.581982	OAQ08811
E1605_B1193_A1000_0	1	0.559273	MAC12418
E1605_B1193_A1000_1	1	0.579657	LSM42795
E1605_B1193_A1000_2	1	0.337191	LTT17073
E1605_B1193_A1000_3	11	0.437836	OCO00181,OCN02583,ORD06107,OBD00609,AGS07022,ONV05558,OHS23939,OTA01031,ODM08745,SNG17247,STP10535
E1606_B107_0	1	0.633065	OAQ08818
E1606_B107_2	1	0.552225	SNG10932
E1606_B107_5	1	0.631221	SAA10703
E160_A151_0	52	0.396845	ENG04360,ELM03468,ETB07529,HEH15259,APP05937,AOS12637,AOS02332,AAT05045,ASM15268,ACR10807,ACV08911,ACS00954,AOL03219,AMC06168,MAC14508,MEH03011,OEC00412,MDD11225,MPP10677,RBN00203,OCN04541,OSC05774,OBD03740,OCO02873,OCE13709,OTA03312,OSM08843,OHS42748,OHS42746,OHS42747,ONV24076,OAQ01746,ODM23368,ACP15809,HGT01460,ACM02768,AGS05372,APU07184,ACC02792,SBH04327,SAA03010,SNG17231,SPT05713,STP10148,SES…
E16140_B1249_A1038_0	2	0.523401	EGL02147,ETV19553
E16144_B3232_0	2	0.335742	EGL03849,MEH04012
E16154_A103_0	2	0.331053	ETV46039,EGL06209
E1616_B4811_0	14	0.422058	SES11654,RBN02980,ONV07122,APU04931,ACC04460,AMC02446,AOL04673,ACS03885,ACV05543,AOS22347,AAT23987,APP11746,ASM16396,OMB01788
E1620_B2025_A6108_0	2	0.512473	SAA06040,LSM19189
E1620_B2025_A6108_2	7	0.563078	OBD06029,OCN00925,ORD00339,STP00295,SPT02682,SNG12957,SES12440
E1620_B2025_A6108_3	1	0.71055	MAC01832
E162_B350_A355_0	48	0.629764	ENG00623,ELM03854,ETB00460,MAC11861,MDD11852,OSC05183,OCN05397,ODM08540,ORD10016,ORD13074,OBD00819,OHS08006,OAQ01596,OMB02627,OCO04160,ONV26475,ODM23028,OCE24678,OCE08353,OTA09175,OSM09913,HGT04538,ACC05661,APU01981,AGS06020,ACM01071,LTT02661,LOT22611,SBH03186,SBH04658,SBH00114,ETV56046,ETV57457,ETV21994,HEH09918,LPF00951,LTA00602,LTG07879,LSM29743,SPT10140,STP00407,SES09249,SAA08535,SSP11750,SPS…
E16300_B13056_0	2	0.307704	ELM00556,ETB02789
E16397_B7924_0	2	0.206499	ETB08307,ELM01025
E16406_B7742_0	2	0.291885	ELM01064,ETB03368
E16427_B10027_0	2	0.308941	ETB03420,ELM01165
E1644_A5387_0	14	0.447074	LSM05126,AMC08476,AOL01022,ACS09163,ACR05605,RBN15686,APP06854,ASM12358,AOS04682,AAT27505,EGL08706,ACP26770,OTA01218,ORD15715
E16453_B485_A6114_0	2	0.315178	ELM01254,ETB07654
E1645_B21988_0	1	0.453788	MPP08348
E1645_B21988_3	1	0.460157	ONV14563
E1649_B1287_0	1	0.453796	STP10788
E1649_B1287_1	1	0.420265	OCO04295
E1649_B1287_2	1	0.626582	ONV11263
E164_B11745_0	50	0.27721	ETB03457,ELM02124,HGT22306,SSP05077,SPS00185,SBH04773,SES00630,SPT08558,SPT08554,STP08451,SAA05331,SNG13157,LTG04413,LTA02167,LPF04234,LCP03134,LTT06157,LOT20846,RBN13542,HEH23834,AMC08389,AOL02830,ACV03131,ACS07268,ACR18642,AOS04855,AAT19899,AAT29382,ASM09343,APP33440,APP30903,APP05603,OBD02471,OSC02198,ORD15674,ORD17088,ORD10873,ORD01279,OCN00083,OCO04844,OMB07812,OCE00323,OHS51408,OSM02050,ODM…
E1650_B400_0	13	0.481658	SAA06756,SPT03367,STP09528,SSP03014,SPS08940,SNG16208,SES06480,ACC01078,HGT22156,MAC03632,SBH01795,MDD01511,MPP00640
E16542_B479_0	2	0.486365	ETB02650,ELM01763
E16565_B4197_0	1	0.558621	MPP04833
E16565_B4197_1	1	0.389313	HEH28824
E165_A772_0	54	0.460348	EGL05700,ETV19269,LPF05241,LTG03797,LCP01770,OEC01547,LTA02204,OCE13187,LSM21332,LOT21733,LTT01159,ODM26540,OSM09478,OCO01998,OAQ08359,ONV25746,OTA06079,OHS56851,OHS56848,OMB02850,AOL07140,ACV09071,ACS03767,APP28106,ASM07886,AAT32678,AAT16796,AOS13537,AMC07509,ACR15854,ENG01506,ETB00996,ELM07332,ACM04353,AGS06982,APU04636,ACC05125,ACP12881,HGT01120,SPS10433,SSP11400,SPT07307,STP08514,SAA05064,SES…
E16608_B31224_A2088_0	2	0.489954	ELM02013,ETB01699
E1660_B6393_A1962_0	14	0.439998	MDD03688,MPP00922,OBD07612,MAC02996,ORD14409,OSC00424,ASM02451,APP04284,AAT16037,AOS11160,ACC00535,APU02069,ACS08233,ACV08626
E16638_B9167_0	2	0.594525	ELM02154,ETB02900
E16645_B200_A542_0	2	0.497886	ETB01530,ELM02215
E1664_B1013_0	10	0.427734	ENG01751,MAC09085,OHS50063,ODM12085,OCE17810,ASM05001,AAT07114,AOS21244,APP28915,APP13658,ASM20161,APP06015,STP05858
E1669_B2721_0	14	0.488693	OMB02299,OAQ01423,OTA05590,OSM03275,OCO02667,ONV15105,OHS42900,OCE16781,ODM21157,RBN15746,AGS02905,ASM15897,APP10477,MDD10853
E1675_B631_A1512_0	11	0.452862	OCN01165,ACM01807,OTA09145,OAQ01545,ONV15671,OCE01477,OCE01478,OCO08140,OBD04553,ORD00462,ORD06290,OEC01335,HEH21449
E1676_B25812_0	12	0.425718	SBH04046,SBH00617,SBH02772,SPS06213,SSP11699,SES09581,SNG14909,MPP03920,MDD05636,MAC13204,ENG01035,RBN13932,OCO07592,LOT06430
E1677_B4766_A6296_1	6	0.443363	MAC11716,OTA01502,OCO00182,ONV15775,ODM26922,OCE17560
E1677_B4766_A6296_2	2	0.441431	LOT00206,SBH04174
E1677_B4766_A6296_3	1	0.39627	ETB02048
E1677_B4766_A6296_4	1	0.41455	ENG07892
E1681_B4862_0	1	0.607952	LTT18367
E1681_B4862_1	1	0.624618	OMB06923
E1681_B4862_2	1	0.575092	LOT14149
E1681_B4862_3	1	0.548951	MAC14684
E1681_B4862_4	1	0.608856	HEH16364
E1681_B4862_5	9	0.61184	OAQ04887,MDD04138,MPP08557,OHS29912,OCO06562,OTA04461,ODM10616,OCE05428,ONV15702
E1682_B575_0	14	0.476028	SPS09577,SSP14686,SNG11770,SES15286,SPT03376,STP11679,SAA01885,HEH29412,RBN08075,HGT08609,MPP11956,OCN02385,OSC00616,ORD14411
E1683_B3837_0	2	0.585141	HEH31919,SAA06558
E1683_B3837_1	1	0.552326	RBN15897
E1683_B3837_2	2	0.629734	OMB02590,HGT06065
E1683_B3837_3	7	0.63091	ONV22933,SSP09137,SPS16762,OTA01553,OCE17284,OAQ00222,OHS20396,OHS42600,OHS42594
E1687_B4593_0	9	0.412157	OCO01119,OTA08460,OTA07341,OCE05934,ODM15358,OAQ01397,ONV22909,OHS49483,OHS49482,OHS49484,OHS13569,OCO08001,SSP07395,SPS10764
E16922_B7554_0	2	0.367325	ELM03398,ETB01458
E1694_B1508_1	1	0.610372	OAQ09504
E16972_A7530_0	2	0.289216	ELM03581,ETB03615
E1698_B422_A465_0	1	0.636054	LTT21537,LTT23129
E1698_B422_A465_1	1	0.493642	ETV08553
E1698_B422_A465_3	1	0.561454	ENG01338
E169_A219_0	46	0.436339	RBN01577,HEH28487,SES08411,SAA06839,RBN05635,STP09183,SPT05078,ETV57291,SBH04935,SBH00651,LOT15373,AGS01644,AMC00814,ACR15852,AOL01131,ACS05453,APP15059,APP21392,APP34292,APP05627,ASM07663,AAT05463,AAT05017,AAT15324,AOS24518,AOS03472,AOS16932,LTG07632,LPF03715,LCP00602,LTA01573,ENG15651,EGL02695,OEC00977,MPP11804,MDD11781,OBD02209,OCN02906,ORD13963,OSC01378,OSC03766,OSM03820,ONV26014,OCE08072,OMB…
E1701_B59_2	1	0.666667	OTA11092
E17026_B66510_0	2	0.39054	ETB00345,ELM03781
E1704_B1547_1	1	0.554447	OTA11165
E1704_B1547_2	1	0.509174	MAC14936
E1704_B1547_3	8	0.472807	ORD00955,OBD04722,HGT10326,OCO06260,AMC00138,ACP30240,SNG16570,SSP09592
E1704_B1547_4	2	0.450561	MDD03969,MPP03283
E1709_B24081_A4044_0	1	0.390987	LTT23829
E1709_B24081_A4044_1	6	0.316275	RBN09730,SES01255,SNG16137,SPT07076,STP08502,SAA05517
E1709_B24081_A4044_2	6	0.40334	SPS19825,SSP08481,AOL01314,AMC01189,OCO06279,OMB02412
E1716_B904_0	1	0.400883	ENG00241
E1716_B904_1	12	0.429782	SPS12723,SSP05050,AOS13383,AAT10505,APP03645,ASM00580,ACV01205,ACS08425,AOL00726,AMC02872,ONV18082,MAC09474
E17187_B9912_0	2	0.350804	ELM04347,ETB00158
E171_A1076_0	49	0.407551	ETV58835,EGL07925,MEH07206,ACC02134,APU03132,AGS01805,ACM00260,OHS63324,OHS63326,OHS42872,OEC01359,OSM03821,OAQ01089,OMB02250,MAC04132,MDD04509,MPP07697,OSC04651,ORD12301,ORD08794,OCO00837,ONV15889,OTA00676,SBH00289,ENG15665,HGT09046,RBN19547,ETB07319,ELM07053,SPT08357,STP02197,SNG11743,SPS24409,SES13991,SAA07435,LSM40454,ACV01872,AOL02935,ACR05265,AOS26542,AOS15937,AOS26540,AAT23423,ASM04338,APP…
E1720_B272_A2333_0	1	0.680258	OAQ08820
E1720_B272_A2333_1	10	0.642632	ORD17047,ORD05662,OCN00228,OSC02060,AOL04987,AMC03680,HEH22892,SAA06666,SPT02684,STP10114,HGT03711
E1720_B272_A2333_2	1	0.632199	RBN04227
E1722_B335_0	1	0.763934	ONV14116
E1722_B335_2	2	0.585915	OMB07215,RBN18644
E1722_B335_3	1	0.655147	OAQ08772
E1729_B30017_A3870_0	13	0.380263	SSP02802,AMC04718,ASM19745,ACV07906,AOL07229,ACR19302,ORD16148,OHS23373,ONV26058,OTA07324,OAQ00424,OMB02410,ENG08952
E172_B2696_0	45	0.376562	LTT01500,LTT03423,LOT09139,LCP01178,LTG04454,SPT10212,STP09151,STP08970,SPT10108,SAA07982,HEH27854,HGT03961,APU00315,ACC08254,OCO05675,OHS10390,OHS10389,ONV24138,OCE09552,OAQ05169,OTA08166,OSM09313,ENG07952,ETB00577,ELM04975,MPP01498,MDD02377,SBH03678,SSP02609,SPS06246,RBN06944,MAC03280,ORD02987,ORD13571,OCN03837,OSC02525,OBD08599,ACR16652,ACS00929,ACV04986,APP05595,ASM04869,AAT31376,AOS21708,ASM…
E17339_B1415_0	2	0.506536	ELM04894,ETB03168
E17344_B88132_0	2	0.394203	ELM04922,ETB00674
E17373_B9062_0	2	0.33022	ELM05019,ETB00532
E1739_A9421_0	13	0.300162	AOL04378,ACS07800,ASM21039,AMC07183,ACV00853,SAA06130,HGT14858,OAQ06765,OTA04705,ONV11808,HEH15382,RBN14978,ENG05592
E1741_B1682_A535_0	13	0.442233	ENG14574,ACR08540,ACS06667,AOL07202,SES12112,SNG19940,RBN04101,SAA04226,HEH28247,APU06032,AMC07472,ACC07244,ASM10238
E17457_B12292_0	2	0.266693	ELM05343,ETB02197
E174_A8_0	54	0.337332	LTG00892,LCP02123,LTA03437,HGT17587,ASM00603,AOS13390,AAT01012,AAT15207,APP08696,AOL06944,AMC01904,ACV01645,ACS09532,ACR15811,ACP06295,OEC01204,ACC01716,ACM02765,AGS05175,APU05923,OCO04922,OTA01645,OAQ06610,OMB06547,ONV15156,OHS42442,OSM11825,ODM13111,HEH17573,OBD08209,OCN04923,OSC05786,ORD12413,ORD02562,MDD10495,MPP07294,MAC00253,SBH02595,EGL08999,MEH05229,ETV30413,SNG13374,SPS12341,SSP02280,SAA…
E17527_B2428_A420_0	1	0.519003	ETV58623
E17527_B2428_A420_1	1	0.522031	ELM05715
E1757_B219_0	10	0.453317	OCN02964,ACV02945,ACR04573,ACS05725,SPS08429,SPS12231,HEH27201,HGT07077,APP24129,OAQ01398,ONV06558
E1757_B219_1	2	0.572902	ETB07460,ELM05797
E175_B614_A218_0	48	0.649558	AOL07203,AMC07376,ASM07499,APP11032,APP29136,AOS15107,AAT09507,AAT27913,ACR03271,ACS08442,ACV01968,RBN04019,HGT01174,LTG01460,LTA01996,LPF00811,LSM15742,LTT01000,LOT22824,ACM04476,AGS05626,AGS05627,ACC09399,APU01586,ENG01716,ELM03560,ETB03636,ACP01686,OCN06362,OSC03015,OSC03276,ORD13313,ORD07286,MDD05233,OBD06964,OCO01276,ODM15385,OCE23335,OCE02696,OSM09340,ONV09197,OAQ03647,OTA08798,OHS17478,OMB…
E1760_B7034_0	1	0.42117	ENG00552
E1760_B7034_2	1	0.452905	MDD06717
E1760_B7034_3	9	0.460882	ODM01629,ONV06949,OTA01326,OHS47188,OHS47189,OSM04116,OCE09383,OSC05168,OBD02774,OAQ00528
E1761_B2026_1	3	0.559084	LTT12573,LOT11543,OAQ08266
E1761_B2026_2	7	0.602969	APU02613,ACC09643,ACM03066,ACC05705,MAC12977,MPP05223,MDD04175,ENG00855,ENG05588
E1763_B10121_0	11	0.383375	ONV06818,OHS06429,OMB07097,OAQ06418,OCO03821,ODM12200,OSC00110,OBD07830,OCE19705,OTA03168,MAC12507
E17652_B94503_0	2	0.329436	ETB05369,ELM06198
E17684_B25723_0	2	0.427696	ETB04875,ELM06339
E17713_B15343_0	2	0.244505	ELM06451,ETB04733
E1771_B935_A2778_0	13	0.557588	OMB07928,HGT09974,SAA08576,SSP08887,SPS08230,SES00948,SPT05185,STP09371,OCO06683,OHS40733,ODM08621,ONV15507,HEH25960
E1778_B323_1	8	0.486364	ORD09322,OSC00704,OBD07570,OAQ01279,ONV01207,OTA01944,OCO08816,OHS37359,OHS37354
E1778_B323_2	3	0.571916	MAC07713,MPP08797,MDD05422
E1779_B1253_A752_0	13	0.446423	MAC08927,ACV06735,MPP08770,MDD03389,SNG12080,SPS13244,SSP03091,SBH00892,OMB05404,ONV16305,OTA05723,OHS16943,OCE05902
E17801_B1700_A290_0	2	0.384457	ELM06687,ETB04434
E17816_A1214_0	2	0.366911	ETB06039,ELM06754
E17826_B1555_0	2	0.536748	ELM06821,ETB06086
E179_B5101_0	41	0.539452	MEH07697,MDD02586,MPP00286,OBD04144,ORD09114,ORD14397,OCN02083,OSC04263,OMB07941,OCO00582,OHS02431,OHS02432,OTA10248,ONV23648,OCE05182,ODM25882,ACM04728,AGS06357,ACC05608,APU03487,MAC06098,ASM04680,APP19186,APP24809,AOS19868,AAT31004,AOL07022,AMC03536,ACR06086,ACV04309,ACS05859,STP09394,SAA05704,HEH22438,SAA04696,SPT01497,STP11459,HEH16211,HGT09758,HGT07751,SBH02908,ELM02877,ACS03550,APP22654,ASM…
E17_B684_A30_0	54	0.482442	RBN20948,STP10067,ACC00576,APU07159,HGT00743,ACR05560,ACV06170,RBN08124,AMC06824,AMC06745,AOL05959,HEH27981,LSM26321,OMB08327,SBH04429,SBH02540,SBH03775,SES14956,STP00344,STP01636,SPT00717,SPT04762,SAA05248,SSP09871,SPS06923,SNG13132,ACP30256,ACM01141,HGT01215,AGS05029,MDD07818,MPP02617,MAC02160,MAC07625,OSM06986,OSC05767,ORD15343,OCN01909,OBD02112,ONV26776,OAQ02471,OAQ02470,OTA10376,OTA10380,ODM…
E18000_B1082_0	1	0.61577	ELM07564
E18000_B1082_1	1	0.614907	MPP12070
E1812_B58859_0	12	0.348202	AGS02307,LTT24083,ACR00381,ACV06024,AMC02468,OAQ01330,ONV15851,OHS41705,OCO08813,OSM06938,AAT22171,ASM00646
E18156_B4621_0	2	0.243981	ELM08078,ETB08045
E18163_B68103_0	2	0.347851	ELM08098,ETB05882
E1818_B4025_0	9	0.560702	ACR14182,ACS05692,APP05897,APP14588,AAT17911,AOS17739,AOS02589,ASM03871,OBD06592,AOS22444,AOL00357,AMC03305
E181_A107_0	48	0.390304	MPP01432,MDD05820,SBH04687,LCP03328,MEH06491,RBN06083,LTG07794,LTA02453,STP02615,LPF04870,SSP00727,SPS03479,SAA03875,AOL06408,ASM01144,APP20927,APP10092,APP34112,AOS10187,AOS01095,AAT14463,AAT20851,AAT20850,ACR05679,ACS02426,ACV02142,AMC08356,HGT20300,ACP14463,AGS06570,ACC07497,APU05010,SES11399,ACM01867,OCE22476,OCE01962,ORD15358,OCN02873,OSC04925,OBD05389,MAC04813,OAQ05047,OTA02194,ONV14314,OHS…
E181_A107_1	1	0.52	OEC01208
E1822_B1513_A11371_1	1	0.506234	HEH31952
E1822_B1513_A11371_2	4	0.479741	OCO01687,MPP07606,MDD04726,ENG00116
E1822_B1513_A11371_3	1	0.416776	RBN01088
E18251_B6392_0	2	0.414287	RBN18627,ENG01236
E18257_B24231_0	2	0.451157	ENG01426,ETV16612
E18261_B9571_0	1	0.580078	RBN19540
E18261_B9571_1	1	0.462329	ENG01553
E18274_B2498_0	1	0.628163	ENG02394
E18274_B2498_1	1	0.849858	ONV22645
E18277_B76480_0	2	0.322176	ENG02773,HGT23996
E18279_B3249_0	1	0.496891	ENG03214
E18279_B3249_1	1	0.469907	MDD05325
E18282_B7460_0	1	0.486372	ENG04151
E18282_B7460_1	1	0.46496	OMB02405
E18288_B24551_0	2	0.413787	ENG04898,ONV05258
E18291_B6861_0	1	0.422968	MAC06690
E18291_B6861_1	1	0.44865	ENG05245
E18293_B6338_0	2	0.3809	MAC10383,ENG05430
E18301_B44094_0	2	0.344616	ENG06645,MAC01152
E18302_B6224_0	1	0.461111	ENG07064
E18302_B6224_1	1	0.5	OTA07969
E18307_B7319_0	2	0.439076	LTT08970,ENG07676
E18311_B1192_A962_0	1	0.599303	ENG08962
E18311_B1192_A962_1	1	0.614237	MPP10728
E18314_B2050_0	2	0.382185	ENG10290,SPS00080
E18316_B3375_0	1	0.472597	SSP00714
E18316_B3375_1	1	0.462091	OMB02618
E18336_B4234_0	1	0.572033	ENG15632
E18336_B4234_1	1	0.552632	OCO00344
E18364_B33133_0	2	0.447956	ETV00848,MEH07203
E18373_B4783_0	2	0.338181	MEH04966,ETV14645
E18398_B717_A6816_0	1	0.625683	ETV39088
E18398_B717_A6816_1	1	0.536517	LTG01595
E18399_B816_A656_0	1	0.492482	MEH06532
E18399_B816_A656_1	1	0.553191	ETV39761
E18402_A1233_0	2	0.417195	MDD03702,ETV44360
E18410_B304_A172_0	1	0.464167	MEH00100
E18410_B304_A172_1	1	0.566579	ETV53015
E18418_B263_0	1	0.702378	ETV57680
E18418_B263_1	1	0.598491	LOT24385
E18419_B518_A10118_0	1	0.513661	ETV58341
E18419_B518_A10118_1	1	0.574322	OTA09808
E18451_B30556_A9130_0	2	0.397371	HEH04394,SAA01450
E1845_B2116_A413_0	11	0.351889	ASM17346,AAT24085,SSP07116,SES05457,OCO08306,ENG05544,OAQ04516,ONV14889,OTA07948,OHS52525,OHS52524,OMB02644
E18461_B10090_0	2	0.449017	HEH06048,SAA08111
E18466_B40407_0	2	0.393553	HEH06696,HGT02665
E18467_B10862_0	2	0.433771	HEH06790,STP01182
E18476_B1031_A505_0	1	0.44	HEH07901
E18476_B1031_A505_1	1	0.482353	OAQ05557
E18501_B24408_0	2	0.42665	HEH10930,HGT14544
E18507_B14140_0	2	0.395814	SAA09490,HEH11345
E18510_B751_0	2	0.395834	HEH11505,SAA02743
E18516_B5489_0	2	0.453617	SAA07679,HEH12201
E18539_B16590_0	2	0.326547	LSM24081,HEH14312
E18551_B3546_0	2	0.343553	SAA02590,HEH15185
E18553_B6855_0	2	0.461277	SAA04623,HEH15570
E18556_B1880_A4930_0	2	0.451757	SAA03492,HEH16188
E1855_B3720_0	12	0.420515	MDD09818,ORD01029,MAC01599,ENG01328,OMB02423,OCO02639,ONV05620,OHS33035,OCE07189,ODM16489,OAQ04729,OTA02040
E18567_B5669_0	1	0.681361	OCN05170
E18567_B5669_1	1	0.683914	HEH16905
E18575_B23164_0	2	0.249138	HEH17516,MAC06330
E1857_B27173_0	12	0.322377	SAA02475,HGT14582,SPT04988,STP00151,ASM00496,APP02341,AAT00081,AOS00401,ACR15339,ACS03390,ACV05568,OMB08938
E18597_B53245_0	2	0.472518	HEH19002,STP09852
E1860_B5883_0	12	0.464284	AGS05014,OCN00874,ORD07622,ODM23086,ONV16892,OHS02385,OTA03861,APP21711,AAT25938,AOS03841,HEH32941,SAA04610
E18624_B6365_A869_0	2	0.444869	SAA05759,HEH21097
E18639_B3256_A11160_0	2	0.34354	SAA07862,HEH22254
E18641_B5457_0	2	0.328302	SAA00110,HEH22344
E18646_B24738_0	2	0.334136	RBN15505,HEH22462
E18654_B10210_0	2	0.272929	RBN00129,HEH22759
E18658_B18645_0	2	0.50165	SAA08393,HEH23176
E1865_B19944_0	11	0.294916	ONV08896,SPT02590,STP09190,MPP09156,OBD00562,MAC12566,HEH19811,ACS07184,ACV08738,AOS12238,AOS13117,SAA06864
E18670_A1041_0	2	0.283682	SNG13940,HEH24173
E18677_B5977_0	2	0.447207	HEH24444,HGT09696
E18690_B36142_0	2	0.337975	SAA08247,HEH25373
E18697_B7608_0	2	0.371875	HEH25847,SAA05956
E1869_B2548_0	1	0.544053	HGT11167
E1869_B2548_1	5	0.47331	OCE19296,OCE19295,OMB02474,ONV15157,OTA05736,OHS48622
E1869_B2548_2	3	0.470171	HEH07469,SPT03518,SAA01931
E18702_B76175_0	2	0.556353	HEH26517,SAA04413
E18735_B880_A5261_0	2	0.562015	HEH28712,SSP10252
E18746_B72090_0	2	0.298138	ONV07506,HEH29396
E18764_B11530_A3253_0	2	0.485796	HEH30336,SAA02218
E18779_B14515_0	2	0.512419	HEH31681,STP01106
E18790_B18406_0	2	0.398563	HEH32054,SAA00725
E18800_B26484_0	2	0.360003	HEH32541,OMB03835
E18803_B34777_0	2	0.433362	LSM05780,HEH32754
E18805_B8257_0	2	0.416345	SPT01573,HEH32833
E18806_B22887_0	2	0.642119	HEH32881,SAA04187
E18810_B4215_0	2	0.278695	SAA10064,HEH33072
E1881_B8374_0	11	0.426472	ACM00779,AGS04177,AGS00755,RBN03547,APU03964,MPP03045,MDD06834,ORD12858,OCN02823,OBD04803,OSC03074,ENG07284
E18837_B4966_0	2	0.436928	STP01490,HGT02721
E1884_B8892_1	1	0.492099	OCO05785
E1884_B8892_2	6	0.465362	ODM25357,OAQ01840,OCE13622,OHS16557,OTA10757,ONV15788
E1884_B8892_3	1	0.438293	ENG00109
E18858_B715_0	1	0.422577	STP08689
E18858_B715_1	1	0.468316	HGT04325
E1885_B15664_A6925_0	10	0.333193	OTA04474,LOT00330,LTT18832,LOT24585,LOT05549,ENG01281,RBN00672,MAC14851,MPP09965,MDD06747,OMB02300,OAQ03928
E1887_B1054_A2760_0	12	0.371547	OAQ00694,ONV14542,OHS40118,OTA10151,OCE09696,OCO05596,ENG04417,MAC06067,MDD05889,MPP11991,SSP18837,SPS15743
E18886_A4929_0	2	0.321428	HGT07600,MAC03894
E188_A78_0	51	0.377489	ETV25039,MEH05000,ELM05438,ETB01177,LTT18150,LOT15299,LOT12232,LCP03082,LTA00305,LPF00396,LTG00089,HGT05845,ACC06271,APU04701,ACM01060,AGS01794,OCO08393,OTA09248,OHS15829,OHS15827,OHS15828,OCE09282,ODM07344,OSM05373,ONV15970,OAQ07361,OMB02524,OBD06102,ORD12403,ORD13224,OSC05193,OCN03895,OEC01254,MAC11240,MDD04030,MPP02255,HEH15375,SPS11831,SSP07436,STP10006,SPT07994,SES08728,SAA04298,SAA07508,SNG…
E18909_B129_A906_0	2	0.484111	SAA05455,HGT09731
E18916_B9602_0	2	0.40799	SES02119,HGT11321
E18920_A5233_0	2	0.292127	HGT11948,RBN01282
E1894_B542_0	5	0.551297	HGT08322,RBN14268,OSC00929,HGT16536,SSP16412,SPS03706
E1894_B542_1	5	0.601034	OCO06149,MAC05800,MAC01194,ORD10922,OBD04330,OCN01769
E18950_A8927_0	2	0.323304	RBN03693,HGT14322
E18951_B8875_0	2	0.383667	SPT10130,STP05155
E18979_B450_A671_0	2	0.370078	HGT17933,LTG06407
E1897_B2389_0	1	0.54717	HGT21100
E1897_B2389_1	3	0.494004	STP07874,SSP03399,SPS23549
E1897_B2389_2	1	0.521008	OCO00524
E1897_B2389_3	5	0.4731	OHS04892,OHS04891,OTA07665,ONV16067,OSM07839,OCE08316,OCE10039
E18997_B4535_0	1	0.535301	STP10226
E18997_B4535_1	1	0.493865	HGT20130
E1899_B5128_A27_0	9	0.523048	ONV18386,OHS02266,OHS02263,OCE07506,ODM21132,ODM21133,OCO01785,OTA10299,MAC01974,LOT17669,LTT19628
E1899_B5128_A27_1	1	0.514118	ORD08032
E19000_B15611_0	2	0.449567	RBN21282,HGT20344
E19010_B11895_0	2	0.56243	HGT21213,ONV05508
E19017_A3342_0	2	0.450976	HGT22693,STP09658
E1901_B1904_0	11	0.46384	RBN17065,ODM21549,LTT23047,ORD08311,OAQ08118,OHS17675,OHS17674,ONV09529,OTA00738,OCO00220,MPP11319,MAC14327
E19021_B2434_0	1	0.400838	HGT22992
E19021_B2434_1	1	0.35241	SES03218
E1902_A5673_0	9	0.343071	OCE24143,ODM24850,OHS22881,ONV03331,ONV16719,OAQ03051,OTA07235,OTA08644,MAC13123,SPT08584,OSM09345,OHS00958
E19042_A1324_0	2	0.38112	LCP00031,LTA01477
E1905_B50323_0	9	0.258213	OCE03435,ODM20351,ODM20350,OHS59191,OHS27296,OHS27294,ONV07975,OTA05070,OAQ02001,OMB07377,OCO04905,OSM04388
E19071_B573_0	2	0.42115	LTG06102,LCP02489
E190_A1968_0	50	0.311964	OBD01229,ORD09133,OCN00854,ACC07585,APU01846,ENG00607,ENG10665,ELM00804,OAQ07922,OCE00515,OCO03447,OMB05956,OTA06587,OHS45964,OHS45966,ONV14730,OSM11677,ODM05562,OHS53550,MAC11514,MPP06466,MDD08071,HGT07943,RBN17179,HEH02551,STP08462,SPT00419,SNG15502,SAA07314,SES06453,SPS00935,SSP07696,LCP00044,LTA02557,LTG06643,LPF04946,LSM20439,LTT17028,LOT02435,ACV06866,ACS08691,AMC03790,AOL03738,ASM03611,APP…
E19160_B9545_0	2	0.433453	LTT15437,LOT10569
E19162_B55196_0	2	0.299863	LOT10749,LTT08926
E1918_B6424_A6523_0	11	0.458993	STP10199,MAC09090,HEH21589,ACS00324,ACV02489,RBN08030,SPS09971,ONV25790,ACC06043,LTG00570,AGS06696
E1920_B2962_0	10	0.385079	SSP08341,SES05445,OMB08024,AGS07054,OAQ03516,ODM01947,ODM01948,OHS50265,OTA04698,ONV06067,ORD08196
E19230_B4538_0	2	0.349969	ORD05997,OAQ07683
E19266_B29079_0	2	0.32639	MAC04084,LOT24797
E192_A120_0	53	0.465878	ACM04095,ETV49612,EGL08752,HEH19381,HGT14171,ACP29314,APU07501,RBN20347,MEH04756,ELM06537,ETB04628,LTT07394,MPP09963,MDD11872,ENG01401,ACC06626,OTA07851,OCO01999,ODM16169,OSM01964,OCE09512,OHS50566,OAQ07335,ONV07005,ASM14425,AOS20325,AAT16124,APP29307,APP12453,APP12451,ACS07671,ACR16989,ACV01361,AMC06522,AOL04339,MAC05554,OCN01439,LOT14819,SBH03809,SPT07692,STP07538,SAA00491,SES11079,SPS10255,OBD…
E19376_B14307_0	2	0.423702	LSM10935,RBN04268
E19377_B13327_0	1	0.533333	SES14932
E19377_B13327_1	1	0.470546	OCN01430
E19379_B1626_A6055_0	2	0.5	SAA00247,LSM13196
E1938_A337_0	11	0.289095	OCN04260,ORD15559,OBD04459,OCE01880,OMB07304,ODM25140,OHS58648,OAQ06051,ONV23081,OCO07131,ETV42133
E1940_B6415_0	10	0.417385	AAT30187,AAT30174,ASM00178,APP16061,ACR10944,ACV08232,ACS04622,AMC01229,AOL05722,OCO06795,ONV05311
E19425_B19486_A10157_0	2	0.480382	SAA07083,LSM35486
E19435_B11420_0	2	0.364844	LSM40614,ONV26023
E19436_B9705_0	2	0.368788	RBN01312,LSM40657
E1947_B519_A1108_0	2	0.609916	ORD12928,OSC03874
E1947_B519_A1108_2	1	0.517619	SAA03991
E1947_B519_A1108_3	3	0.610373	SAA05739,HGT07921,RBN10061
E1947_B519_A1108_4	1	0.533109	RBN10017
E1948_B8894_A9083_0	11	0.483262	APU02216,OMB02694,ACM00033,APP34387,ASM13629,AOS14599,AAT30722,SNG17066,SES00424,ENG11620,ONV20755
E19492_B70669_0	2	0.446783	LTT04290,MAC02681
E19496_B58771_0	2	0.317413	OMB03583,LTT08241
E19513_B11604_0	1	0.348284	SSP15006
E19513_B11604_1	1	0.380607	LTT23220
E19514_B901_0	1	0.40922	LTT23875
E19514_B901_1	1	0.762082	ONV22605
E19525_B8766_0	1	0.314783	MPP04661
E19525_B8766_1	1	0.693939	MAC01019
E19545_B9156_0	2	0.570774	MAC03954,ORD06867
E19546_B3105_A1256_0	2	0.371817	ORD16661,MAC04020
E19555_B1009_0	2	0.36033	OHS61449,MAC04928
E19572_B4694_0	2	0.394198	OCO07324,MAC06082
E19592_B46902_0	2	0.382795	MAC08146,SES10739
E19593_B2875_0	1	0.345403	OMB08261
E19593_B2875_1	1	0.510691	MAC08534
E195_A97_0	48	0.431719	SPS04264,SAA04735,STP09887,SPT04922,SES00987,SNG15762,SBH04158,RBN03938,OAQ00192,OCE11810,OHS11435,OSM00410,ONV16163,OCO04392,OTA06191,OBD05423,ORD09737,OSC04280,OSC03609,OCN03528,ENG15643,MDD12207,AGS00887,APU00238,ACC06092,ACM01505,ACP16131,ELM06347,ELM05413,ETB02269,ETB04881,MAC06434,AOL01811,APP19988,APP13241,APP06265,APP21397,ASM17536,ACS06125,ACR11517,ACV02873,AAT25285,AAT23869,AOS25626,HGT…
E19601_B1058_0	2	0.567245	OCO09550,MAC08818
E19606_B870_A5436_0	1	0.479341	MAC09913
E19606_B870_A5436_1	1	0.415793	MPP04212
E19610_B546_0	2	0.342973	OCO05991,MAC10613
E19612_B10327_A1795_0	1	0.5	OCO04967
E19612_B10327_A1795_1	1	0.453651	MAC10775
E19614_B3141_0	1	0.444697	MDD06080
E19614_B3141_1	1	0.456552	MAC10918
E19619_B8161_0	2	0.315704	ONV15874,MAC11202
E19622_B20579_0	2	0.35194	OCO07914,MAC11367
E19628_B19205_0	2	0.394664	MAC11784,OAQ05885
E19638_B7124_0	1	0.418848	ONV26118
E19638_B7124_1	1	0.435343	MAC12647
E19643_B7199_0	2	0.420461	MAC13105,MDD03786
E1965_B1564_A604_0	10	0.424935	OAQ01474,SES00604,OHS51489,OHS51490,ONV15070,OCE06090,AAT22737,APP05853,ACS04707,ACV07165,OCO03502
E196_A157_0	51	0.295997	ETV02870,LCP01423,LPF03457,LTG05044,LTA01560,SBH02006,LTT00284,LOT16577,MEH04898,EGL05125,ENG04354,MAC11782,MPP08137,MDD05578,APU08258,ACC01351,AGS02694,ACM00216,ACP20622,HGT03265,OSC05609,OCN02225,OBD02958,ORD06708,ORD10596,ONV22976,OAQ02356,OHS31051,OCE11758,OCE11757,OSM10283,OTA08977,ODM12667,OMB08878,OCO03866,ASM19358,APP02173,APP10297,AAT04514,AAT00002,AMC06847,AOL02135,ACS06248,ACR16283,ACV…
E19729_B8280_0	2	0.483318	ORD02288,MDD00567
E1975_B3126_2	1	0.538206	ONV05751
E19774_B899_A1722_0	2	0.349293	MDD00862,MPP07435
E1977_B75358_A890_0	11	0.287856	SSP07808,MAC05362,ACV02975,SAA06519,SNG15888,OMB02690,AOL03232,AMC06332,HEH11127,LSM28392,OHS31199
E19822_B1308_0	1	0.400421	MDD01161
E19822_B1308_1	1	0.550212	OSC02298
E19832_B28752_0	2	0.288292	MDD01218,MPP09680
E19836_B2950_0	2	0.38812	MDD01232,MPP03685
E19860_B30124_0	2	0.453888	MDD01393,MPP00646
E19881_B3112_0	1	0.403867	MPP00337
E19881_B3112_1	1	0.650862	MDD01523
E19888_B1528_A6825_0	2	0.44033	MDD01623,MPP01682
E19904_A1922_0	2	0.39927	MPP03285,MDD01774
E19953_B7369_0	2	0.443993	MPP00878,MDD02111
E19960_B1850_A4846_0	2	0.380855	MDD02151,MPP03374
E1996_B10377_0	10	0.416733	OTA00673,OHS41623,ONV23711,AMC08533,AOL01019,ACV07591,ACR13584,APU00178,AAT00941,APP09573
E1996_B10377_1	1	0.422764	SAA09306
E20049_B51010_0	2	0.361374	MDD02717,MPP01718
E20065_B57600_0	2	0.453661	MPP00953,MDD02821
E20085_B2638_A1121_0	2	0.394043	MDD02969,MPP01635
E200_A162_0	52	0.314045	ETV16708,LTG00805,LCP01566,LTA01478,LPF04960,ENG15155,ONV15408,OAQ06056,ODM16433,OHS58705,OCO04158,OBD06663,ORD13345,OCN00871,OSC05711,ELM07629,ETB05495,HEH29782,OCE03276,OMB02937,OTA06785,APU04451,ACC01924,ACM04292,AGS03885,HGT01926,ACP24033,MAC05395,OEC00392,EGL02391,MEH04975,MDD03584,MPP09917,ACS02785,AMC03451,ACR10890,ACV01265,AOL01938,AOL02031,APP33194,APP26299,AAT18184,AOS00903,AOS16479,ASM…
E20104_B84930_0	2	0.334097	MPP02111,MDD03113
E20111_B7996_0	2	0.316004	MDD03179,MPP03630
E20155_B1334_A5390_0	2	0.388906	MPP04626,MDD03558
E20158_B544_0	2	0.493928	MDD03569,ORD01793
E20161_B25084_0	2	0.324414	MDD03592,MPP03620
E20165_B70742_0	2	0.363104	MPP03928,MDD03613
E2023_B9490_0	1	0.678484	LSM37527
E2023_B9490_1	1	0.613569	SPS24502
E2023_B9490_2	8	0.486667	ACS09187,APP17576,ASM07571,AAT32232,AOS14085,AOS14084,OSC05416,OCN05049,AGS03504
E20270_B7515_0	1	0.572519	MDD04292
E20270_B7515_1	1	0.608848	ORD15544
E20274_B3212_0	2	0.348664	MPP08681,MDD04312
E20277_B86401_0	2	0.307202	MPP03543,MDD04329
E2029_B1326_0	11	0.479997	OSC05897,OAQ09824,OHS65773,ACM04975,ACS06234,ASM22174,AOS28538,AAT35275,MDD07614,LTG08255,LPF00472
E202_A53_0	54	0.448343	EGL02319,SPT00387,STP05015,SAA06964,SNG13788,SES04761,SPS09198,SSP06338,SBH03742,OCO07332,ONV18585,OCE11162,OSM07466,OSM07467,ODM13387,OHS61045,OTA04585,OAQ04763,OMB06430,ORD15236,OSC00034,OCN03117,OBD04825,OEC00529,APP05952,ASM07574,AAT22518,AOS16415,ACR04947,ACS05798,ACV00832,AOL04728,AMC01779,MPP01218,MDD02594,ACM00902,AGS05451,ACC00236,APU03809,ETB05641,ELM07770,HEH17893,ACP14514,MAC06593,LCP…
E2030_B15727_0	9	0.44599	AAT05492,APP10001,APP03130,ASM19937,ACR14563,ACS05983,ACV02904,SPT08159,STP05164,ENG01459
E2030_B15727_1	1	0.428135	HGT01736
E2031_B197_0	11	0.490174	AAT04781,APP03959,ASM15484,SSP03413,SPS07591,OBD02194,OTA08485,OHS20159,ONV14759,RBN08588,HEH31886
E20330_B16538_0	2	0.341703	MDD04747,MPP11794
E2036_B1394_A986_0	1	0.50812	MEH02532
E2036_B1394_A986_1	8	0.477714	MAC09482,SNG13750,ENG01775,SPT09477,STP08943,APU01511,ACV03312,ACR07502,ACR07058,ACR07596
E20383_B5414_0	2	0.439197	MPP09632,MDD05148
E2039_B78956_0	11	0.366955	ORD06144,HGT01683,APU04188,ACC07067,ELM04953,ETB00699,OSC04363,OCN00806,MAC01576,OCO04430,ACP10320
E20406_B4986_0	2	0.391324	MPP08842,MDD05287
E20408_B30433_0	2	0.278071	MPP04423,MDD05295
E20439_B54468_0	2	0.407472	MDD05525,MPP02717
E2044_B5360_A236_0	11	0.474534	MPP06460,OCO04489,AGS03743,ACC06031,APU07854,ACM00901,OBD07427,OSC01044,ORD01888,OCN00244,ACP04407
E20517_B11454_0	2	0.374758	MPP02716,MDD06126
E20535_B36438_0	2	0.326594	MPP02944,MDD06237
E2053_B6941_A1093_0	11	0.334766	SAA02118,HEH03114,LSM13468,RBN15959,OMB01758,HGT13434,ENG15618,SSP14827,ELM07560,ETB05428,OSC05868
E20541_A386_0	2	0.403955	MPP09956,MDD06278
E20547_B11528_0	2	0.3426	MPP03843,MDD06319
E2057_B2331_A9334_0	1	0.603922	MAC04645
E2057_B2331_A9334_1	1	0.619537	OCO00537
E2057_B2331_A9334_2	7	0.470459	SNG16365,SBH03210,OSM07072,AGS03032,OCE06739,OCE05833,ODM11084,ONV23936
E20580_B42179_A6580_0	2	0.396205	MDD06589,MPP05599
E205_B641_0	13	0.459479	SSP04311,SPS05443,OAQ01289,OTA07344,OHS36600,OCO09260,OBD07481,OCN03932,ORD00194,MDD04347,MPP05761,MAC03903,ENG08676
E205_B641_1	30	0.563909	AGS06283,RBN02163,STP08447,SPT08532,HEH18475,SNG13581,SES04877,HGT21044,ACC01865,ACM03685,APU02439,HGT06145,OMB04865,ASM05356,ASM20965,AAT00248,AAT30453,AOS01166,APP11555,APP11560,ACS01351,ACV05195,ACR13778,HGT18830,AMC04682,AOL07477,MAC13625,SPT02377,SPS16704,SSP18552,RBN02006,SBH04646,LTT12308,LOT21129,LCP03298,LPF00357,LTG02568,AOL06002,AMC06874,APP06377,AOS15796,AAT21907
E2060_B3809_0	2	0.471673	ENG12226,MAC00127
E2060_B3809_1	2	0.478538	STP02840,SPT00752
E2060_B3809_2	7	0.476068	SSP18201,LOT24075,SNG13585,OCN04704,HGT01473,SAA04239,RBN08973
E2061_B1302_A556_0	10	0.285129	OMB07245,MDD07184,MAC14344,OBD07197,ORD17382,OCO05282,SSP06854,SAA01504,SAA10139,HEH07092,OHS17247
E20630_B97272_0	2	0.271233	MDD06849,MPP00029
E2064_B21310_0	10	0.451072	ONV16196,OAQ04465,OMB06963,OCO06568,OHS27143,OCE19516,OCE01925,OTA08793,LTT23009,LOT05589,HEH23205
E20659_B39378_0	2	0.301535	MDD07036,MPP08473
E20667_B13097_0	2	0.317605	MPP08997,MDD07090
E2066_B54331_0	10	0.442338	HEH28584,ODM26048,OCE05339,OSM10405,HGT05587,OAQ02836,OMB05242,ONV11807,OTA02191,OHS16267,OHS16264
E2067_B15451_0	1	0.571429	SAA00359
E2067_B15451_1	5	0.595958	SPT05532,STP01568,SNG14164,SES02560,RBN10690
E2067_B15451_2	1	0.598967	LOT09196
E2067_B15451_3	4	0.643965	SBH01731,SSP04480,SPS08724,HGT02969
E20681_B42537_0	2	0.366006	MPP09694,MDD07188
E20707_B477_A1693_0	2	0.423657	MPP05322,MDD07394
E20723_B2334_0	2	0.363558	MDD07489,MPP08327
E2075_B5564_0	9	0.51437	OSM10646,OCO03168,OMB03861,LSM19085,LSM36778,SAA07881,SAA10097,OHS25240,OAQ02669,ONV11696,OTA07648
E20763_B7861_0	2	0.396707	MPP09760,MDD07720
E20770_B37288_0	2	0.502853	MDD07772,MPP01983
E207_B521_A560_0	1	0.551261	ETV00885
E207_B521_A560_1	1	0.55997	ENG05876,ENG04863
E207_B521_A560_2	11	0.59253	OAQ01157,OCE19218,OSM06420,OTA03975,ONV16025,OHS15518,OHS15515,OMB07934,ODM23681,OCO00991,ORD07217,OCN01749
E207_B521_A560_5	8	0.590058	SBH03207,SNG16859,SES08147,SAA03099,SPT05116,STP10092,SSP14843,SPS19161
E207_B521_A560_6	1	0.598207	RBN10554,RBN19922
E207_B521_A560_8	2	0.544605	LCP03355,LSM03798
E20817_B15723_0	2	0.445897	MPP07526,MDD08091
E20830_B13202_0	2	0.532374	MDD08258,OBD07823
E20837_A7291_0	2	0.338637	MPP04513,MDD08301
E20849_A2739_0	2	0.32845	MDD08383,MPP09973
E2084_B2228_A6_0	8	0.454752	ODM04333,ONV14592,OTA06117,OCE22655,OHS30075,OAQ04691,OAQ04692,OCE22601,ODM23283,OSM10664,RBN09051
E20857_B1527_0	2	0.339801	MDD08430,MPP08405
E20859_A2716_0	2	0.329628	MPP06671,MDD08451
E20861_B14536_0	2	0.310536	MDD08478,MPP06142
E20867_B4405_A3108_0	2	0.464453	MDD08519,MPP10256
E20875_B4946_0	2	0.346025	MDD08579,MPP10932
E2087_B739_0	11	0.413964	STP08475,SPT09010,SES11661,SSP14191,SPS01988,OSC02693,OBD00714,ORD02448,OCN02566,OCO08208,RBN04430
E20887_A11385_0	2	0.378107	MPP02232,MDD08662
E20891_B6018_0	2	0.26213	MPP07729,MDD08692
E20907_B1751_0	2	0.439503	MPP03328,MDD08773
E20908_B6673_A2949_0	2	0.434684	MPP07985,MDD08790
E2090_B3047_0	1	0.530422	SES02820
E2090_B3047_1	3	0.43178	SBH03349,OMB02565,SNG15829
E2090_B3047_2	3	0.466335	OTA05510,OHS33836,OHS33837,OAQ03184
E2090_B3047_4	1	0.426328	SSP15580,SSP04472
E2091_B78624_1	3	0.418129	OAQ03405,ONV15448,OTA03645
E2091_B78624_2	1	0.410228	OMB06173
E20922_B31437_0	2	0.323131	MDD08871,MPP11994
E20942_B9615_0	2	0.303548	MDD09001,MPP08192
E20961_B60936_0	2	0.448333	MPP01471,MDD09142
E20969_B2753_0	2	0.281797	MPP08731,MDD09179
E20988_B15465_0	2	0.281219	MDD09269,MPP06788
E2098_B1275_A212_0	2	0.455363	SPT06378,STP03168
E2098_B1275_A212_1	1	0.48926	ENG08603
E2100_B31478_0	1	0.474785	RBN16907
E2100_B31478_1	1	0.489476	ONV20989
E21039_B4315_0	2	0.459691	MPP10428,MDD09661
E210_B1247_A145_0	52	0.459194	RBN09866,HGT08298,HGT01513,MAC10267,MEH06825,MPP12323,MDD05931,OCO06684,OMB02865,OCE14334,ODM27373,OAQ03313,ONV14879,OTA03211,OHS29535,OSM11704,OBD00228,OCN00229,OSC00129,ORD12145,HEH24215,AMC03618,AOL01701,AOL01882,APP24595,AAT25272,ASM00637,ACR04288,ACS00317,ACV03056,SBH00282,SPS11062,SSP01704,STP09453,SPT08443,SAA09232,SES13027,SNG13810,ENG01438,ELM08117,ETB05863,ACM04723,ACC03230,APU07491,AGS…
E21104_B59997_0	2	0.406367	MDD10037,MPP05010
E21114_B38780_0	2	0.3028	MDD10089,MPP03657
E21154_B2015_A920_0	2	0.297847	MPP02375,MDD10340
E211_B160_0	49	0.760368	OCO01849,OSM09709,OCE09364,OAQ01366,ODM00222,ODM00223,OHS39545,ONV23192,OMB08310,ORD01284,OCN04772,OSC03166,OBD05630,MAC07317,MDD06285,MPP03047,RBN20803,SAA06968,SNG12873,SSP00209,SPS21324,SPT03831,STP10031,SES14231,LCP00518,LPF01695,LTA02986,LTG07758,LSM05595,LOT17622,LTT20534,ACM01118,AGS02054,ACC08756,APU03648,ACV09308,ETB00375,ELM03753,ELM03752,ACS02706,ACR08401,AMC03725,AOL02014,AOL01763,APP…
E21209_B334_0	2	0.37004	MDD10756,MPP01140
E21238_B35866_0	2	0.573913	MDD10969,MPP01668
E21239_B4083_0	2	0.344292	MPP02929,MDD10973
E21259_B293_A1216_0	2	0.388286	MPP09594,MDD11076
E21262_B3565_A570_0	2	0.460391	MDD11108,MPP01210
E21266_B3783_0	2	0.212041	MDD11132,MPP09347
E21286_B13560_0	2	0.354799	MPP03677,MDD11257
E212_A124_0	45	0.513246	RBN09149,RBN16625,LTT06619,MEH03033,MEH04418,ETV57970,ETV13863,HGT06647,ACM02670,ASM03002,ACS02334,ACV02182,AOS20130,AAT32901,AAT32479,ACR18241,APP29235,APP30645,AMC04165,AOL02023,OHS54400,ONV13255,OCE11999,OMB05162,OAQ09335,OAQ06317,ODM11088,ODM02197,OCO06631,HEH09865,SAA06239,SSP18532,STP09859,SPT10374,SES12302,SBH01621,SBH00895,SPS00784,LTA02190,LPF02469,LTG08128,LCP00669,LSM13713,LSM27915,ACC…
E21340_B845_0	2	0.495365	MPP09442,MDD11545
E21395_B49130_0	2	0.340888	MPP03855,MDD11833
E2141_A506_0	10	0.341282	SBH02407,SPS01532,SSP02297,MAC00094,OSC00675,OCN02700,OBD00645,MDD08933,AOS18493,AAT28288
E21455_B1091_0	1	0.38874	MEH02799
E21455_B1091_1	1	0.438859	SBH02726
E21456_B3266_A882_0	1	0.630442	MEH05057
E21456_B3266_A882_1	1	0.539834	OAQ07741
E21466_B1019_0	1	0.516259	OMB02848
E21466_B1019_1	1	0.634492	MPP03278
E21482_B62627_0	1	0.450624	SPS18730
E21482_B62627_1	1	0.51416	MPP09236
E21703_B1659_0	2	0.327451	OSC05440,OCN00557
E21709_B13373_0	1	0.449107	OCN00789
E21709_B13373_1	1	0.586934	OAQ06661
E21719_B1829_0	1	0.707389	OCN01144
E21719_B1829_1	1	0.539606	SPT10227
E2177_B1525_1	2	0.4983	ELM08249,ETB05768
E2177_B1525_2	1	0.70068	OAQ07848
E2180_B268_A6655_0	9	0.442983	OBD07086,ORD04419,ORD09260,AMC05415,ASM10794,APP06526,AOS19421,AAT31014,OCO07952,OHS47822
E21830_B1458_0	2	0.505332	OSC05152,OCN05895
E21834_A1696_0	1	0.477401	OAQ08167
E21834_A1696_1	1	0.471011	OCN06058
E2185_B417_0	2	0.473372	MPP06250,MDD01539
E2185_B417_1	1	0.463477	ENG14698
E2185_B417_2	1	0.437209	MAC04269
E21866_B5465_0	2	0.274071	OCO02212,OHS07836
E21882_B21141_0	2	0.347606	OCO04098,OAQ03730
E21888_B3977_A5014_0	2	0.324201	ODM10739,OCO04855
E21892_B45801_0	2	0.347906	OBD03636,OCO05255
E2190_B358_A1066_1	1	1	ONV12684
E2190_B358_A1066_3	2	0.572014	HEH29863,SAA03008
E2190_B358_A1066_4	1	0.594828	HGT13522
E21911_B27055_0	2	0.32632	OCO07607,OAQ00722
E21915_B2202_A2566_0	2	0.416939	OCO07951,OAQ06371
E21924_A3512_0	2	0.32563	OCO08875,ONV16235
E219_B161_0	1	0.526786	MEH06584
E219_B161_1	35	0.533701	SBH02930,SBH03853,SAA06193,LCP00160,LSM18094,STP08684,SPT05388,SPS09561,LTT02027,SSP04684,AOS07345,AAT15354,ASM17066,APP22156,ASM18904,ASM13022,AAT02761,LTT18460,APP19242,ACS05743,SES03576,AMC09813,AOL00892,SNG11995,LOT04120,ACR05984,ACV00361,AGS05121,APU07608,LPF04119,ONV14447,OMB03559,OHS28950,OSM05385,OAQ07799,OTA01089,ODM17575,ODM17574,HEH24684,OCE01674,OHS18777,HGT06350,RBN01431,OTA02127,OAQ…
E219_B161_2	2	0.591383	ACP02222,OCO04012
E219_B161_3	3	0.480835	ENG01200,MPP11754,MDD07128,MDD02645
E21_B536_0	53	0.446675	OEC00108,OBD05222,ORD13628,ORD00120,OCN01932,OSC05466,OSC04346,RBN11725,SBH01657,SSP06730,SPS21060,SNG11956,SAA07733,SAA02890,SES09698,STP02590,SPT10394,LSM33567,LSM18023,LTA01564,LPF03731,LCP01194,LTG08028,LTT05809,LOT09458,LOT12299,ENG03457,ENG00630,ELM06743,ELM06734,ETB06027,MEH04758,MEH04737,ACM03355,AGS01460,ACC03449,APU07761,ETV00180,MAC14120,HEH15647,HEH18064,HGT00978,HGT01005,ACP11271,APP…
E22028_B1437_A4547_0	2	0.362663	ODM06963,OHS29694
E22079_B15175_0	2	0.36836	OHS44238,ODM10511
E22099_B126_A6486_0	2	0.237794	ODM12255,OHS17635
E22129_B13317_0	2	0.488999	OHS03058,ODM14807
E22169_B49499_0	2	0.355196	ODM18123,OHS63555
E22236_B7183_0	2	0.394575	ODM23680,OHS30701
E22239_B38785_0	2	0.279755	ODM24129,OHS60829
E222_B488_0	43	0.467773	ACM00717,AGS04700,ACC05517,APU01339,AAT18699,AAT27643,AOS16782,AOS09657,APP02545,APP03359,ASM00053,ASM16663,ACV05217,ACR18757,ACS01233,AMC05280,AOL00286,MDD08532,MPP06457,MAC08724,OMB09152,OCO01631,OCE12639,OSM05052,ODM26158,ODM26164,ODM26160,ONV15957,OHS31929,OHS24035,OHS24036,OHS24039,OAQ07201,OTA01796,OSC02684,OCN02442,ORD08759,OBD00779,HGT13760,HGT17097,ENG01574,LTG04941,LPF04150,LOT00331,LTT…
E22306_B5185_0	2	0.393878	ONV15631,OHS01693
E22308_B1452_0	2	0.36764	OMB00337,OHS01897
E22311_B330_0	2	0.386914	ONV14227,OHS02033
E22323_B9643_A10735_0	2	0.32518	OAQ04955,OHS02768
E22335_A1221_0	2	0.300985	OHS04602,OAQ06436
E22426_B8750_0	2	0.313356	OHS11097,OAQ05605
E2243_B444_1	9	0.381796	ACP30961,ACV07894,ASM17902,APP18033,SAA08060,SPT07920,AOL07528,ONV11244,OMB03299
E2248_B1112_0	9	0.306782	ACV01885,APU00631,OHS49766,ONV05209,ODM18082,OSM07548,OSM07549,OTA04054,OAQ06968,OMB02707
E2249_B13154_A1422_0	9	0.417418	OAQ03824,OTA02501,OTA05963,RBN21294,MPP08119,MDD00795,MAC05743,OCE18765,APP04822,ORD03243
E22515_B30791_0	2	0.294189	OHS17184,ONV14697
E22529_B16684_0	2	0.361048	ONV24411,OHS18414
E2252_B1364_0	2	0.554197	MPP08917,MDD05177
E2252_B1364_1	7	0.453208	AGS03188,ACC07620,ASM21980,APP25505,APP19966,AAT33058,AOS07908,MAC11922
E22547_B6701_A1413_0	2	0.400668	ONV15819,OHS20164
E2256_A833_0	10	0.347317	AGS02921,APP04311,AAT27158,SNG15438,SES04854,MDD12090,MPP07721,OCN03529,OSC00733,ORD05319
E2268_B77_0	1	1	ONV14017
E2268_B77_1	1	0.570979	OTA10989
E2268_B77_2	1	0.625984	SNG10951
E2268_B77_3	1	0.476592	OAQ04078
E22693_B24994_0	2	0.372553	OHS32962,ONV05607
E226_A153_0	53	0.570025	OEC01269,ORD10621,OSC05813,OCN05626,OBD04475,SAA08103,SPT03699,STP08549,SNG14919,SES13399,SPS19568,SSP01612,SBH03596,ACM01225,ACC05024,APU05699,HEH31823,MEH07523,LSM22402,LTT05635,HGT06741,AMC01255,AOL05642,ACR17987,ACV07233,ACS07827,AOS23949,ASM18565,APP32429,AAT16951,AAT32571,LOT09952,LPF00066,LTA02510,RBN18589,ETV56307,EGL07636,LTG07683,LCP02300,ODM14018,OCE14996,OSM04453,MPP11332,MDD12265,OCO…
E22721_B3634_0	2	0.441211	ONV14850,OHS34977
E22726_B44831_0	2	0.408594	OHS35120,ONV10264
E2272_B1104_A1004_0	1	0.500818	OAQ01880
E2278_B1335_1	3	0.679431	MAC08156,SPS01830,SSP09566
E2278_B1335_2	3	0.691964	OCO00334,OBD02231,OCN02307
E2278_B1335_3	2	0.640308	MPP11491,MDD08512
E22831_B40115_0	2	0.365115	OHS43697,OTA09300
E22840_A5855_0	2	0.306145	ONV06288,OHS44526
E22867_B9999_0	2	0.426569	OHS46461,ONV14258
E2286_B1723_0	9	0.301061	OMB03353,SSP18032,SPS17858,SPS17841,OTA02277,ONV15958,OAQ01844,MAC03657,MDD00314,MPP00800
E22874_B30861_0	2	0.353129	OAQ01936,OHS46840
E2289_B1208_A1721_0	1	0.502269	ELM06807
E2289_B1208_A1721_1	9	0.561063	HGT12048,SSP00485,SPS15567,SES05526,SNG15492,SPT09836,STP07418,OMB02670,SAA04487
E2294_B1373_0	1	0.477559	MAC06894
E2294_B1373_1	1	0.474257	ETB06117
E2294_B1373_2	1	0.523826	LTT05074
E2294_B1373_3	1	0.518293	OTA04537
E2294_B1373_5	1	0.61329	SNG15236
E2294_B1373_6	1	0.613553	OMB02523
E2294_B1373_7	1	0.534615	RBN16271
E22950_B952_A68_0	2	0.397334	OHS53431,ONV15824
E22975_B21566_0	2	0.314144	ONV17127,OHS56284
E2297_B1375_0	1	0.473684	SAA05973
E2297_B1375_1	2	0.498937	SPT05986,STP09566
E2297_B1375_2	1	0.463909	OSC04433,OSC04054
E2297_B1375_3	1	0.593839	OCO02368
E2297_B1375_4	1	0.495565	HEH01845,HEH27561
E2297_B1375_5	1	0.471118	OCN05566
E2297_B1375_6	1	0.58216	OBD00095
E2298_B3505_0	9	0.448313	OMB02800,ACC08510,SPT05380,RBN00100,SES08021,SAA03583,HEH06930,STP11128,SPT00955,LSM28186
E2299_B2545_0	5	0.464761	OTA09241,OMB07070,OAQ00188,OHS60178,ONV05502,ONV15347
E2299_B2545_1	1	0.461577	RBN12061
E2299_B2545_2	1	0.423963	HEH10190
E2299_B2545_3	1	0.450075	SSP09671
E2299_B2545_4	1	0.470539	SBH04664
E22_A143_0	53	0.329133	EGL04829,HEH31162,LCP01800,SBH01066,SBH00075,MEH06442,MEH00611,MEH03364,ELM07147,ETV47579,ETV44914,ETV44727,ETV13727,AGS06348,ENG15709,ACC02956,LTG08025,LTA00350,LPF00509,LSM19148,LSM19147,ACM03624,RBN02573,SNG11517,SES01349,SAA03333,SPT04063,STP00388,OBD02037,OCN02013,OSC04742,OSC02676,ORD03216,ORD15696,ORD03867,OCO01829,ODM05301,OCE08869,OHS56933,MPP03364,MDD08061,OSM04421,OAQ01708,MAC11520,OMB…
E23013_B22138_0	2	0.347255	ONV14494,OHS59869
E2301_B14265_0	10	0.545311	HGT03763,HEH25600,SNG17637,SPS05466,SSP00841,STP11477,SPT02321,OCN01805,ORD12985,OBD03381
E2302_B2832_0	10	0.492049	OAQ00254,ODM22021,ONV15371,OHS11022,OMB07160,OTA02908,HEH28990,RBN10200,SNG14098,SAA06151
E23037_B15550_0	2	0.315495	OHS61684,ONV14152
E23039_B21864_A9557_0	2	0.409421	OAQ04993,OHS61844
E2304_B2472_0	8	0.558532	SNG14627,SES14360,HEH33114,STP10896,SPT03472,SSP09751,SPS12689,HGT05850
E2304_B2472_1	1	0.665713	OAQ08990
E2304_B2472_2	1	0.741071	ONV03942
E23062_B12577_0	2	0.38641	OHS66241,ONV15024
E2309_A116_0	10	0.33913	LCP02328,LTG04745,MAC00623,MDD06869,MPP04055,OSC02277,OBD06202,SBH04245,SSP08589,SPS00160
E23103_B69216_0	2	0.33911	OMB02883,OTA09156
E23117_B2804_A2783_0	2	0.374989	OAQ00365,OMB05302
E2312_B769_A769_0	9	0.459557	MAC03563,MAC03004,OCN03304,ORD04863,SPS15696,SSP01372,SAA05135,ACR07248,ACV07717,ACS01956
E23134_B83187_0	2	0.359123	ONV00074,OTA01738
E2319_B5289_0	1	0.435852	MAC13442
E2319_B5289_1	4	0.350533	SPS02242,SSP01517,STP11127,OMB07999
E2319_B5289_2	5	0.404785	ODM11798,OHS37617,OTA06334,OAQ05541,ONV16247
E23204_B594_A472_0	1	0.497386	OAQ07653
E23204_B594_A472_1	1	0.859615	ONV04385
E2320_B17867_0	1	0.411866	OMB04050
E2320_B17867_1	9	0.441671	MEH05275,MDD02565,MPP03165,ACP06148,OHS46140,ODM10870,OCE03725,OAQ00562,OBD02804
E23263_B29068_A6776_0	2	0.419279	ONV06420,OTA04324
E23286_B79533_0	2	0.325659	ONV07361,OAQ03748
E232_A350_0	50	0.450183	OEC00389,ACR12808,ACS00973,ACV05108,AOL06648,AMC04931,ASM13816,APP20620,APP03152,AOS06716,AAT28147,HGT05934,HEH28820,OBD07601,OCN04089,OSC00915,ORD10197,MDD00264,MPP02021,MEH02983,LTT07908,ETV25163,ETV13767,LTA01998,LPF03813,LTG01132,LCP03735,LOT02641,MAC01109,STP11621,SPT07840,SAA02784,SPS01827,SSP00971,SBH00349,SBH03449,ACC01440,APU01374,AGS03960,ACM02533,ACP29713,ELM01208,ETB07703,ENG01138,OAQ…
E2332_B423_A2775_0	10	0.304947	SBH04668,ORD11087,SAA04169,OHS46654,OCE10499,OAQ01236,ODM04617,OTA01422,ONV14859,OCO04315
E23335_B21724_0	2	0.402919	ONV09512,SPS13547
E23341_B94732_0	2	0.232759	ONV09721,OTA06795
E23380_A449_0	2	0.301134	OTA03827,ONV11502
E23394_B646_A624_0	1	0.556832	ONV12705
E23394_B646_A624_1	1	0.471581	OAQ08771
E23400_B82_0	1	0.598214	OAQ08169
E23400_B82_1	1	0.729665	ONV13601
E2340_A6479_0	9	0.235975	ACV06876,OCO00987,ONV15508,OHS06506,ODM05157,ODM06954,OAQ07417,OTA01704,SSP01683,OMB02792
E23483_B4246_0	2	0.329722	ONV16438,OAQ05897
E23488_B61910_A155_0	2	0.295211	OTA06155,ONV17795
E23490_B2988_0	2	0.355223	OTA02432,ONV17953
E23495_B13945_0	2	0.532258	ONV19395,OAQ03823
E234_A46_0	50	0.441254	OEC01724,LTA01739,LTG01911,LPF02002,LCP00775,OCO03868,OBD02380,ACP04005,ORD10154,MPP07592,MDD06853,MEH04961,ETV50349,ASM03933,APP15196,AAT31829,AOS08443,AMC06861,AOL01326,ACR00144,ACR15117,ACV01524,ACS08104,SSP01379,SPS15630,OMB02503,OAQ04707,OTA07466,OSM10782,OHS54809,ONV15120,ODM24036,SES04008,ACM00072,AGS00275,HEH12266,HEH30101,SNG14828,SPT01788,STP11534,HGT11299,MAC02104,SBH02910,LTT14065,LOT…
E23500_B1107_A4811_0	1	0.486946	OAQ07645
E23500_B1107_A4811_1	1	0.653189	ONV21295
E23501_B863_0	1	0.696931	OAQ08566
E23501_B863_1	1	0.939828	ONV22060
E23503_B2090_0	1	0.688272	ONV22775
E23503_B2090_1	1	0.755556	OAQ08679
E23509_B29358_0	2	0.321815	ONV23066,OTA00834
E23519_B471_A657_0	1	0.723757	ONV23242
E23519_B471_A657_1	1	0.652174	OAQ07320
E2352_A1228_0	8	0.406603	ACM03375,OCN02163,ORD03632,AOS05917,AAT12683,AAT18902,MAC00226,MDD08406,MPP04559
E23563_B15132_0	2	0.267338	ORD00212,OBD01049
E23566_A11687_0	2	0.410944	OSC05250,ORD00811
E23577_B8397_0	2	0.350494	OSC00893,ORD02150
E23653_B2824_0	2	0.336245	ORD12357,OSC02153
E23666_B820_0	2	0.455049	ORD15110,SNG15152
E23673_B7615_0	2	0.403527	ORD16776,SPS17204
E23677_B615_A320_0	2	0.552659	SPS05008,OSC01413
E23678_B31050_0	2	0.385465	OSC01414,SPS05007
E2367_A178_0	9	0.268057	OCO01036,SAA04208,OHS42070,ONV14434,OTA02901,OSM04617,OAQ01211,MEH05910,ODM26522
E23682_B2623_0	1	0.458678	SPS24403
E23682_B2623_1	1	0.437768	OSC02847
E23723_B7350_A4104_0	2	0.445974	OAQ02779,OTA03662
E23774_B55473_0	2	0.354509	SAA01152,OAQ03084
E23782_B23342_0	2	0.382813	OAQ09424,RBN13250
E23796_B7001_0	2	0.552559	RBN04345,SAA00453
E237_A29_0	51	0.439959	LTT01030,LOT15108,ETB05003,ELM03028,OMB07963,OAQ03617,ODM14849,OSM02133,OCE02652,OTA06790,OHS03144,ONV14834,OCO02310,ORD02362,OSC02317,OCN05905,OBD06821,ENG04321,MPP12256,MDD03110,LPF03904,LTA03137,LTG02097,LCP01885,RBN06894,ACP30920,MAC00446,ACC04916,APU03654,ACM03356,AGS05368,HGT20554,AOL03373,AMC01494,APP13340,ASM09246,AAT15799,AAT07946,AOS23196,ACR08627,ACV04232,ACS04336,EGL02571,ETV48611,MEH…
E23805_B1982_0	2	0.351404	RBN06253,SPT09409
E23829_B24491_0	2	0.550454	RBN15184,SAA03521
E23853_B2844_A2915_0	1	0.571429	SAA00200
E23853_B2844_A2915_1	1	0.597279	STP10807
E23856_B52693_0	2	0.419236	SAA00323,SES02995
E23864_B1351_0	2	0.394107	SPT02108,SAA00820
E23871_B745_0	2	0.41469	SAA01171,SPT09060
E238_A378_0	49	0.275846	LTT01973,LOT02488,AOS07484,AAT18190,AAT02114,ASM17306,APP15692,APP03773,ACS00541,ACV05602,ACR18474,AMC06908,AOL06432,SPS05267,SSP11579,SNG16453,SES08208,SPT04917,STP08775,SAA06706,RBN03463,MDD03850,MPP11289,MAC00081,OSM05386,MEH05559,ACC03452,ACM03328,AGS04612,APU04335,ELM01081,ETB03352,OCN04510,OSC03778,ORD06281,ORD00457,OBD00735,ENG05012,SBH04249,SBH03727,HGT14363,OCO06529,OMB08856,OTA09223,ONV…
E23912_B8230_0	2	0.316951	SPT07151,SAA04279
E23943_B1882_0	1	0.440402	SPT07907
E23943_B1882_1	1	0.49696	SAA07198
E23963_B66453_0	2	0.322834	SAA08644,SES11769
E23981_B45078_0	2	0.301849	SSP08624,OBD03702
E23999_B2884_A616_0	2	0.353527	SES00216,SPS03933
E2400_A7769_0	9	0.351054	ONV13929,AMC02342,APP33689,AAT07394,AOS07341,ASM15374,ACR15356,ACS03320,AOL03941
E24037_B3106_0	2	0.376432	SNG18099,SES04042
E24093_B1195_0	2	0.364577	SES09594,SNG15369
E24102_B13011_0	2	0.452441	SES10782,SNG14233
E24115_B4563_0	2	0.309885	SNG12061,SES12253
E24128_B4216_A5421_0	2	0.377401	SNG15836,SES14228
E24133_B1206_0	2	0.385954	SSP06769,SES15039
E24142_B15526_0	2	0.43548	STP00188,SNG11013
E24157_A1589_0	2	0.453971	SPS11034,SNG18070
E24175_B12680_0	2	0.254032	SPS00191,SSP15872
E24188_B3148_0	2	0.352408	SPS00464,SSP09170
E241_B12024_0	45	0.315437	ETV32307,ETV01819,ETV05278,ETB05666,ELM01780,LTT24725,OCE07335,ACP31089,RBN14459,ACC07397,APU00403,AGS06051,ACM03560,OMB06208,ORD04149,OCN03478,OSC02909,OBD03433,MAC06438,MDD10083,MPP09497,ACR13824,ACV03280,ACS02743,AAT29270,AAT24916,AAT10868,AOS20011,AOS06682,APP11357,APP28665,ASM17565,AMC03851,AOL01954,MEH05621,SBH02094,SBH03807,SES05900,SPT05894,STP09531,HGT00982,SNG13467,SPS09849,SSP05911,OCO…
E24219_B25172_0	2	0.36942	SPS00877,SSP03951
E24275_B1760_0	2	0.376398	SPS01538,SSP11292
E24280_B44141_0	2	0.51829	SSP14243,SPS01611
E24294_B245_0	2	0.387333	SSP11777,SPS01679
E24303_B731_0	2	0.309346	SPS01732,SSP18453
E24318_B27968_0	2	0.401786	SPS01829,SSP09567
E24360_B16879_0	2	0.492036	SSP19217,SPS02157
E24384_B66676_0	2	0.360969	SPS02496,SSP00974
E24469_B789_0	2	0.426951	SSP00786,SPS03828
E244_B6586_A38_0	50	0.274347	ETV55715,HEH28471,HGT16065,ACM00376,AGS02607,APU06343,ACC00520,ACV05751,ACS01253,AOL07726,AMC04376,AOS10923,AAT19805,ASM15257,APP29287,APP28833,ACR07332,OEC01243,MDD04846,MPP11004,MEH03604,MAC03106,OCN02896,OBD08258,ORD16425,ORD08245,OSC01445,OCO03018,OAQ03407,ODM00897,ODM14329,OCE10640,OHS43235,OSM06398,OMB02522,OTA07037,ONV08220,ENG11534,LOT08752,LTT24458,SPS21350,SSP08171,SES02260,SNG12459,SAA…
E24566_B97463_0	2	0.275929	SSP08549,SPS05393
E2459_B711_0	8	0.368569	LTT09727,LTT12333,AMC06719,MPP03964,MDD06222,MAC09255,ACR17538,ACS01370,RBN07188
E24636_B5129_A7884_0	2	0.320613	SSP10785,SPS06193
E24662_A1171_0	2	0.299234	SPS06658,SSP05566
E24674_B1159_A2871_0	2	0.425395	SPS06796,SSP00470
E246_B7_0	45	0.627357	MDD04151,MPP07513,LSM29339,LTG03837,LTA02468,LPF04940,APU00595,MAC04165,LOT17428,LTT06415,ACM04277,ENG01572,OCO01822,ONV23112,OTA04614,OTA04615,OAQ02453,ODM13850,OSM07388,OSM01370,OCE08739,OHS47508,OBD08324,OSC05228,ORD01454,ORD16332,OCN05505,RBN08001,HEH08425,SAA00263,SPT06388,STP11665,SES09216,SPS16405,SSP09102,AGS01913,ACS00988,AMC02883,AOL03635,ACV01582,ACS09476,AAT25382,ASM18484,APP24224,APP…
E246_B7_1	1	0.82702	OAQ08606
E246_B7_2	2	0.559092	ETB06255,ELM02360
E24713_B4991_0	2	0.390147	SSP05031,SPS07246
E24746_B12662_0	2	0.288537	SPS07693,SSP10486
E24759_A7964_0	2	0.25094	SSP17764,SPS07814
E24761_B19163_0	2	0.289909	SSP00163,SPS07827
E24798_A5430_0	2	0.304134	SSP03020,SPS08227
E24815_B15970_A3170_0	2	0.340238	SSP17851,SPS08548
E24817_B39030_0	2	0.265814	SPS08651,SSP18385
E24866_B40108_0	2	0.386436	SPS09289,SSP02430
E24884_B2677_A1839_0	2	0.381397	SPS09522,SSP05877
E24890_B6653_0	2	0.361856	SSP04635,SPS09611
E248_B18_0	43	0.33786	ETV15632,ETB02406,ELM03946,ELM03948,LOT02285,LTT00034,OCE08513,OAQ03740,OHS09810,OSM03412,ODM25236,ODM07327,ONV15413,OTA00076,SPT00876,STP08614,SES00222,SSP05424,SPS25434,SAA07222,SBH00754,LSM12277,LSM10937,MDD09999,ASM08633,RBN06124,OBD08421,OSC05070,ORD08778,OCO02088,HEH30069,ACR13439,APP02059,APP21575,APP29601,APU01831,ACM00765,AGS03323,LPF01499,ACC06917,AOS07533,AOS16490,AAT00053,AAT03065,ACV…
E248_B18_1	1	0.734043	OTA11047
E24900_A10046_0	2	0.373533	SPS09763,SSP03869
E24929_B44927_0	2	0.441959	SPS10260,SSP08969
E24947_B2396_0	2	0.343829	SSP05474,SPS10550
E24969_B24869_0	2	0.378134	SPS10763,SSP10117
E249_A123_0	52	0.463173	OEC01865,ETV57377,EGL08149,ENG01434,ELM06302,ETB08599,LOT02594,LTT18489,LPF03186,LCP02921,LSM33838,LTA03612,LTG07840,RBN08749,MAC08575,ACP26256,AMC09793,AOL02682,ACS00034,ACR19258,ACV07059,ASM08632,APP34792,AAT23062,AAT10669,AOS22194,MPP02145,MDD00154,SAA08572,SES07733,SPT05618,STP11057,SSP04808,SPS20861,SBH04461,HEH30950,OBD03460,OCN01505,ORD17120,OSC02785,OHS28385,ODM22710,OSM09353,OTA06530,OAQ…
E24_B66483_0	52	0.319282	OSC00312,LPF02201,ETB08276,ELM00997,ENG04325,OCN03462,MAC03283,MPP12265,MDD03687,RBN06506,ACM01828,APU05623,ACC05619,AGS02105,ACM00537,OAQ08129,MEH03692,ORD11897,ORD05475,SSP01543,SPS26251,SES15721,SAA01280,SPT01618,STP10032,HGT05861,OBD04707,ETV55701,OCO02731,ODM13448,OCE16381,OTA07020,OHS56645,OHS56644,OHS43762,OSM04870,ONV24593,OMB07459,ACP10203,OBD04703,AMC03616,ACV07615,ACR14295,ACS01101,AOL…
E25018_A7726_0	2	0.309289	SSP17668,SPS11740
E25028_B19483_0	2	0.371071	SSP08932,SPS11884
E25051_B3586_A3355_0	2	0.391623	SPS12162,SSP07610
E2509_B942_0	9	0.342658	SAA03929,RBN10526,SPT04456,STP08570,SES03668,SNG13988,SSP00516,SPS14654,OCO06614
E250_A18_0	48	0.305764	LSM16856,ACC06978,AGS03106,SBH01527,RBN21090,SSP11199,STP00425,SPT02415,SNG12117,SAA06689,SES10658,SPS06360,HEH24322,ACR11717,ACV03582,AOS04329,AOS14011,ASM09185,APP30638,AAT33223,AAT35090,AAT10848,ACS07812,AOL05749,AMC06854,ACP16793,LTT10860,OSM03813,OCE12675,LOT02621,ETV37217,ENG00440,MEH04235,OCN05924,ORD13244,OSC04422,MPP07664,MDD08160,OCO03424,OTA08440,ODM08306,OMB08982,OAQ06123,ONV16151,ONV…
E25136_B7542_0	2	0.371525	SSP09378,SPS13132
E25168_B2787_A10762_0	2	0.304763	SSP01882,SPS13980
E251_B17060_A81_0	51	0.327344	ETV39678,LSM26849,LCP01149,LTG01745,LTA00562,LPF02978,ENG01495,EGL00046,ELM05841,ETB08382,OEC00996,RBN08634,LTT24115,LOT15617,SBH00616,SPS00562,SSP10950,SAA06511,SPT04000,STP08430,SES03998,AMC08378,AOL00687,ACR07657,ACS00189,AOS20094,AAT22964,AAT26908,ASM13327,APP32081,HEH32031,HGT06066,ACM01407,AGS05743,ACC07697,APU00257,ACP31183,MAC11736,MDD07194,MPP11661,MEH03898,OCO00250,OCN01030,OSC01743,ORD…
E25210_B2359_0	2	0.36342	SPS15079,SSP19145
E2524_A517_0	7	0.417235	OHS35618,ONV09360,AGS01779,OAQ02739,ONV08082,ONV21036,SAA05733,ACC01979,ODM03399
E25252_B37287_0	2	0.344939	SSP05909,SPS15728
E25264_B703_0	2	0.318418	SPS15816,SSP03220
E25290_B8182_A6848_0	2	0.293287	SPS16047,SSP17815
E2530_B11583_0	8	0.448946	OCN00050,ACS01066,ACV00433,MAC04608,ASM01996,APP15970,AOS12963,AAT12485,AAT01112
E25341_B60_0	2	0.544944	SPS16693,SSP14876
E25342_B37812_0	2	0.410502	SPS16868,SSP18542
E2536_B430_0	1	0.618811	OAQ08600
E2536_B430_1	1	0.447191	OTA10973
E2540_B5394_A3181_1	8	0.790989	SNG10934,STP00034,ACM04843,APP06193,AAT35179,AOS28449,ONV05112,ASM20847
E2541_B525_1	5	0.44766	OAQ09827,ONV22535,SBH03385,ACM04981,MDD09145
E2542_B640_A1940_0	9	0.63829	ACM04980,OSC05888,OHS65763,OAQ09816,ASM22218,AOS28545,AAT35299,LPF00471,MDD02710
E25431_B1793_0	2	0.316898	SSP17008,SPS18248
E25438_B4998_0	2	0.356544	SPS18295,SSP01355
E25439_B7181_0	2	0.410714	SSP08395,SPS18313
E25466_B16876_0	2	0.404388	SSP12425,SPS18726
E25474_B4959_0	2	0.273768	SSP05767,SPS18906
E25475_B1421_0	2	0.303696	SSP08292,SPS18917
E25535_B28256_0	2	0.246006	SPS20003,SSP06558
E2553_B1752_0	2	0.455248	AGS03959,OBD08516
E2553_B1752_1	6	0.434002	MPP11406,ACC05398,MAC12824,OCO06414,ASM20351,ASM04058,APP31540
E2555_B99_0	1	0.587288	OTA10988
E2555_B99_1	1	0.564931	OAQ07520
E2555_B99_2	1	0.993631	ONV03990
E2555_B99_4	5	0.531528	HGT12424,HEH07462,SAA08176,STP09006,SPT00179
E2556_B7163_0	2	0.48894	MPP09859,MDD09764
E2556_B7163_1	2	0.529748	OSC04357,OCN04635
E2556_B7163_2	5	0.551211	APU00181,OCO00085,OAQ02733,OTA10150,ONV25730
E25574_B14371_0	2	0.370592	SSP01519,SPS20561
E2559_B1827_A233_0	3	0.444183	SBH02437,SSP01978,SPS23138
E2559_B1827_A233_2	3	0.436866	MAC04494,MDD10162,MPP08135
E255_A109_0	43	0.356159	LOT20843,MEH06280,MEH01890,LSM20408,LSM44323,AMC04253,AOL07473,ACS02391,ACV06761,ACR11009,RBN12554,SES11500,SAA10453,STP08561,SPT00759,SSP10301,SPS17112,OMB02841,HGT11735,ENG01661,OCO02272,AGS04918,APU03615,ACC05196,HEH14230,ASM19791,AAT18834,AAT31713,AAT32677,AOS07726,APP11187,APP05036,APP15233,APP07576,APP16787,ACP11250,OBD03105,OSC04931,OSC04521,OCN03446,ORD14232,OHS66728,OSM04018,OCE02385,ODM…
E2563_A24_0	8	0.286658	ETV49278,MEH04010,ETB08459,ACP18088,ELM05923,SBH03671,SBH03486,ENG00553,EGL09244
E25643_B656_0	2	0.356868	SPS21720,SSP05446
E2564_B36589_0	8	0.390495	ETB03553,ELM01982,SAA06727,HEH22204,SSP01074,SPS04139,SES13229,RBN12601,RBN05263
E25650_B4774_0	2	0.455564	SSP10327,SPS22035
E25658_B4427_0	2	0.411765	SSP07297,SPS22158
E25661_B18813_0	2	0.330307	SSP02536,SPS22250
E25668_B787_0	2	0.38473	SPS22285,SSP09315
E2566_B1966_0	7	0.599945	ETV00995,SBH02090,SBH00491,ORD04287,ORD04878,OSC00188,ENG01595,MDD05522,MPP08691
E25672_B30278_0	2	0.250824	SPS22377,SSP02385
E2567_A1975_0	1	0.503138	OCO08201
E2567_A1975_1	7	0.424708	ONV03457,HEH15084,STP09669,SAA02239,HEH15487,SBH01065,SES00218,MAC11970
E2569_B28371_0	9	0.44254	OBD08201,ONV14678,OCO06059,OSC02840,OCN04170,OMB06609,ORD05218,RBN08389,ENG13591
E256_A139_0	1	0.47243	MEH05555
E256_A139_1	47	0.503837	OEC00691,ELM01586,ETB00362,ETV44872,ACM03225,AGS04547,LOT23224,SPT06952,MAC01982,SNG16464,RBN02316,OCO01297,OTA06748,OHS34006,ONV15078,ODM09870,OAQ05162,OCE00316,OSM07083,MDD09332,ORD07907,ORD07752,SBH01520,OSC05251,OCN02340,OBD02976,APP17979,AAT01786,ASM03992,AAT03213,AOS21580,AOS22507,AMC04342,AOL07750,ACV01158,HGT14882,ACR10170,ACS00223,ACP26179,HEH07563,SES13749,SAA09100,SPS16540,SSP07273,STP…
E2571_B7561_0	9	0.560819	OCE08413,ENG15177,OMB02199,OAQ03764,ONV10699,OHS08989,OCO00491,MDD12159,MPP03259
E25735_B46538_0	2	0.300615	SPS23805,SSP02811
E25742_B41977_0	2	0.326494	SSP10288,SPS24048
E2577_B64774_0	9	0.383927	SPT09657,MAC14550,OCO07410,MDD06157,RBN19420,OMB02634,SAA06949,SSP05889,HEH23766
E2578_A223_0	8	0.392737	SAA07114,SBH03310,SPS07842,SSP04933,STP08468,SPT01868,SES07136,MAC08784
E2578_A223_1	1	0.380342	HEH25315
E25809_A7088_0	2	0.33715	SPS25183,SSP06453
E25839_B14516_0	2	0.297458	SPS26087,SSP19013
E2583_B2223_A3094_0	9	0.395231	RBN20551,HGT01412,SES06681,SNG13634,STP09357,SPT06586,SSP10661,SPS25171,OHS43251
E25843_B17857_0	2	0.305963	SSP03496,SPS26162
E25895_B18768_0	2	0.425788	STP10944,SPT00693
E25930_B770_0	2	0.450939	SPT01107,STP05319
E2594_B9270_A734_0	8	0.524223	LTT08086,OCE14283,ONV14464,ONV06143,OHS12527,OAQ01656,OTA03760,OSM06875,ODM05965
E2595_A3182_0	9	0.374344	MAC03069,OCO01769,SSP13086,SPS14067,OBD01397,OCN01655,ORD11551,RBN17394,OSC01735
E2597_B10990_0	8	0.332723	OCO07246,MAC04445,OAQ03993,ODM00767,OHS60559,OHS60560,OTA02203,ONV06047,OBD06446
E25993_B24806_0	2	0.406519	SPT01855,STP06491
E25_A82_0	53	0.324582	ACS04330,ACV03847,ACR05017,AOL03014,AMC00369,AOS12057,AOS03445,AOS01127,AAT10097,AAT33714,AAT29817,AAT27155,ASM06432,APP08734,APP08428,APP00479,APP29392,APP34131,EGL06064,MEH06909,HGT12024,LTA00622,LPF00920,LTG08125,LCP03186,LSM19016,LSM25602,LSM02498,SAA06265,SPT02319,STP08507,SNG15897,SES10657,SPS24544,SSP02512,SBH04590,ELM01597,ETB07355,RBN16095,AGS04372,ACM01135,ACC01259,APU08294,MAC02240,MDD…
E26003_B19806_0	2	0.355214	SPT01946,STP09147
E26023_B7388_0	2	0.400978	SPT02091,STP03385
E2605_B415_A226_0	9	0.366646	ODM09130,MPP10860,MDD01295,OMB02825,STP08806,OAQ00957,OHS08180,ONV26197,RBN05271
E26066_B446_0	2	0.348766	STP11121,SPT02553
E2606_B7772_0	9	0.47855	MDD03496,MPP07667,OAQ03889,ONV11289,OTA06031,OCE12261,OHS54993,OCO00248,OSM09401
E26076_B45035_0	2	0.306536	SPT02647,STP07429
E26084_B2321_A537_0	2	0.330979	STP08657,SPT02725
E26132_B70356_0	2	0.347931	STP10183,SPT03029
E26142_B102071_0	2	0.368492	SPT03144,STP01054
E26151_B3649_A5052_0	2	0.36242	SPT03308,STP00958
E2619_A23_0	8	0.384328	ONV19843,OCE06109,ODM14857,OHS28673,OCO07669,OTA04398,OAQ05593,OSM03674,OSM03520
E261_B7248_A41_0	48	0.352782	ELM05074,ETB01957,ENG15645,HGT04827,LCP02864,LTT14779,LOT05955,LOT00154,AMC04527,AOL07598,APP27063,ASM14256,AAT25157,AAT25752,AOS05340,ACS05639,ACR06502,ACV00491,SBH01686,SAA00673,SNG14461,SES12931,SPT05474,STP11312,SSP04759,SPS07971,EGL03763,RBN03952,ACM01591,APU01899,ACC07086,MAC06728,MDD01683,MPP01520,OSC03564,OCN04171,ORD04617,ORD05456,OBD03133,OCO05637,OCO05636,OAQ02556,OTA02794,ONV18028,ODM…
E26233_B1669_0	2	0.312555	SPT04316,STP03251
E2625_B10963_0	8	0.310227	OMB02588,OAQ01767,OCO08106,OCO08105,OHS66200,ODM18469,ONV15850,OTA05843,OCE09355
E26296_B1120_A1663_0	2	0.542965	SPT04909,STP04807
E262_B2_A972_0	1	0.397067	ETV57994
E262_B2_A972_1	47	0.50808	ENG01585,ETB08644,ELM06095,HGT13405,LSM24581,OMB09044,OHS25275,ONV15379,OAQ00383,OTA02686,OSM10795,ODM26338,OCE15567,OCO07261,OSC01746,OCN04125,ORD10464,ORD16002,OBD04409,MAC12163,MDD12156,ACS09144,ACV01077,ACR10042,AOS01045,AAT20276,AAT06995,APP16766,ASM15956,AOL07537,AMC04557,SPS04710,SSP09299,SES00230,STP09522,SPT08054,SAA03697,SNG14539,SBH01480,LTG08164,LOT16106,LOT06152,LTT01163,LTA01994,RBN…
E26327_A5981_0	2	0.382957	SPT05272,STP11399
E26351_B90651_0	2	0.377275	STP11428,SPT05611
E26364_B4079_0	2	0.289141	SPT05715,STP01882
E2636_B6707_0	7	0.376857	OCO07762,OTA07584,ONV07453,ODM19682,ODM19679,OHS30396,OHS30397,OAQ05646,OCE23420
E26383_B46682_0	2	0.412246	SPT05974,STP11656
E26417_B18382_0	2	0.4375	STP02349,SPT06292
E26427_B5293_0	1	0.446701	SPT06392
E26427_B5293_1	1	0.507614	STP06925
E2642_A3707_0	8	0.32528	SSP04484,SPS03827,SPS03826,OAQ06713,ONV07765,OHS10232,SNG16870,SPT02065,STP10510
E26466_B89627_0	2	0.341667	STP02694,SPT06922
E26578_B20514_0	2	0.316964	SPT08203,STP03273
E26579_B16638_0	2	0.356197	SPT08211,STP03312
E26658_B10513_0	1	0.4975	STP03291
E26658_B10513_1	1	0.548038	SPT09205
E26697_B1000_0	2	0.286187	SPT09645,STP03855
E266_A132_0	49	0.317231	LCP02281,LPF00558,LTA03185,LTT03476,MDD11111,MPP03495,SPT04093,STP05620,SNG14402,SES02087,SAA07875,SSP16925,OBD07381,ONV06864,OHS03041,OHS03039,OCE07221,OSM05101,ODM09268,OAQ02981,ACP23295,ORD02814,OSC03754,OCN05066,OCO04483,EGL07761,SBH03786,MEH04037,ETB01262,ELM05585,ACM01562,AOL04453,AMC05595,AAT25644,AOS07499,APP31576,ASM15249,ACV02143,ACR09725,ACS02337,HEH12239,OMB07321,HGT18062,RBN20798,RBN…
E26722_B97064_0	2	0.349938	SPT09958,STP01895
E26741_B7372_A6288_0	2	0.450866	STP00658,SPT10167
E26743_B1037_A609_0	2	0.464381	STP08891,SPT10187
E26748_B55814_A6131_0	2	0.328532	SPT10279,STP05551
E26812_B5292_0	1	0.462472	MAC07821
E26952_B710_1	1	0.508776	OHS17870
E26_A89_0	53	0.342894	HEH14438,LTA01709,LCP02407,LPF02119,LSM03249,LSM37196,LTG08020,ETB07074,ETB00904,ELM02004,ELM07437,ACC08310,APU05986,AGS03965,OEC00580,ACM03645,ACR05988,APP17750,APP16045,APP30035,AOS24570,AAT02812,AAT00440,ASM07747,ACV02038,AMC05567,AOL04411,ACS03695,RBN13173,ORD15047,ORD08157,OSC00390,OSC05622,OCN04403,OTA10999,SPT05538,STP08587,SAA07501,SAA04931,SES02187,SNG19397,SSP13945,SPS00379,ACP23009,SBH…
E27098_B16340_0	2	0.400951	ACP30644,MAC11645
E2746_B2749_0	8	0.372401	OBD04007,AGS01417,APP03743,AAT11554,AOS01308,ASM19678,HGT04057,ENG01032
E274_B30_A1410_0	49	0.610345	EGL03239,LCP01557,LPF03902,ETV07216,LTG02355,LOT10191,ENG01752,OSC00552,OMB08993,OEC01597,OCN04096,ORD11720,ONV15224,OAQ01477,OTA06899,OHS58741,OHS58740,OCO06180,ODM19999,OCE02716,OSM08230,AMC05155,AOL00331,ACV08274,ACR11088,ACS05459,APP09423,APP22451,AOS18668,AAT27659,ASM16667,APU04510,ACC05706,AGS01480,ACM04688,HGT15137,MDD02913,MAC09812,SSP09428,SPS14974,SPT07241,STP00398,SES06653,SNG14880,SAA…
E27555_B979_A1486_0	1	0.466101	MAC12261
E2765_B2002_0	8	0.337219	MAC04681,ACS05220,ASM03336,APP05377,AAT30003,ACR01104,AOL00980,AMC07481
E27889_B3144_0	2	0.370974	OMB02456,ACS02981
E2797_B1167_A306_0	1	0.577117	RBN00676
E2797_B1167_A306_1	2	0.628042	SBH02811,SPS24105
E2797_B1167_A306_3	2	0.488981	MDD04354,MPP10249
E279_B4235_A976_0	42	0.301249	OBD04679,OCN03140,ORD10146,ORD04393,OSC00845,OMB01850,OCO04194,ODM05106,OHS12256,OHS12257,OTA08831,OSM04635,OCE14950,OAQ01639,ONV14457,ACC08402,AGS04069,APU04906,ACM02002,ACP27085,SPS24115,SSP01375,HEH24896,HEH08698,AOS07071,AOS02680,AAT14678,AAT18041,ASM12344,ASM20120,APP30974,APP18263,ACR04410,ACS03879,ACV00188,MAC14880,MDD02541,MPP11292,ENG11530,ENG05728,ELM03213,ETB03182,LTG01060,LOT10939,LOT…
E27_B448_A315_0	5	0.497251	OAQ03237,OHS58458,ONV15860,OMB02193,OCO02674
E27_B448_A315_1	18	0.492058	RBN03311,LTA00189,LTG03388,LCP00370,OBD00473,OSC00017,OSC03726,OCN00753,ORD06523,ORD08133,OEC00518,MPP06450,MDD11242,STP09054,SPT03400,SPT00077,STP09154,SAA00239,SSP00445,SPS15547,SPS15546,SPS04967,SES02082,SNG13691
E27_B448_A315_2	30	0.575859	OMB02926,ELM03258,ELM03286,ETB03229,OCO06421,OCE08945,OCE08946,ODM27109,ONV15727,OTA05040,OHS58685,OHS58686,OSM09893,AAT33757,AAT27385,AOS04637,ASM13796,APP33067,APP12364,AOL01594,ACV02868,ACR14870,ACS01900,ACR14867,ACS05907,ACV02835,AGS05374,AGS04100,ACM01738,APU03621,ACC01091,HEH19113,SNG18551,SAA01844,ENG01386,MAC13900,AMC01758,LSM15624,HGT08157,HGT17932
E28178_B5146_1	1	0.49537	MAC02437
E28194_B22860_0	2	0.27496	ACS08364,OTA05402
E281_B4019_0	41	0.40696	OCO07019,OSM10501,ODM10871,ODM23384,OMB03546,OHS28296,ONV23229,OCE01878,OAQ08984,OAQ05006,OTA06916,ENG03736,OCN04778,OSC05112,ORD00331,ORD08413,OBD01576,MDD10329,MPP05221,SES00652,SAA05591,STP10120,SPT08152,SSP10250,SPS25854,SNG14594,RBN12819,ACP07060,LSM06838,ACR09931,ASM04364,APP14702,APP00868,APP12335,AOS11889,AOS03159,AAT19560,AAT34714,AAT29269,AOL02957,AMC00047,ACV09044,ACS05075,HGT13297,HEH…
E28352_B53973_0	2	0.396862	ENG04082,ACV02307
E28429_B10433_0	1	0.589642	ENG04723
E28450_B2392_0	2	0.374302	ONV24117,ACV05484
E2845_A3399_0	8	0.423708	RBN16942,APP28793,ORD07343,AOS10166,MAC07671,OAQ06295,OHS29892,OTA04512
E28505_B643_0	2	0.271451	MAC02443,ACV07614
E28531_B20303_0	2	0.467081	ORD15953,ACV08707
E285_A253_0	46	0.333813	ENG13311,MPP04903,MDD08603,MAC01313,APP08419,AAT00296,AOS18783,AOS19263,ASM08477,ASM15776,ACS08735,ACV01025,AMC05025,AOL02456,ACP30464,HGT17060,OCO08474,OMB02950,OCE09017,ODM17776,OAQ07059,OTA09519,OHS19378,OHS19377,OSM07124,ETV36615,MEH01977,ORD09417,OSC05543,OCN01908,OBD01134,AGS07122,ACM03439,ACC04071,APU01251,RBN16187,LTG04467,LOT05207,LOT14428,LTT16415,HEH04409,SBH00717,SSP09303,SPS05785,SAA…
E28609_B2575_A6757_0	1	0.561644	OCE10068
E2862_B2068_A9914_0	1	0.633485	MAC14633
E28639_B489_0	1	0.599715	OAQ08475
E2867_B1203_A450_0	3	0.39728	ONV26760,OAQ03077,ETB01228
E28695_B7836_0	2	0.338132	MAC02288,AGS04757
E2869_B40836_1	3	0.485206	OMB07675,SAA04441,HEH22539
E2874_B121_2	1	0.95671	ONV04527
E2879_B49_0	1	0.671755	OAQ08599
E2879_B49_3	1	0.48948	SNG10958
E2881_B478_0	8	0.487538	MDD12028,ACM04982,AOS28501,AAT35268,ASM01233,SBH03388,OAQ09817,OHS65761
E2882_B515_A681_0	8	0.414884	SBH03392,OAQ09819,AOS28505,AAT35272,ASM22215,ACM04985,ONV13535,MDD01514
E2891_A2099_0	8	0.275051	AGS03499,ONV25846,APP16131,OMB00149,ACS05865,HGT21897,ASM12981,AAT08542
E2892_B4852_0	1	0.453397	ORD15169
E2892_B4852_1	7	0.37995	ONV14538,HEH12943,STP08511,SAA08327,ACR15857,HGT20940,ACV09210
E2893_B2831_A1685_0	7	0.356102	APP21197,ASM04774,OHS61575,ONV14748,ODM17068,OTA00296,MAC06131,APP33180
E28_B237_A199_0	1	0.533784	LTA01385
E28_B237_A199_1	43	0.550516	ACV01171,OBD03317,ORD10447,STP02594,SPT02484,HEH33137,SES12374,OEC00813,SNG17804,AOL07127,AMC01708,ACV06511,ASM22273,AAT23451,APP22422,ACS08670,AOS15816,AOS20808,ACR04332,RBN18248,OCE02648,OCN04446,SAA01482,HEH08128,SSP10277,SPT02027,STP05005,SPS17488,SES04304,LTG05026,OMB02869,HGT06311,HGT20828,ODM11478,OHS51556,OHS51551,OHS51552,OHS51550,ONV09422,OAQ01273,OTA09899,OCO00703,ETB08584,ELM06057,LOT…
E28_B237_A199_3	6	0.601228	APU00222,ACC04086,ACM01705,AGS02467,EGL05325,AGS05412,ENG10603
E28_B237_A199_4	3	0.631006	ACP31621,MPP08369,MDD12112
E2903_B2967_0	1	0.601191	ENG09799
E2903_B2967_1	1	0.643226	OAQ08326
E2903_B2967_2	1	0.553243	ONV22961
E2903_B2967_3	1	0.590551	OHS62597
E2903_B2967_5	1	0.555445	OTA01638
E2903_B2967_6	1	0.558452	MAC06055
E2903_B2967_7	1	0.655026	MDD08631
E2905_B2151_0	4	0.473272	ACR09500,ACV02772,MAC00148,HEH28265
E2905_B2151_2	1	0.323263	OSC04672
E2905_B2151_4	1	0.452096	ELM06374
E2908_B1618_1	1	0.509889	OAQ07775
E2911_B528_0	1	0.572573	SAA02430
E2911_B528_2	1	0.705803	OAQ08370
E2912_B839_0	1	0.62234	OAQ07744
E2912_B839_1	1	0.534772	RBN03974
E2913_B1506_0	1	0.554167	OTA11029
E2913_B1506_1	7	0.399419	MDD12027,ACM04987,ACS06235,ASM22197,AAT35314,OAQ09822,ONV00322
E2914_B1331_0	1	0.383385	SBH04419
E2914_B1331_1	2	0.458163	MDD10129,MPP11962
E2914_B1331_2	1	0.516783	MAC07099
E2914_B1331_3	2	0.502237	ONV09819,OHS33036,OHS33037
E2914_B1331_4	1	0.50813	OCO04355
E2921_B1265_1	1	0.513376	EGL04248
E2921_B1265_2	1	0.585461	MEH06732,MEH04143
E2921_B1265_3	2	0.47587	LCP03435,HGT03818,HGT03819
E2923_B1433_0	7	0.470489	MEH07695,ACR11905,ACV04735,SBH03417,STP08748,EGL08616,ETV49981,ETV32798
E2925_B6009_0	8	0.32826	SPS05833,ELM06278,LSM01913,SES12804,ACP23026,ACR08954,ACV01808,OCE09425
E2928_B20318_0	5	0.726612	OCN03667,OSC00725,ORD14470,OBD00420,ENG01339
E2928_B20318_1	3	0.505321	OCO04644,RBN14124,OMB07679
E292_B665_0	28	0.474234	LCP02406,LTG06518,HGT00382,AMC04343,AOL07720,APP23508,AGS01311,AGS01310,ACM00507,ACC06007,APU00611,MDD08475,MPP05764,MAC10902,HGT22244,ASM10710,AOS02704,AAT16173,ASM04215,APP06761,ACR18096,ACS08138,AMC09696,AOL02756,AGS04330,LOT03867,LTT13815,ETV55332,ETV25521,MEH06623,MEH06228,SBH02855,SBH03195,EGL08794,OCN05055,OBD06662,ORD04721,OSC05846
E292_B665_1	9	0.521291	OMB02988,OAQ03209,OTA02237,OSM04896,OCE17066,OCE17067,OHS35865,OHS58476,OHS42936,ODM17375,ONV26685,OCO07563
E2934_B2403_2	1	0.55404	LTT09715
E2934_B2403_3	3	0.437086	MPP05362,MDD00333,ENG11904
E2934_B2403_4	1	0.495591	MAC08751
E2934_B2403_5	1	0.635253	SSP04771
E2935_B15309_0	8	0.469936	SSP04829,MDD04942,MPP01387,ONV23053,OMB06708,OCN01968,MAC11390,ENG15225
E2940_B5619_A4095_0	7	0.490111	MAC13705,RBN10125,STP08975,OAQ00310,OMB07801,HEH16443,SAA04068
E2940_B5619_A4095_1	1	0.442836	OCN02836
E2941_B28_0	7	0.444096	SPT08515,STP09903,RBN19605,SES01265,SNG13233,SAA03550,HEH17240
E2941_B28_1	1	0.616477	HGT06752
E2951_A1808_0	8	0.404808	ACS01837,HGT20259,ACV06586,OCE15026,OHS32124,ONV23619,OCO00542,OAQ03866
E2957_B9507_0	1	0.380594	LSM16575
E2957_B9507_1	7	0.418064	OMB02948,ONV09369,OAQ02146,OCO00932,OHS52665,ODM04299,OCE19933
E2958_B27072_0	8	0.469813	ONV23609,OAQ06202,LTT09550,OCO06355,OTA06021,OMB05803,OHS61583,ODM24491
E2965_B9208_A865_0	8	0.354995	OCE14489,OTA01496,OCO01950,MEH08029,ODM23764,ONV15281,ACP14883,OAQ06050
E2978_B47104_0	1	0.392205	OCE07308
E2978_B47104_1	7	0.484592	OTA02245,ONV16931,OHS07115,OAQ07610,ODM00389,OCO01878,OMB02318
E2995_B23025_0	6	0.323901	OCE17601,OCE17604,ODM25169,ONV14607,OMB06800,OTA09579,OHS44147,OHS21569
E29_A104_0	55	0.383883	ETV38712,ETV00620,ETV35995,ETV08946,ETV20275,ELM00705,ELM07665,ETB05525,EGL00978,MEH07952,MEH07106,MPP09438,MDD08686,ACS05684,AOL01065,AMC03373,ACV06744,ACR00746,ASM09381,ASM07691,AAT32408,AAT31540,AOS23161,APP26386,APP03305,APP11136,APP16054,ONV23915,OHS67076,OTA07907,ODM24457,OSM04241,OCE07154,OMB08648,OAQ05309,OCO03017,OCO08500,OBD03159,OSC00389,OSC05621,ORD15048,ORD08156,OCN04402,ACM01515,AGS…
E3003_B3751_0	7	0.463507	ODM01380,SSP12523,SSP11220,OCE24393,OAQ03725,OTA04581,ONV16006,OHS40706
E3007_B359_A282_0	8	0.433882	SSP05758,SPS04168,OCO02966,OBD05024,ORD00176,OCN05043,OSC01594,RBN16581
E3009_B2566_0	1	0.467965	OAQ07851
E3009_B2566_1	2	0.497301	SSP03302,SPS07137
E3009_B2566_2	5	0.466162	ORD03372,OCO00111,OTA03866,ONV14954,OHS40978
E3028_B9763_0	8	0.282264	ORD00203,SAA08430,STP10022,SPT08874,SES05954,SNG14931,SSP06566,SPS24341
E302_B33638_A144_0	46	0.361903	SPT05131,STP08665,STP00576,ENG01348,OSM03859,LCP01668,LTT12810,LOT03031,OCE09375,ACC00289,ACP06198,MAC05585,HEH11978,SSP05562,SPS01970,SAA06495,OMB02090,HGT22685,AAT23215,AOS20288,APP14927,ASM10839,OCO07295,ODM18092,ONV14526,OHS58076,OTA07530,LTA02464,EGL01315,AOL05134,ACM02256,LTG02691,MPP01746,MDD04103,OAQ00145,OAQ08986,RBN04402,RBN15512,SNG14583,OCN00298,OBD07731,ACV00988,ACS05089,ACR12401,AGS…
E303_B360_A788_0	1	0.440678	MEH06301
E303_B360_A788_1	38	0.420758	SPT05024,STP07955,STP09349,SBH01913,APP12734,AAT00400,AOS10944,ASM13302,ACR17111,ACS08519,ACV03368,AOL00255,AMC03063,ETV23188,SAA04429,HEH08747,ENG01583,LTA01082,LPF05137,ELM06465,ETB04716,ETB04717,ETB04720,ETB04719,HGT18800,MAC03720,MDD11370,MPP06527,OCO03006,ODM22043,OCE04971,OAQ04025,ONV19635,OTA05663,OHS62324,OHS62326,OHS62325,OHS62323,OBD02955,ORD01110,AGS06827,ACM01555,ACC09253,LOT07039,LTT…
E303_B360_A788_2	3	0.552481	SES09454,SPS09249,SSP08269
E3040_B29301_0	5	0.316668	OCO01804,AAT09344,AOS03265,AOS08939,AAT01639,APP26603,ASM14472
E3059_A453_0	7	0.346971	APP16886,ACP07493,OCO00568,ONV08380,OTA03859,OHS16715,OBD06647
E3089_B39058_0	7	0.372503	HGT11145,MAC09997,AMC01495,ASM20025,AOS12244,AAT32136,RBN01603
E3122_B6873_0	7	0.366861	MAC01004,AOS26287,AAT24385,ASM14863,APP01398,ACS02317,AMC04503
E3129_B78_1	1	0.759656	ONV23245
E312_A50_0	48	0.28689	MEH03102,LOT11994,LTT11987,LSM17111,ENG15387,RBN12459,SBH02589,SSP06999,SPS16038,SES03061,SNG11616,SAA00909,STP09000,SPT10096,MAC09509,MPP09620,MDD06672,OBD02503,ORD13569,OCN03222,OSC03640,OCO05549,ODM09724,OTA04030,OCE06331,OSM09580,ONV15915,OAQ02019,OHS10456,ASM12739,AAT04143,AOS12904,APP04824,APP13672,AMC03371,AOL06088,ACR10154,ACV04217,ACS04721,HGT03508,ACP06636,AGS04613,ACM01517,ACC03508,APU…
E3133_B3999_0	7	0.415798	MAC06871,HGT14576,AOL04872,AMC05790,ACS05727,ACR04918,ACV00465
E314_B16909_0	42	0.534904	ELM02355,ETB06261,LTG05064,LSM25499,LOT11243,ASM19958,APP08161,APP22310,AOS22981,AOS03939,AAT13320,AAT11796,AMC03745,AOL03670,ACS05025,ACV07525,ACR17911,ENG01631,SNG12790,SPT06272,STP04720,SAA04202,HEH11460,SPS10435,SSP12352,RBN18256,APU05570,AGS03815,ACM03332,HGT11086,MAC10594,MPP01427,MDD03433,OSC04810,OBD05762,ORD06687,OCN00056,OCO02066,OAQ03739,OSM10438,ODM01534,OHS39491,OHS39490,OHS39492,OHS…
E314_B16909_1	1	0.422101	LTT11738
E3159_B2782_1	1	0.444032	OAQ08987
E3171_B943_0	6	0.428101	RBN09027,AMC08822,SPT04366,LSM30728,LSM26682,OMB07874,APU06499
E317_A48_0	48	0.344219	AGS03985,ACC05989,APU06805,OEC00262,ETB00322,ELM04183,MEH03365,OTA01570,ONV17165,OAQ00172,ODM14712,OCE00600,OHS35582,OCO07201,OMB05535,OBD00981,ACP17283,OCN03666,OSC03306,MAC07802,MPP10308,MDD09954,ETV23434,SBH00135,EGL08660,LOT09011,LTT15349,SPS01994,SSP04368,SES10564,SAA06601,SNG15258,STP11611,SPT01389,APP34062,APP08602,ASM09215,AAT34729,AOS12796,AMC05451,AOL06591,ACR13211,ACV09493,ACS07365,RBN…
E3185_B38501_0	1	0.521514	OAQ07275
E3185_B38501_1	1	0.414306	SAA00826
E3188_B2568_0	1	0.790323	ONV13919
E3188_B2568_1	1	0.565737	HEH07686
E3188_B2568_2	1	0.52439	RBN19145
E3188_B2568_3	4	0.419765	HEH13562,OMB06962,AMC10058,SAA00751
E318_B440_0	42	0.513794	AGS03701,APU07639,ACC04934,AMC05994,AOL01791,AOL01667,ACV01515,ACS07722,ACR01167,AOS09670,AAT29763,AAT25462,AAT25593,AAT25629,ASM10187,APP21500,MAC05642,SPS06684,SSP04302,SSP03684,SPS14133,STP09554,SPT05378,SES06666,SNG16778,ELM04669,ETB08145,ODM06655,OTA09644,OAQ03250,OAQ03251,OCE17895,OSM10817,OHS43521,LTG02906,LTA02871,LPF04844,ENG04328,RBN12721,LTT06842,LOT22052,ACM01454,ACP16383,MPP10532,MDD…
E319_A524_0	48	0.307409	OCO00296,LSM23831,SPT07749,STP00386,SSP01713,SPS20348,SAA06833,SES03530,SNG16330,OMB07709,OAQ03687,OTA05694,ONV14485,ONV22467,ODM00471,OCE09372,OHS07103,MAC02130,MPP04994,MDD07261,RBN07263,ACP10247,ENG00642,HEH30212,HGT08797,OSC03118,OCN04020,OBD01703,ORD14084,AMC06367,AOL02149,ACR06093,ACS04898,ACV01683,ASM08473,AAT25946,AOS07306,APP18234,AGS00596,APU03393,LOT19148,LCP01893,LTA03663,OSM09297,SBH…
E31_A266_0	54	0.469829	LCP02074,LSM01973,HGT19134,OHS45893,ODM24418,OAQ04454,OMB02240,OTA00352,ONV16070,OCO08100,OSM03199,OCE01359,MPP00770,MDD12004,OBD04811,OCN03838,OSC01328,OSC04136,ORD15685,ORD06198,MAC10464,MEH01857,MEH03647,MEH07764,ETV25581,ETV37000,ETV56565,ETV50096,OEC00076,EGL09016,ACM04335,SPT08065,STP09679,SNG12592,SES03923,SAA05212,SBH02813,SPS16543,SSP07264,ENG14631,AGS06471,APU03114,ACP07005,HEH02794,HEH…
E3205_B132_0	1	0.647619	OAQ08037
E322_A250_0	48	0.331257	SBH01228,SPS23287,SSP03371,SAA00639,SES02288,SNG11388,SPT07186,STP08553,OCO08235,OMB04912,OAQ04675,OHS18009,OHS18008,OTA10280,ODM10814,ONV24992,OEC00360,OSM00246,OCE06702,OBD01308,ORD14096,OSC05439,OCN00822,MEH01630,MAC03795,MDD02301,MPP09523,HGT04965,ACP26667,APU07222,ACM00645,AGS01951,AOL06387,AMC07799,ASM20566,AOS19855,AAT10619,APP18040,ACS04032,ACV04607,ACR15080,LOT17274,LTT11183,RBN09147,ETB…
E323_A130_0	46	0.238256	LTT00858,HEH09040,AMC07652,AOL07439,ACS05032,ACV08036,SAA05515,ACR04770,AGS05159,ACC07348,ETB07696,ELM01216,ACM01137,APU04246,OTA03118,ONV09172,OCO04205,OHS63748,OHS63747,OCE12999,OSM03155,ODM01465,OAQ09639,OAQ01254,OBD05821,ORD05465,MDD09320,AOS01007,AAT01071,ASM04043,APP25878,OMB02235,ENG01272,SES09330,ACP25088,HGT07180,LSM00094,LCP01214,LTG03447,LPF03310,LTA00034,MEH05028,SBH04774,SSP18657,STP…
E325_B799_0	23	0.544339	ORD09797,OCO01520,ASM06164,APP01087,APP29796,APP26377,OCN05670,OSC01142,LTT16193,LOT24043,OTA02096,ODM26457,OHS34884,OCE07937,OCE07938,OAQ07582,SPS13636,SPS13569,SSP05759,SES04732,SNG14935,SPT08976,LTG07170,ENG15107,MPP06644,MDD06437,MAC05191
E325_B799_1	1	0.634725	OBD05190,OBD05142
E325_B799_2	12	0.46247	ACR06839,ACV02306,ACS09204,APP01045,APP33560,AAT25275,AAT26217,AAT02277,AOS03489,AOS06339,AOS14915,ASM09241,ACC09602,APU01700,ACM01218,AGS06043,OCO01196
E325_B799_4	1	0.546122	OMB02554
E327_A322_0	47	0.438141	ETV54273,LOT14299,MDD10567,MPP08325,MAC13145,HEH22652,STP11495,SPT04115,SES04800,SNG13457,SAA03783,SPS08808,SSP04858,AOL02450,AMC09969,ACR06756,ACV01773,ACS06916,AOS02480,AAT18396,APP03423,APP07249,ASM07970,ENG00661,OCN00750,OSC00354,OBD05491,ORD12631,OMB06186,OSM03745,OCE01553,OHS53838,ODM13144,OTA04385,OAQ05072,ONV06761,OCO03237,LTG07635,LPF05265,LTA00833,LCP00482,AGS03496,APU02464,ACC04443,ACM…
E3299_B55_0	1	0.686131	OAQ08604
E32_B17401_A9149_0	48	0.654895	MDD09434,MPP11721,ENG04437,ENG00888,ACV01371,ACS04159,ACR18107,AMC06822,AOL06402,ACS04751,AAT19389,AOS13239,APP25919,APP17314,APP09052,ASM13628,AAT18810,RBN20122,LOT16262,LTT00295,ACP30400,HGT04391,ELM03160,ELM04367,ETB08255,ETB08256,HEH12645,SAA05685,SES05518,STP09079,SPT02540,AGS03667,APU00590,ACC00654,ACM01927,LTA03284,LPF01932,LCP02231,LTG00706,OBD02259,OCN01389,ORD05645,ORD12043,OSC03032,OCO…
E3300_B89_1	1	0.549451	SNG10966
E3300_B89_2	1	0.662921	OTA11017
E3301_B1934_A2774_0	7	0.475775	ONV05977,OAQ09823,OHS65767,ACM04977,OSC05906,AOS28502,AAT35351
E3302_B945_A1430_0	7	0.411069	AOS28536,AAT35383,ASM21525,OAQ09815,ONV06577,ACM05004,SBH03387
E3310_A309_0	7	0.469352	OCO04328,OCN05884,HGT00669,MAC09556,OMB00170,OBD02327,OSC05244
E3320_B3983_0	1	0.561111	OAQ08170
E332_A13_0	42	0.402606	HGT10225,MAC05664,ACP10066,SAA09748,SPT04799,STP11036,SPS07754,SSP03043,OHS23280,ONV17622,OTA03683,OCE10036,OSM02923,OAQ02080,ODM15885,OSC01652,OCN05932,OBD07055,ORD16612,ORD15541,AOL04288,AMC07107,ACR17883,ACV06777,ACS02797,AOS08077,AAT06875,AAT19519,AOS20207,AOS22249,ASM18210,APP03221,APP27652,ASM18084,ENG00949,LTT07876,MDD06399,MPP08960,OEC00460,AGS01220,ACC00538,APU07545,MEH06098,OCO06819,OMB…
E3334_B1356_A6211_1	1	0.677184	ONV15505
E3334_B1356_A6211_4	2	0.7	MDD09506,MPP02041
E3337_B4287_0	7	0.484286	SNG16753,MAC10150,ACR06325,ACV06399,APU01539,ETV51908,ENG15184
E3346_B288_1	1	0.513794	OTA11155
E3346_B288_2	1	0.61903	STP10669
E3346_B288_3	1	0.486301	SAA10693
E3346_B288_4	1	0.52	SES13395
E3346_B288_5	1	0.626761	SPT03762
E334_B676_A974_2	41	0.573767	MAC13215,MDD07395,MPP02966,RBN13023,ACP30605,OMB07194,OSC03543,ORD03814,OBD01201,OCN05541,OCO07735,OTA03932,OCE06623,ODM11833,ONV15596,OHS00692,OSM00210,LTT00348,LOT04110,SES13902,SNG18020,HGT23628,SSP13455,SPS05544,SPT06417,STP08984,SAA07915,HEH15898,AOL06937,AMC01905,ACV05400,ACR05951,ACS06859,AOS16901,AAT20908,AAT28549,APP32930,ASM19432,ASM03731,SBH03646,SBH03684,SBH00230,LTA02826,LPF01476,LTG…
E3353_B431_A669_0	1	0.472103	ORD13033
E3353_B431_A669_1	1	0.606823	RBN03921
E3353_B431_A669_2	4	0.464376	SPS09437,SSP02433,ENG00356,EGL05369
E3353_B431_A669_3	1	0.555385	MEH03754
E3355_A186_0	7	0.301922	ETB01203,ELM05479,STP01065,HEH17970,SAA04849,HGT06371,RBN03852
E3357_B12270_1	1	0.492862	ENG00046
E3357_B12270_2	4	0.467145	MPP03289,MDD08397,LTT15472,MEH04879
E3357_B12270_3	1	0.589825	ETV27759
E3361_A3441_0	7	0.419078	SSP10754,SPS12169,MAC05103,ENG00946,OCO04065,OSC03946,ORD15716
E3366_B21021_0	1	0.396389	MAC07573
E3366_B21021_1	6	0.435676	OMB07510,OCO09036,OBD00369,OSC04858,ORD11018,ENG04433
E3368_B1076_0	1	0.403098	ORD15209
E3368_B1076_1	1	0.363242	OCE14650
E3368_B1076_2	3	0.417214	OTA03915,ENG13278,ONV02458
E3368_B1076_3	2	0.396754	OSM01490,OBD00430
E3369_A92_0	7	0.450629	OCN03928,ORD11014,OCO04643,MAC14320,ENG14179,OBD00424,OSC02716
E336_B111_0	1	0.4599	MEH03103
E336_B111_1	1	0.537805	LSM13503
E336_B111_2	23	0.502555	ETV28338,ENG05590,ENG01688,ELM03604,ETB03593,EGL03177,OEC00671,OCN03641,OSC05763,ORD13059,ORD05675,RBN10876,RBN14377,LTG02859,LPF03436,OMB02943,SNG14947,HEH13079,SES11800,SPT07622,STP08478,SBH00383,SPS09947,SSP09264,OCO05568,MAC14478
E3370_B2179_0	6	0.487513	OBD07824,OCE23008,OAQ05115,ONV06430,OHS22769,MDD11656
E3370_B2179_1	1	0.485129	ENG15716
E3372_B3281_0	1	0.446778	ETV53694
E3372_B3281_1	4	0.439549	MPP03323,MDD08287,MEH01657,SBH03697
E3372_B3281_2	2	0.494038	ORD09749,OBD06746
E3382_B7614_0	7	0.586329	SAA07866,SNG11772,SES14508,SPT02208,STP11369,HEH28574,HGT20926
E3391_B2104_0	7	0.373989	HGT15238,STP11602,SPT06878,SPS03833,SSP04585,SES11318,SNG11412
E339_A102_0	45	0.376599	MAC12260,MDD02311,MPP07359,HGT21544,ACM00255,ACC09169,APU04625,AOL01433,AMC01675,ACS09080,ACR09339,ACV01302,APP30515,AOS18189,AAT02267,ASM12945,ASM12669,OCE09344,ODM25608,OHS23801,OTA08790,OAQ03755,ONV14427,OCO02746,OBD00771,ORD11373,OSC00323,OSC05768,OCN04787,RBN11206,LCP03366,LTG02499,LOT18973,LTT06806,STP09885,SPT06113,SAA07613,SNG13143,SBH02727,SBH02775,SPS09975,SSP19309,ENG05540,ELM07935,ETB…
E33_B125_0	53	0.39047	ACV07462,ACS08339,ETB07541,ELM03480,APP01035,ASM05592,AAT14970,AOS00243,MEH03015,ORD03047,OSC00943,OCN04676,MAC00570,OCO06262,ONV14709,OTA10537,OAQ04342,OSM01320,ODM11129,ODM11131,OHS38056,OCE07426,OBD05736,ACC04605,OMB03717,MPP06829,MDD06359,ACP26794,APU02620,APU06716,ACC07225,AGS03825,RBN16466,ACM03315,ACV09160,ACR14400,AMC08681,AOL00797,AOL02302,AOS19429,APP30814,APP17597,APP12246,APP00088,APP…
E3401_B1014_A2692_0	6	0.473809	LSM41235,LSM44886,SES12980,STP08493,SPT04402,SAA00062,SPS19468
E341_B204_A8829_0	43	0.381005	EGL05348,OCN06179,OSC00166,OBD06629,ORD03524,OMB07818,SAA04488,OCO00743,HGT00809,HGT08769,MDD02138,MPP00113,MAC14255,OAQ00206,OTA09179,OHS26851,ODM11143,OCE05322,ONV15438,SPS00385,SSP05192,LTT06356,RBN01716,SPT08743,STP08810,SNG14750,SES15791,HEH08234,RBN21492,AAT25162,AAT05371,AAT07076,AOS11479,ASM15218,APP14115,APP06582,MEH06245,ETV37353,ELM03388,ETB01450,ACR15501,ACV01663,ACS08928,AMC02313,AOL…
E3424_A128_0	7	0.312732	OAQ06145,OCO01982,OBD02567,ORD15717,OTA09611,ONV15053,OHS43226
E3430_B18736_A3122_0	7	0.407246	OCO04555,RBN00266,OMB00113,ONV14866,ODM03655,OHS41154,OAQ03937
E3431_B4923_0	7	0.371505	OCE00827,ODM04382,OSM05118,OHS17896,OAQ08427,ONV23713,OCO00354
E343_B185_A196_0	43	0.433611	ASM07616,AOS08234,AOS06582,AAT18072,APP12993,APP27236,AMC03097,AOL05310,ACS00192,ACR08737,ACV07012,MPP08684,MDD00974,ACP26970,LTG01872,LPF05166,LTA00025,SAA09269,RBN06872,LOT11397,LTT03873,SBH00451,ENG01545,OCE17396,OCE17397,OMB02919,ODM08833,OHS06477,OHS44206,OSM06774,OAQ04930,OTA04344,ONV26880,OCN03310,ORD08250,OSC04599,OBD01648,AGS01148,ACM02268,APU08146,ACC00771,SPS17933,SSP12404,SES13957,STP…
E3469_B8036_0	7	0.416467	ONV14168,OTA01087,OHS53332,ODM19058,OCE17771,RBN07172,SPS03515
E346_B342_A3703_0	42	0.696832	MPP10438,MDD11933,OCN03948,ORD00532,ORD16207,OBD04093,ONV15575,OAQ03637,OSM11652,OCE07143,ODM18419,OHS36199,OHS36198,OTA04590,OCO08449,OMB06738,APU08155,ACC05790,AGS00582,ACM01566,AMC06825,AOL06782,ACS04690,ACR16326,ACV09045,ASM11975,AOS16513,AAT32897,APP27692,APP03112,MAC02185,ETB01367,ELM00474,ENG04854,LTT19462,LOT01826,RBN15997,HGT17835,SBH04420,SBH03837,SSP13996,SPS07048,SPT04871,STP08626,SES…
E346_B342_A3703_1	2	0.57401	APU03971,ETV59284
E3475_B22323_0	7	0.415698	OCO03599,OSM06241,OTA09460,ODM07293,ONV15959,OMB06985,OCE20042
E3479_B722_A1100_0	6	0.42007	ONV08857,ODM19282,OTA10296,OTA10295,OCE22208,OHS34927,OSM08838
E3485_B4010_0	7	0.462056	OCO00020,OMB02879,OHS65641,ODM14346,OSM07305,OTA07674,ONV14337
E3492_A129_0	7	0.226243	ORD05882,OCO04183,OMB00024,ONV01103,OHS42884,OAQ03214,ODM10028
E3513_B11729_0	4	0.408188	ONV19551,OAQ06217,OHS44879,OSM06787
E3513_B11729_1	3	0.435061	SES06511,SPS24340,SSP04929
E3516_B1294_0	7	0.393523	SPS19273,SSP00496,SES06296,SNG19264,RBN17900,SPT09260,STP10193
E3518_B13998_0	7	0.386949	SPT03688,STP04957,SSP11399,SPS10383,SES02079,SAA06626,SNG12060
E3529_B5468_0	6	0.37331	ACM02187,AGS06463,ACC07435,APU02619,OCO07098,OBD04542
E3545_B49854_0	6	0.374983	MAC03302,ACR04605,AOS06099,AAT19003,APP13214,ASM15053
E354_B592_0	45	0.577416	ACM04145,AGS05482,ETB00416,ELM03810,APU05431,RBN15692,SSP00724,SPS03619,SES02868,SAA08550,STP03596,SPT09461,OEC00431,LOT19195,MAC02153,MDD08104,MPP11162,LTT21823,SBH00747,APP32334,APP21677,AOS18180,AOS19295,AAT31759,ASM07504,AMC02352,AOL05286,ACR04614,ACS08021,ACV04560,HGT03153,HEH20406,OSM02711,ENG01657,OAQ00650,OCE12301,ODM10826,OTA06712,OHS12642,ONV23844,ACC03321,OMB01849,OBD05949,ORD14399,OCN…
E355_B831_A1726_0	39	0.435909	HGT03489,HGT01431,LTT02624,OTA00618,OHS29605,OHS29607,OAQ04457,ONV15114,OSM03411,OCE00413,ODM21383,ODM21384,MAC08948,OSC03942,OCO03725,APU03556,AGS05710,ACC09640,ACM03015,MPP07424,MDD04420,ETB04417,ELM00368,ORD07658,ORD13339,OBD04609,OCN00053,AMC08537,ACV07576,ACS08294,ASM16101,APP00159,APP32789,ASM00411,AOS02782,AAT06491,OMB06707,SSP01853,SPS10419,SPT03605,STP08994,SAA03142,HEH18369,SAA00719,SNG…
E355_B831_A1726_1	1	0.569456	LTG05402
E3569_B3918_A10060_1	1	0.559322	OCE08960
E35_B15_A324_0	45	0.460034	MAC10333,HGT02908,ACM03112,AGS01884,ACC06347,ENG01411,HGT22399,MPP03133,MDD00812,LTT07950,LOT20662,LTG07681,LPF03592,LTA00549,LCP00204,LSM05452,HEH31401,SAA04659,SAA05322,STP06420,SPT09789,SPT03417,SPT03424,STP09966,SSP03756,SPS22272,SPS22271,SPS22275,SNG17152,SES14549,AMC06944,AOL04571,AAT22433,AOS11122,AAT32525,AAT27878,APP15912,APP32955,APP15940,APP19145,APP24669,ASM01365,ASM22112,AMC03135,ACR…
E360_B384_A767_0	1	0.533645	ENG15738
E360_B384_A767_1	1	0.677884	OCO09183
E360_B384_A767_2	1	0.629464	OMB01327
E360_B384_A767_3	1	0.673289	SNG13792
E360_B384_A767_4	1	0.661919	SSP01673
E360_B384_A767_6	32	0.655941	OSC05443,RBN04391,HEH25741,SAA06095,SAA02078,STP07368,SPT10111,HGT22595,SES09298,SSP07999,SPS21331,OBD07382,MAC04087,MDD03691,MDD03690,MPP05184,OCN03006,ORD03072,ACC06289,ACM00414,AGS06978,APP02291,APP10360,ASM14196,AAT14074,AAT34561,AAT33328,ACV01332,ACS07620,LTT24492,LOT08014,ODM01598,OCE10048,OCE10047,OAQ02075,ONV23935,OTA09667,OHS06427
E360_B384_A767_8	1	0.492428	OSM10573
E362_A25_0	43	0.458992	OSC04955,OBD06549,ORD16967,OMB06700,SPT10314,STP10131,LSM18816,SAA01653,HEH07200,HGT02695,ACC04884,AGS02166,APU07622,ACM00837,EGL02305,MEH07725,MEH01998,SBH04016,LSM08547,SPS13068,SSP12584,LTT21073,ENG01369,MPP02618,MDD09282,AMC08244,AOL05428,ACV08684,ACR18189,APP05246,AAT20724,AOS22094,ASM08855,OEC01473,ONV20223,ODM06136,OTA03697,OHS44031,OHS44033,OAQ05249,OAQ06170,OSM10871,MAC02000,LOT19192,ELM…
E363_A67_0	47	0.446369	EGL06297,MEH04137,ELM05432,ETB02920,LOT12190,LTT21388,ENG01698,ACP12200,AGS03548,APU04320,ACM00431,ACC03445,HGT05950,ASM07236,APP18968,AAT25627,AOS11655,AOL06032,AMC00406,ACS07964,ACV02195,OTA01616,OAQ02444,OMB02743,OHS42247,ONV16187,OCO02490,MDD09290,MPP03759,MAC08415,OBD06474,SES03160,SAA07644,SPT06932,STP01050,SNG11289,SSP09380,SBH02020,OSC03453,OCN00334,OCE08741,ODM25963,RBN00831,OEC01645,LTA…
E3644_B504_0	1	0.561743	SAA02935
E3644_B504_1	1	0.623695	OAQ08265
E3655_B52_1	1	0.636961	OAQ08927
E365_A4_0	45	0.331767	AAT05132,AAT24407,LTG07805,LTA00481,LPF00305,APP15126,ASM17342,ASM17138,AMC01340,AOL00578,MEH05566,ETV58642,ACV07709,ACS01140,ACR11743,ORD05453,ACP27687,HGT16955,MAC01373,OSM01533,OMB02820,AGS02440,MPP05371,MDD01115,SPS08313,SSP02070,OSC00939,OCN05261,ENG09250,OTA04547,OAQ02472,OCE11951,OHS46295,ODM15614,ONV23216,LOT03090,OCO06950,SES06323,STP09570,SPT05729,SAA00133,HEH21880,SNG14205,RBN20561,EGL…
E3663_B563_0	6	0.432792	MAC07364,ACR07251,AMC05344,AOL03700,ACV04346,ACS06830
E366_A122_0	45	0.461487	OEC01578,ELM02884,ETB05140,ACP22959,MAC04126,MPP04246,MDD02610,OCN00713,OSC00984,ORD13369,ORD12202,OBD02584,SBH04778,SBH00900,LSM38458,LCP00098,LPF05300,LTA00782,LTG02024,RBN20248,SNG17212,STP00274,SES01647,SSP02248,SPS02464,AOS23009,AAT22586,ACR07700,ACS05603,AMC01983,AOL05826,OSM08198,OCE11506,ODM24279,OHS16931,OAQ03457,OCO04960,AGS02044,ACC01961,APU01866,ACM01224,LOT09574,LTT06518,EGL02107,ENG…
E368_B192_0	46	0.44421	APP27151,AOS19127,ASM07666,AMC03642,AOL05001,ACV01442,ACR17970,ACS05895,SNG19667,EGL03735,SPT02663,STP08739,SBH03298,SSP04481,SPS21777,ACC09638,HGT03980,APU00660,ACM02537,AGS00685,ENG05501,MAC05600,MDD02725,MPP05275,ACP23309,RBN16305,ODM17202,OMB00331,ORD13873,OCO04524,ONV16193,OTA07611,OCE14856,OHS54621,OEC00690,OSM04068,OBD06167,OAQ02774,LCP02793,ETV21064,ETV02622,ELM05222,ETB02082,LOT16697,LTT…
E369_B1122_0	3	0.459567	ELM00310,ETB04347,HGT17026
E369_B1122_1	8	0.504215	LSM29847,SSP07967,SPS02940,SES10177,SAA04135,HEH32748,SBH01762,SNG11961
E369_B1122_3	20	0.499697	ORD16611,OSC05758,OBD08252,OCE07613,MDD01586,MPP09028,OMB03587,ODM06265,ODM06266,OAQ04495,OTA04222,OHS00443,ONV14653,OCO08926,MAC06168,AGS00669,STP08654,SPT07792,ACM03161,APU02852,ACC04209
E369_B1122_4	2	0.469957	ENG01365,ENG04324,LPF01148
E3711_B54_0	1	0.715152	OAQ08601
E371_B1278_0	40	0.471095	MPP00095,MDD01427,MAC13807,ACP24799,ACM02553,ACC04736,APU07563,AGS00738,ENG00919,HGT05960,HEH09917,HEH04718,SSP07424,SPT01115,STP08978,SNG13266,SES09765,SAA06493,RBN06107,ACR15290,AMC07045,AOL05815,AOS09688,AOS04619,AAT31009,AAT31012,APP09601,APP02099,APP02494,ACV02176,ACS07390,ASM14051,OBD07718,OCN04417,OSC01470,ORD01416,ORD11115,ORD13828,OHS55451,ODM17269,OCE13528,OAQ08983,OMB00810,ONV19386,OTA…
E3730_B1126_A4872_0	4	0.449969	OBD04187,SPT05858,SAA04046,SPS24938
E3730_B1126_A4872_2	1	0.684211	ONV13851
E3740_B65_0	6	0.562754	MDD00338,MPP02845,AOS02968,AAT10206,SBH02761,SSP11621
E3767_B32751_0	5	0.388545	ASM08835,APP19029,AOS02105,AAT06768,ASM19880,OTA02156
E378_B514_A5507_0	43	0.428194	AMC02411,AOL06267,APP08124,APP15214,ASM12148,AOS12635,AAT24101,ACR16837,ACS09418,ACV06414,ENG09269,ETB02908,ELM02161,ACP31594,RBN03346,LTT16967,LOT10543,LOT17442,SBH02357,SPS24739,SSP00972,SES06624,SAA02059,STP08431,SPT03314,SNG11475,HGT05275,ACC07631,APU05690,ACM03672,AGS05491,MPP11204,MDD07285,MAC14784,OMB08917,ONV06550,OSM03334,OTA01744,OHS52890,ODM04036,OCE20232,OCO08819,OBD02648,OCN03544,ORD…
E3813_B24305_0	2	0.455927	ORD04413,APU04645
E3819_B877_0	3	0.436035	MPP12328,MDD02672,MAC06433
E3819_B877_1	1	0.679661	ONV13200
E3819_B877_2	1	0.693729	ELM00630
E3819_B877_3	1	0.642406	OAQ08777
E383_B976_A1405_0	29	0.627754	HGT04414,ACS06591,AMC07413,AOL07284,OSM04304,ETB06454,LSM25420,LTG06186,LPF04082,SBH00767,SPS07319,SSP00463,HEH25927,STP09980,SPT04112,SNG19551,SAA09573,SAA03103,SES01502,SES03600,ENG01422,ENG05584,ENG05585,MDD08367,MPP00415,ORD15900,ORD05642,ONV27097,OMB01005,ODM18090,OTA08476,OAQ02052,OCE03081,OCE13817,OCE13819,OCE13818,OHS20149,OHS20150
E385_B3609_A498_0	44	0.261943	ACM01183,APU00170,ACC07689,HGT15568,ELM02262,ETB01573,SBH01807,SNG14715,SES14651,STP10003,SPT04522,SPS01070,SSP08104,HEH13437,APP16275,ASM04576,AAT04704,AMC02390,AOL03664,ACS09606,ACV05109,ACR12935,MPP06929,MDD07824,OCO06424,OCE01085,ODM02042,OSM07011,OTA06453,ONV05490,OHS34881,OHS34880,OHS34882,OMB06704,OBD00366,ORD06528,OCN02144,OSC04682,RBN03509,ENG00621,LOT05797,LTT24649,LTG03738,LCP03463,MEH…
E3865_B1165_0	2	0.4726	APU00034,MAC03641
E3865_B1165_1	2	0.377287	LTT03026,OCN00566
E386_B361_A709_0	1	0.621849	MPP04941
E386_B361_A709_10	9	0.457032	MDD02441
E386_B361_A709_1	1	0.455285	ONV05483,ODM27111,OHS48710,OHS68803,OTA06917,OCE01702,OCE24632,AGS04704,ETB04504,ELM06630,OBD01490
E386_B361_A709_4	1	0.467191	MAC13558
E386_B361_A709_5	1	0.428734	RBN21241
E386_B361_A709_6	1	0.39123	ENG14388
E386_B361_A709_7	1	0.459945	HEH31129
E386_B361_A709_8	10	0.433715	ACP30328,OMB08857,SPT04068,STP08566,SPS02932,SSP01055,SES04753,OCN02086,OCO02898,ORD15993,ORD06248
E386_B361_A709_9	2	0.437694	OAQ03340,HGT14375
E3871_B474_A760_0	6	0.387926	AOS28523,ASM22172,AAT35349,OAQ09825,SBH03382,ACM04984
E3872_B1910_0	6	0.400011	OHS65764,OAQ09820,ACM04976,AAT35293,AOS28524,OSC05904
E3873_B90216_0	6	0.548421	ONV13655,ACM05000,MDD04267,OSC05901,AAT35374,AOS28533
E387_B11638_0	33	0.477684	ETV42292,ETV29498,MAC13257,MPP09837,MDD04720,MEH01569,OCN00364,OSC01484,ORD13152,ORD13863,OBD06958,OMB02736,OCO08776,OHS12844,ODM13725,OSM07545,OAQ04631,OCE09182,OTA06405,ONV14655,LTT15233,LOT23454,LOT01227,AGS01653,ACM01080,ACC04456,APU00831,APU05712,AOL02724,AMC09875,ACS04484,ACR06392,ACV00384,APP03618,ASM16878,AOS14910,AOL00237,AMC03646,ACR06197,ACR16808,ACS02608,ACV01682,ASM16186,AOS04649,AAT…
E3891_B2445_0	6	0.523321	ACS09118,MPP01868,MDD01740,MAC07951,APP17982,ASM12474
E3894_A940_0	6	0.491239	MDD08977,SSP09768,MAC11482,OCO00649,OAQ07181,OHS42252
E3919_B1968_0	2	0.583789	ETB02383,ELM03967
E3919_B1968_2	1	0.503224	MEH08065
E391_B120_0	39	0.415974	OSM03996,OCE00691,OCE00692,ODM24697,ORD03407,OBD02357,OCN04021,OSC01335,OMB07392,OHS06193,OAQ05395,OCO06648,OTA00363,ONV18030,MAC11748,LTT22223,HGT02613,ACC08939,APU02041,ACM01210,ACM00427,MPP02039,MDD06025,ETV10664,ETV13277,ETV26588,ENG01771,APP29508,APP20805,APP09916,SBH02823,AOL04083,AMC10006,SAA05882,SES11319,SPT08060,STP09680,STP01489,RBN10395,ETB06097,ELM06835,AGS03848,EGL08034,LCP02929,MEH…
E3925_B128_0	2	0.51565	STP00236,SNG11014
E3925_B128_2	1	0.63969	OAQ08817
E3927_B596_0	6	0.476363	OCO06622,MPP03593,MDD07292,OCN03898,ORD03759,OSC04222
E3928_B5158_0	6	0.270664	MPP07908,MDD03956,ODM24105,OMB03453,ASM10807,OBD02635
E392_B927_0	1	0.564486	OMB02802
E392_B927_2	24	0.586381	LSM09959,RBN15866,HEH11056,LTG00346,LPF05051,LTA03059,MPP00431,MDD01751,LOT06653,LTT17736,ENG01598,ACS01811,ACV00355,ACR11054,APP19856,APP21953,APP12187,ASM12923,AAT27492,AAT24567,AOS06998,AOS19896,OBD04827,OSC03510,OCN06393,ORD10356,MAC10842,OCO04975
E392_B927_3	2	0.510247	ETB00152,ELM04341,ELM04340
E3937_B419_A10278_0	2	0.368563	ELM04622,ETB07876
E3937_B419_A10278_1	1	0.517241	EGL03544
E3937_B419_A10278_2	1	0.487707	ETV46205
E3937_B419_A10278_3	1	0.524837	MEH03609
E3937_B419_A10278_4	1	0.569444	ENG01582
E3940_B14261_0	6	0.536444	ORD01398,MAC05229,HEH28224,HGT03684,ACS07226,ACR13096
E3948_B4093_0	6	0.362279	OCE19665,OHS16138,ENG05481,ORD13226,MDD10802,MPP11582
E394_B21_A868_0	1	0.457469	ODM06097
E394_B21_A868_1	1	0.427915	OCE23225
E394_B21_A868_2	32	0.523173	SPS25082,SSP01177,SPT08779,STP09186,SES05663,SNG15239,ACC03574,APU01517,ENG04342,SBH00430,MDD09073,MPP06960,LSM35806,HEH29707,SAA07898,SAA05432,ACP02216,ACS03913,AAT16610,AOS11485,ETB02432,ELM03919,ASM17520,AMC05123,AOL06933,ACR09136,APP31030,APP14211,AOS03527,AMC01046,AOL01276,ACV04632,ACR14228,APU07553,ACC07027,AGS05680,MAC05088,HGT19171,ACM03656,LOT19701,SSP14047,SPS02087,AGS01374
E3953_B101273_1	4	0.527823	MAC02881,ENG14834,ORD17129,OBD07594
E3954_B3535_0	3	0.543178	ENG15668,MPP04787,MDD01345
E3954_B3535_1	3	0.565324	SAA03044,LSM26002,RBN15791
E3958_B821_0	4	0.448962	OSC03348,ORD12572,MAC01563,OCO01401
E3958_B821_1	1	0.611842	ETV22680
E3958_B821_2	1	0.709677	MDD00238
E395_B1222_A217_1	1	0.720539	OCO05410
E395_B1222_A217_2	11	0.673816	MPP09854,MDD02822,LSM27657,LPF03537,LTG02243,RBN18581,HGT06272,AGS05826,ACM02971,APU02150,ACC01749
E395_B1222_A217_3	15	0.723874	ONV16180,OAQ05836,OAQ05898,OSC04255,OSC04493,OSC01706,OMB04555,OCN01157,ORD11206,OBD04271,OBD04270,HEH32442,SNG14312,SPT08531,STP10106,SES11428,SSP00349,SPS15851,MAC08125
E3961_B83924_0	5	0.350954	ETV42034,HGT11900,HGT11904,MDD06312,MPP05778,ACP28948
E3962_B2180_0	1	0.508171	OCO07322
E3962_B2180_1	4	0.507823	OMB07981,HEH03743,SAA05678,OHS10167,OHS10168
E396_B169_0	2	0.481365	ETB03014,ELM00427
E396_B169_1	1	0.524424	MDD05810
E396_B169_2	1	0.679814	OTA10889
E396_B169_3	34	0.684236	AOS28547,AAT35346,AMC08402,ACM04358,AGS06610,ACC07172,APU08185,ACR11095,HEH25511,SES03202,SAA04368,STP11604,SPT07393,ACP10167,OMB07593,OAQ05382,OSM08939,OHS53285,OHS53290,OHS53288,ODM16147,OTA00112,ONV01228,OCE03200,OCE03197,OCO09087,OBD02997,OSC00109,ORD05705,ORD05481,ORD17078,ORD00737,OCN04943,LSM23378,LSM35613,LOT23266,LTT02498,LTG01303,LCP02223,LPF00410,LTA02387
E3971_B624_0	6	0.522974	SPT09407,STP07812,SNG13004,RBN15530,SES13579,HEH19510
E3975_B4458_0	6	0.431651	OCO08169,OHS14554,OTA00978,SES06110,HEH23550,SAA02759
E3976_B1442_0	1	0.788954	ONV22198
E3976_B1442_1	5	0.604794	HEH23767,SPT10278,STP05047,LSM30848,HGT19214
E3978_B2539_0	6	0.396948	HEH27451,OMB00038,OCO09540,SNG12704,SSP00475,SPS25248
E3981_B23202_0	6	0.428698	HEH31561,SPT06039,SNG17224,SES09857,SPS19906,SSP06550
E399_B1123_0	45	0.32329	AAT18601,AOS06790,ASM22045,APP14820,AOL07327,AMC07450,ACS04608,ACV04013,ACR18040,HGT00969,ACC03972,APU01524,AGS01069,ACM02227,LTG07340,LPF04595,LTA02773,LSM37499,HEH22410,RBN16502,SSP06967,SPS16141,SNG13541,SAA07300,SES08014,SPT04397,STP10026,ENG04896,SBH00579,OCE13838,OSM10301,OHS25186,ODM07499,ONV14833,OTA06741,OAQ03616,OMB02772,OCO02401,OBD06168,ORD04334,OSC03747,OCN05275,MDD05479,MPP07127,MAC…
E4005_B1798_1	3	0.437786	OCE17844,LOT09569,LTT05813,LTT21963
E4005_B1798_2	1	0.604931	MPP07989
E4008_B3215_A1128_0	6	0.342659	LSM13398,OCE02117,OSM08020,ONV17366,ODM27088,OAQ06167
E4009_B915_0	4	0.522146	LSM28048,OMB07658,SPS03150,SSP00760
E4009_B915_1	2	0.583908	OHS12535,OCE06425
E4011_B55228_0	6	0.308588	LTT03502,LTG06731,SPS00892,SSP18459,SNG12898,SES10880
E4012_B7397_0	6	0.46243	LTT22352,OAQ02958,OCO07646,OHS27648,ONV15803,SNG12529
E4014_B40604_0	1	0.385014	OCO03330
E4014_B40604_1	5	0.304274	MAC02519,MDD06908,MPP07352,SNG13007,SPS20827
E4016_B1856_0	3	0.499879	OCN01738,OCO02676,MAC02979
E4016_B1856_1	1	0.455933	ORD16987,ORD09020
E4016_B1856_2	1	0.60238	MDD06133
E4017_B6286_0	6	0.381011	OAQ05290,MAC04796,OCO04460,ODM10969,OTA07212,OHS50089
E4019_B10061_0	6	0.441384	MDD01216,MPP06627,OSC03061,ORD04297,OCN06391,MAC06048
E4021_B6205_A2053_0	1	0.727586	SPS04518
E4021_B6205_A2053_1	1	0.689655	MAC06221,MAC11187
E4021_B6205_A2053_2	1	0.459848	OSC05752
E4021_B6205_A2053_3	1	0.562193	SNG15941
E4021_B6205_A2053_4	1	0.490066	OCN00573
E4022_B1595_0	6	0.46447	OCO07439,ODM10326,OHS48945,OTA01576,ONV15038,MAC06563
E4026_B255_0	6	0.554513	MPP10365,MDD10387,OBD08261,ORD16305,OSC01854,OCN02084
E4031_B4265_A2265_0	6	0.338317	OCO00304,OHS45705,ONV15186,ORD01219,MPP01755,MDD02516
E4038_B6384_0	6	0.539292	OHS60286,ONV14429,OAQ05191,MPP07540,MDD07146,SBH03999
E4039_B13382_0	6	0.371457	OAQ01370,OHS31303,ODM06157,ONV15368,MPP00069,MDD10465
E403_A229_0	44	0.417342	ETV01209,EGL01387,MEH07972,SBH00457,ENG13560,LOT03169,LTT09853,SSP06922,SPS00694,STP03723,SPT08382,SNG11527,ODM17958,ONV14842,OSM00673,OTA05216,OHS26726,OCE19752,OAQ01989,OMB08898,OCO05890,ORD13880,OBD05813,OEC01129,OCN01225,OSC05616,ACP29730,HGT04299,ACM02220,ACC02358,AGS00382,APU05805,AAT30787,AOS10094,APP23826,ASM09742,ASM12687,AOL06925,AMC01781,ACR01850,ACV04633,ACS03449,MAC13857,MDD05604,MPP…
E4042_B671_0	6	0.571884	MPP04699,STP02485,SNG13707,SSP06630,SPS10875,SES13245
E4047_B4745_0	6	0.249929	OHS59864,OSM03401,ODM07583,OCE01114,ONV07012,OCO08204
E4055_B603_0	5	0.363934	OCE05031,OHS15797,ODM02871,ODM02872,OTA03160,ONV12446
E4060_B21827_0	6	0.267473	OTA05279,OSM05244,ODM00682,OHS41057,OCE06057,OAQ06030
E4065_B2631_0	5	0.337222	ONV16168,OHS20212,OHS20210,OCE07068,SSP09482,OAQ02233
E4067_B2816_0	5	0.316904	OHS27324,OTA10429,OCE08120,OCE08119,ODM18942,OAQ05092
E4083_A8533_0	5	0.270861	OHS05708,ONV23024,OAQ01655,OCE13573,OCE13571,OTA06688
E409_A169_0	45	0.243726	ETV34974,OTA00284,OHS18107,OSM09865,ONV20376,OAQ04387,OMB08949,MDD08142,MPP04627,HEH09218,ACP18758,AAT28137,AOS15628,APP10770,ASM09319,ACR12528,ACV06903,ACS00204,HGT15354,RBN18890,MAC09992,SES03060,STP08953,SPT02032,SNG18886,SPS18646,SSP03899,LOT19292,AOL00125,SAA02826,ENG01697,ACM01306,ELM05230,ETB02090,APU03082,ODM13554,OCE06706,AMC03893,OCO05269,OSC00740,MEH02441,OCN05803,SBH01958,LTG01864,LCP…
E410_B3762_A2675_0	42	0.30635	ENG03171,HGT11581,OMB06719,ONV07302,OCE11201,OSM05947,OTA00931,ODM24677,OHS08822,OHS08824,OAQ05723,OCO08503,OEC01942,OBD00829,ORD09645,OSC02666,OCN00572,MDD00553,MPP10730,AMC04008,AOL00610,ASM00612,AOS01919,AAT29860,AAT29880,APP23306,ACS05108,ACM01157,ACC02745,APU04750,AGS05034,SAA04755,SES01857,STP09125,SPT10085,SSP10640,SPS20127,SNG16722,HEH16060,LOT16002,LOT19627,LCP03457,LTG02842,LTA01658,LPF…
E4112_B4747_0	1	0.531299	SAA01194
E4112_B4747_1	2	0.55347	OCN02372,ORD03983
E4112_B4747_2	1	0.551716	OAQ06743
E4112_B4747_3	1	0.547015	ONV14146
E4112_B4747_4	1	0.535777	OHS52774
E4114_B3680_0	6	0.413846	SNG19490,SPT03873,SES03799,SSP01891,SPS18967,OCO00783
E411_B2157_A2192_0	1	0.448973	ENG01373
E411_B2157_A2192_2	1	0.834975	ONV14014
E411_B2157_A2192_3	1	0.575319	OCE23380
E411_B2157_A2192_4	5	0.520231	OCN05947,ORD15926,ORD15605,OSC05827,OSC02190,OCO02723,ODM27069
E411_B2157_A2192_5	8	0.551097	RBN15944,SSP06082,SPS11825,SPT04185,STP11480,SES10427,SAA04539,SNG14808
E411_B2157_A2192_8	4	0.551698	MAC02887,ACP22946,MPP02874,MDD05552
E414_A412_0	39	0.41346	SBH01758,MDD04729,MPP03156,MAC06901,OCE08323,MEH04256,RBN07711,ONV23072,OCO00280,ORD05061,ORD17186,ORD03148,SAA04022,AOL06459,AMC06883,ACS05877,HGT00612,STP10090,SPT05495,LCP03668,LTA01584,ETV48787,LPF03708,ACC03178,OSC00839,OCN03266,OSC03952,ACR00088,ELM04674,HEH20264,LOT16681,SSP10981,SPS15685,ACM01233,OAQ03188,AAT23106,AOS23234,AOS24967,ASM07550,APP01971,APP11753,APP14527,ODM06337,OHS42869,OTA…
E416_B986_A1525_0	42	0.469411	SAA05825,OCN04447,ACC06994,ACM00980,AGS02514,APU01407,OTA10186,ONV15683,ODM06227,OHS56194,OCE11470,OCE11471,OCO02624,OAQ03409,OMB09038,HGT22016,ORD11886,OBD00783,MDD05550,MPP04528,HEH14724,HEH18971,ACR17721,ACS02423,ACV06181,ASM05337,AAT03569,AOS21591,AAT33615,APP25328,RBN10060,SNG17142,SES01162,SPT02827,STP00444,SSP13465,SPS05865,ETB05044,ELM02976,LTT23555,LOT10756,ENG11220,LPF04761,LTA00654,LSM…
E418_A701_0	38	0.32034	ETV13071,LOT15844,LTT01187,MEH04596,HGT13040,MDD08540,MPP03203,ACP26461,ACR18402,ACS01546,ACV00277,AMC06307,APU01637,AGS05327,ASM21970,APP02690,APP14168,AAT20010,AOS04223,OCN00176,OCE10867,OCE10866,OSM03267,OSM08148,ETV20333,ETV41845,ONV15615,ODM17179,OHS40483,OHS40482,OTA02210,OAQ07148,OCO00117,SNG20456,SES04258,STP04792,SPT03070,SSP07270,RBN10049,LSM21266,LTA00730,LTG00103,LPF01943,LCP02916
E4197_B2613_A602_0	6	0.35671	SNG15577,SES13751,SPS19581,SSP13075,STP09358,SPT04515
E419_B17966_0	41	0.313404	ORD03267,ACP10735,OMB02933,OSM03951,OHS39206,OAQ03201,ONV08239,OCE18946,ETV11299,OTA06435,ODM06073,STP00451,SPT04011,HEH20918,HEH06541,APU03638,OSC01660,ETB08266,ELM00988,ACM03966,LTT21771,ENG14747,SSP02164,SPS14230,SES04188,SNG11214,MPP08178,MDD12239,SBH02958,AOL03485,AMC09208,ACR12017,ACV08765,ACS01998,ASM09503,AAT15468,AAT30292,AOS05342,APP07760,APP13323,RBN06563,OCN03923,AGS05814,HGT12986
E41_A349_0	53	0.417154	OSC02040,LOT10260,ONV12462,LTT10718,HEH29855,STP08601,SPT04750,SBH02137,SBH01309,ETV57366,ETV52567,ETV44658,AGS06669,ACC04168,APU04382,ACM02183,AMC00182,AOL02888,LSM35260,SPS00644,SSP13293,SES04581,SAA00747,SNG20704,LTA01506,LCP01206,LTG07526,LPF00663,AOS02506,AOS12540,AOS00874,HGT09987,MAC06798,ONV15545,OAQ07442,OTA05364,ACP31713,OSM05485,OHS27659,OCE02603,OMB00850,ODM21169,RBN13179,OCO03461,APP…
E4232_B7261_1	1	0.666667	ORD01233
E423_B357_0	39	0.379848	LOT09604,LOT22422,OCN01923,OSC00453,ORD16761,MAC03492,AGS04077,ENG09085,ODM19826,ODM19829,ACM02748,STP08554,OBD03190,SPT04992,SBH00281,SBH00300,AMC00343,AOL02942,ACC01960,SAA03672,ACS07516,ACR03963,ACV08322,MDD05855,HEH11901,SPS00111,RBN18949,OAQ00475,ONV24597,OSM01372,OHS44923,OHS44926,OHS44925,OTA01113,OCO03428,OMB03011,SSP01354,ASM15356,APP01360,AAT18662,AOS08122,MEH03212,HGT16866,LTT15548
E429_B909_A6105_0	38	0.654991	ACP30703,LSM27130,ELM05301,ENG09264,HGT03236,SES08772,SPS15778,SSP07467,STP08990,SPT06347,ACC03995,APU07349,AGS02890,ACM01491,AOL06151,AMC03368,ASM19876,AOS19016,AAT06030,APP26409,ACR10149,ACS03468,MAC04761,MPP08022,MDD02347,OBD08213,ORD15077,ORD08070,OCN05246,OCO03808,SSP02281,OSC02270,OSC00287,OCE23224,OTA06341,ONV14162,OHS23011,OHS43171,OAQ02553,ODM06511,ODM06515,ODM06512,OMB00797,RBN10413
E42_A312_0	54	0.319624	OEC01328,MEH03121,MEH00587,ETV49912,ETV21771,OCE00321,OAQ07547,LPF03510,MDD10450,MPP08860,EGL07583,ACM00476,LTT17194,APP02008,APP33110,APP14401,APP01237,APP11674,APP21559,AOS16332,AOS07673,AOS03826,ASM11486,AAT01293,AAT01021,LCP01210,LTA01493,LTG08041,LOT01147,LOT15713,HEH17797,RBN11710,ACC05050,APU05684,ACP30420,OHS34385,OTA06263,OCO03296,ONV05987,MAC13075,LSM09807,SBH03329,SBH03595,SAA03069,SES…
E4341_B2931_1	2	0.553828	MPP07493,MDD07098
E4341_B2931_2	1	0.610417	OSC05698
E434_B449_A710_0	42	0.434086	HEH26055,RBN04596,APU04953,ACC04569,ACM00871,AGS00926,OCO00904,OHS12232,OCE17638,ODM19722,ONV11891,OAQ02654,OTA06241,OBD02844,OCN03272,OSC00911,ASM21832,APP03269,APP16035,AAT08847,AOS10818,AMC09385,AOL03398,ACS01191,ACV05025,ACR13505,HGT14884,LSM09670,SSP08282,SPS13551,MAC11686,MPP03102,MDD10362,LOT19021,ENG01699,ELM07932,ELM07931,ETB07945,SBH04566,SPT00063,STP09433,SES04754,SNG11225,SAA02507
E435_B823_A728_0	15	0.524019	MDD01108,MPP02923,OSC04349,OCN02943,OBD07335,ORD12395,OCO07662,OAQ04062,ONV01139,OTA05114,OHS28544,ODM06454,OSM05392,OMB08954,OCE05577
E435_B823_A728_1	21	0.538876	MAC08920,ENG02582,SBH02513,SAA05061,STP09917,SPT06557,SES12415,SSP04821,SPS11716,AMC09429,AOL03184,ACS04075,ACR19304,APP29132,APP03802,ASM22151,AOS02013,AAT25409,AAT09948,ACC04618,APU00636,AGS00452,ACM03741
E435_B823_A728_2	1	0.529257	HGT17588
E435_B823_A728_3	1	0.537941	RBN17750
E435_B823_A728_4	4	0.504694	LOT16565,LTT23920,ETB02465,ELM03890
E439_B1550_0	40	0.51582	MDD02049,MPP01453,MAC09741,OSC05386,OCN00425,ORD05019,ORD00553,OBD08280,HEH19311,OCE09761,OCO07483,ONV23001,OAQ05789,OTA02652,OHS17125,OHS17126,ODM12819,ENG01607,ETB03104,ELM00696,RBN20104,SAA07176,SAA03892,SPT08477,STP01468,SES04473,OMB03544,SSP04677,SPS06223,SNG13697,HGT08734,ACV01738,ACS06465,ACR12323,ACP27966,AAT12878,AOS20549,APP01703,ASM11156,ACM04578,AGS00523,APU04131,ACC03806
E439_B1550_1	1	0.386757	SBH03163
E445_B435_A2253_0	1	0.424731	OSC02274
E445_B435_A2253_1	1	0.495844	OCN01341
E445_B435_A2253_2	40	0.492979	ELM03644,ETB07024,ORD04045,OBD01275,OMB08334,OCE00377,ODM10995,OCO03324,OTA01155,OHS57159,OAQ06398,ONV16100,ACM04136,HGT21117,MAC08883,MDD00633,MPP07388,AOS09307,AAT28694,ASM16136,APP03662,ACR18976,ACV00452,ACS05521,AGS06558,LOT13751,LTT04643,ENG12019,LTG04283,RBN01459,SNG16777,SAA08151,SES06349,SPT02958,STP10035,SBH04091,LSM33223,SSP10915,ACC09657,APU05855
E445_B435_A2253_3	1	0.694779	OAQ08706
E4481_B468_A2115_0	5	0.325372	MAC08679,OMB02609,ORD14174,OBD06348,OTA05405
E452_B718_0	37	0.630216	OSC00738,OCN01949,OBD01427,MDD06857,MPP03546,MAC10835,ENG04352,HGT15475,SSP10343,OMB06649,OMB02966,STP08469,HEH31832,HEH28841,SAA01513,SES04863,SNG14227,RBN03322,ACV00457,ACR18184,ACR19519,LTG06837,AOL07097,AOL06991,ACS05348,APP12847,AAT31047,AOS06009,APP20611,ASM08650,SSP09240,SPS05424,OCO07508,OAQ00795,OSM05341,OTA01827,OHS16401,ODM06583,OCE16347,ACM03995,AGS03039,APU06427,ACC09313
E453_A98_0	42	0.407572	LCP01079,LTG07986,LPF00175,LTA01957,LOT19851,HGT05930,ACM03698,ACC06747,APU06040,OEC00185,OBD04064,OCN04549,OSC00763,OCO01332,OMB08740,OTA06533,OAQ00268,ONV23110,OSM10122,OCE12518,ODM02617,OHS49552,MDD06750,MPP08014,HEH04119,ASM04528,APP34130,APP27823,AOS11487,AAT22781,ACR03805,ACS03261,AMC08915,AOL03150,ENG03192,SNG11932,SES01180,SAA03070,SPT03432,STP00392,SPS12073,SSP07598,RBN04077
E4545_B38_0	1	0.555714	SAA04815
E4545_B38_3	1	0.751462	OAQ08044
E454_A83_0	37	0.4229	ACR02655,AAT29592,AOS23197,AOS21976,AMC05094,AOL06730,SBH03416,SBH03259,SSP19333,SES05742,SNG15149,ETV55569,AGS02558,ACC03523,APU01457,ACM03573,LCP01744,LPF00940,LTG01244,LTA00200,OEC01502,ODM11114,LTT23271,LOT06899,LOT07494,ORD04342,ORD06319,ORD10059,OSC01600,OCN00678,OHS44633,OAQ04182,OCO05756,OSM01325,MAC09020,MEH05426,HGT12694,MDD06425,MPP09371,ELM04476,ETB07807,OCE14296,OCE14297
E45_A1074_0	53	0.357913	LOT12919,ETB07808,ELM04475,ELM05366,SBH03358,SBH02673,LCP00227,LTG07565,LPF00417,LTA03542,LSM25246,HGT11183,MEH05313,MEH02340,MEH07535,OBD01170,OCN05869,OSC01897,OSC01634,ORD06925,ORD08361,ACS03755,ACS02060,AOL02032,AMC06270,ACV05302,ACV04968,ACR03452,RBN10770,SPS24737,SSP00969,HEH23882,SES06631,STP05459,SPT06307,SAA07376,OCO08202,OMB00253,OCE03676,OSM03731,OHS66650,OHS68260,OTA07198,ODM21055,OAQ…
E460_B621_A4492_0	37	0.548524	HGT03103,LTG04990,HGT14785,LOT12313,LTT19253,SPT07880,STP08179,SES06172,MAC00994,MDD12291,MPP11607,ACR03908,ACS00403,ACV07175,ASM14774,APP06151,AOS15312,AAT14099,AAT14100,AAT10009,OMB08358,OCE07342,ODM00350,ODM00351,OHS43476,ONV15397,OAQ05204,OTA06245,OCO02887,OCN03747,OCN06230,ORD11713,OBD00348,RBN21329,SPS09448,SSP15443,ENG01382,ACP12955,SAA04642,LSM36067,APU06803,AGS03562,AGS03431
E462_B549_A4521_0	1	0.47966	OAQ07710
E462_B549_A4521_10	1	0.521941	OSM09839,MPP09134,MDD00988
E462_B549_A4521_11	1	0.489362	RBN10746
E462_B549_A4521_12	2	0.604343	LTA00631
E462_B549_A4521_1	3	0.630889	OHS32928,ODM06904,ODM10855,OHS23985
E462_B549_A4521_2	5	0.575727	LTG07669,LPF01060,LCP03137,LTT11548,LOT14875,LTT02421
E462_B549_A4521_3	1	0.652836	ENG01385
E462_B549_A4521_4	10	0.559376	SNG12445,SES13071,SAA10367,SPT06968,STP08531,RBN18580,SSP00396,SPS13164,SSP04345,SPS14442,STP08558,SPT03166,SES01079,SNG15134,SBH01606,HGT00254,HGT23763
E462_B549_A4521_5	1	0.581616	ETV19272,ETV31494
E462_B549_A4521_6	2	0.551957	OMB08585,LSM08712,LSM00253
E462_B549_A4521_7	1	0.523977	RBN05720
E462_B549_A4521_8	1	0.604545	OSC03272
E462_B549_A4521_9	2	0.503619	HEH13351,SAA08546
E465_A221_0	41	0.256781	ACM04508,HGT18620,SAA00883,SNG17818,ACC00659,APU02458,AGS05740,SBH03741,SPS07921,SSP04802,MDD06974,MPP01777,MAC05140,ENG00712,ORD16182,OCO02506,OMB02684,OHS49130,OHS49128,OTA02192,OAQ01884,OCE08909,ONV26469,OCN00720,ODM24914,OSM09040,ETB00669,ELM04917,RBN07199,OSC02707,ACR07282,ACV02376,ACS07221,AOL06792,AMC01748,AAT27538,AOS06010,APP12964,ASM21048,SPT10100,STP09056,LTT03555
E469_B741_A10552_0	31	0.481531	OCN03752,AMC02559,ACS01798,ACR13243,SES06534,STP00406,SPT01363,SAA05589,ACC04514,MDD08846,MPP06206,APP02928,APP07411,APP17877,ASM07905,AOS10816,AAT20224,AAT22393,AAT26309,AOS15162,AOS08684,ACM03511,APU00330,AGS06030,AGS00809,ACP11447,LOT22948,OAQ07727,OAQ07728,OHS58218,OCE18489,LTT20202,OTA08625,OTA02329,ONV23228,ONV23040,ODM13132,OCO03113,SSP01546,SPS23671,SNG11564,SES01850
E470_A12_0	41	0.337249	OEC00113,ORD11317,OBD07051,OSC05714,OCN01963,MEH01923,ETV22191,MPP05538,MDD00321,HGT01045,HEH22330,ACS01556,ACV06522,AOL07414,AMC07237,AAT10144,APP22967,ASM01234,SBH02516,SNG18494,SAA08767,STP11563,SPT02673,MAC03503,ACM03181,ACC09124,APU06985,AGS06306,OCO06961,OTA06866,OAQ00163,ODM12105,OSM09145,OCE00362,OHS27060,OHS27059,ONV10631,ACP13570,ENG00025,LTT07031,LOT11654,RBN11502
E473_B1109_A916_0	41	0.615697	ACR05314,ACV02915,ACS02025,AAT19662,AAT05745,AOS15235,ASM20470,APP21346,ONV21338,OHS22072,LTT06032,OCE01804,OTA02745,OCO00658,RBN20663,LOT04669,OMB03314,HGT10670,SES14684,SNG21260,SPT07299,STP08861,SSP03987,SPS15874,MAC14797,MDD00013,ENG05555,OBD05351,OCN00368,ORD09650,APU06171,ACC05902,AGS03949,SAA03594,HEH28282,ACP20620,LTG01987,LPF03066,LTA03518,ETB05401,ELM06168,ACM02021
E4742_A10326_0	4	0.239918	ONV14807,ONV14403,OHS11543,ODM06860,OAQ02555
E475_B554_A1564_0	38	0.685123	OCO07367,OCE09986,OSM05071,OHS36213,OHS36212,ODM07740,ONV08939,OAQ07093,MDD06607,MPP00676,OBD01324,OCN01682,ORD05087,ORD10989,OMB01669,SES09018,LOT06873,SBH00034,ACM04069,RBN08872,SPS16890,SSP07312,STP00439,SPT09282,SNG15948,SAA02233,APP05630,APP15057,ASM21101,AAT06349,AAT03891,AOS08626,ACS06566,ACV03840,HEH20497,ACR19489,AOL02951,AMC02075,AGS02651,APU02825,ACC03456,ACP30421
E476_B1426_0	37	0.398696	ELM06243,ETB05335,HGT17942,HEH19858,OCN01822,SBH00532,AAT26984,AAT28162,AOS02259,AAT28034,APP19821,ASM04247,ACS02629,ACV08335,ACR06713,ENG01691,MAC07110,MAC07822,APU08248,ACC03573,ACM00344,AGS03634,ACP13772,LOT14076,LTT15764,OBD04400,ORD09249,EGL03406,OAQ08378,OTA09133,OSM10901,ONV26631,OHS33022,OCE25006,ODM14502,ODM14501,OCO01048,RBN18584,OSC03607,SAA07167,ETV40107,ETV40447
E4789_B7068_0	5	0.354332	AOS15715,AAT02958,ASM05261,APP15992,OCO01099
E483_B2452_0	12	0.567225	ACP17060,ASM04583,APP19302,AOS08025,AAT29524,MPP03922,MDD10563,ORD12115,OSC04001,OCN01596,OBD07903,ENG02311
E483_B2452_1	29	0.598786	OCO05008,LTG03422,SSP09921,SPS22125,LOT19771,LTT17873,HGT08538,SES06652,STP08534,SPT10112,ACM02142,AGS04080,ACC02667,APU06192,SNG18620,SAA04005,HEH13577,OSM04590,ONV14221,OHS33680,ODM26647,OCE09743,OAQ02348,OTA09209,RBN18821,OMB08901,ACR02304,ACV06138,ACS08574
E483_B2452_2	1	0.535163	LPF03417
E484_B385_A1979_0	41	0.525371	ETB07755,ELM04539,ODM13324,OHS45737,OHS45736,OTA00337,OCO00359,OAQ04080,ONV15558,OCE01798,ENG04427,OMB02993,HGT12063,HEH10150,OCN04117,ORD11008,OBD00606,MAC01787,MDD07020,MPP09316,LOT21241,OSC05700,LTT18348,RBN08010,LSM40146,ACC04737,SPT09721,STP10029,AOS08984,AAT00035,APP25277,ASM20058,ACR03960,ACS07860,ACV01163,SNG17228,SPS16731,SSP05506,SAA05634,SES05421,APU05184,AGS04591
E487_B3211_0	37	0.473813	OBD00531,OCN05379,ORD09560,ORD12841,OHS07724,ONV07668,OAQ03400,ODM04820,OTA01672,OCO05163,OMB03776,ENG00288,ACP08295,AOS11506,AAT02937,AAT19233,APP31302,ASM10223,ACV07187,ACS00346,ACR18759,ACR18758,AMC08614,AOL00174,HGT14698,AGS02571,ACC07529,APU01595,ACM01580,RBN03648,RBN09121,STP05362,SPT07714,SNG13570,SPS20043,SSP04402,SES00052,SAA08407,LOT14735,LTT23135,OCE14344
E489_B1678_0	1	0.544142	MAC10179
E489_B1678_1	3	0.572866	LOT20137,SSP08082,SPS05495,SPS05496
E489_B1678_2	15	0.608074	ASM09289,AOS13841,AAT01987,AAT15938,APP34449,ASM16209,ACR18163,ACV00390,ACS00866,ACS00891,SNG14472,ODM19293,ONV15494,OHS40529,OHS29063,OCE16479,OCE09329,OSM11694,OTA00643,ENG14930
E489_B1678_3	12	0.514287	STP11435,HGT02709,HGT07236,ELM03747,SAA09561,RBN16216,LTG05766,LTT22631,MPP05399,MDD08854,MDD11885,OCN03750,ORD15366,ORD10176,OSC01574,OCN05089
E4910_B317_0	3	0.424242	OBD03382,ORD12986,OCN04391
E4910_B317_1	1	0.414634	HGT03131
E4910_B317_2	1	0.605769	EGL07695
E4913_A1094_0	5	0.305027	OHS11089,ONV19267,OTA00239,SSP05601,SAA04418
E491_B303_1	1	0.46579	ETV14638,ETV11780
E491_B303_2	1	0.462588	MEH01472
E491_B303_3	26	0.630752	AGS04376,ACM04748,ACC03236,RBN00804,APU01243,ACR04056,ACV05503,ACV01096,ACS04757,AOS08484,AOS22418,AAT26848,AAT17283,AAT14745,AAT20069,AAT16209,AOS03398,APP13676,APP04067,ASM00585,ASM16963,AOL04054,AMC01128,OCE07984,OCE23637,ELM07907,ENG15730,SSP10884,SPS16537,SPS16538,SNG15364,STP08827,SPT00064,HEH01909,SAA00480,SES16098,HGT20403
E492_A735_0	39	0.229916	LPF00205,ENG00927,MDD02668,MPP08555,HGT16422,ETV58444,ACS09298,ACR04253,ACV01007,AMC00447,AOL05934,AOS16587,AAT10069,AAT17714,ASM15032,APP29334,AGS04144,ACC08661,ACM03217,LTT02791,SNG12581,SES08559,SPT04079,STP05184,SSP02015,SPS20463,LOT18959,MAC13466,OSM08570,OMB02789,OTA06560,OAQ03980,ONV26931,OHS37364,OHS37362,ODM20209,RBN17688,OSC00444,HEH19008,OCO05848,LCP01927
E4930_B4141_0	5	0.426078	ENG15185,APU01533,SNG16751,ACP30665,MAC10143
E4937_B1175_0	5	0.416819	ACV09156,OTA03759,APU02694,ONV14835,OHS25184
E4938_B1389_A2482_1	1	0.592513	MAC09003
E4938_B1389_A2482_2	3	0.469995	SNG14527,APU02867,OSC04466
E4965_B15471_0	1	0.602162	SAA02996
E4965_B15471_1	4	0.488532	HEH14212,SPT10363,ODM09556,ACC00762
E4970_B1986_0	5	0.313042	EGL09415,MAC10548,MDD06577,OAQ06129,ENG00921
E4974_B1043_0	5	0.4099	LSM34746,ELM01798,ETB01468,HEH17062,SNG17093
E4975_B7249_0	2	0.562366	ETB01701,ELM02011
E4975_B7249_1	1	0.583601	ORD04055
E4975_B7249_3	1	0.709975	OSC03214
E4977_B34879_0	5	0.47026	ELM02306,OCN05194,ACR05771,ACS06616,ACV04817
E497_B1320_0	1	0.469613	OMB02463
E497_B1320_3	28	0.488791	HEH25954,RBN03188,HGT03252,SSP15461,SPS26380,AGS00941,ENG05981,MDD12192,MPP06459,OBD07568,MAC08488,ONV25586,OAQ02481,OHS41616,OCE03412,ODM08672,OMB06648,OCO07234,OTA06069,OCN01952,ACP27459,ASM12758,APP12221,AOS03188,AAT09585,ACR13855,ACR13854,ACR13853,ACS03305,ACV02006
E497_B1320_5	1	0.45059	OSC02991
E497_B1320_6	1	0.525504	LSM29813
E4980_B778_0	1	0.641774	MPP06134
E4980_B778_1	1	0.683824	MDD12040
E4980_B778_2	1	0.75969	OAQ07742
E4980_B778_3	1	0.585197	ENG09506
E4980_B778_4	1	0.556452	ELM06458
E4981_B6622_0	5	0.484627	MAC08088,ELM06890,ETB01811,LTT19065,MDD08158
E498_B426_A416_0	39	0.671879	AGS04808,ELM04232,ETB07137,APU07171,ENG01234,ACM01251,MDD03909,MPP08186,ACS07953,ACR17670,RBN09302,ACV06336,AAT28550,AOS12763,APP17405,APP26426,ASM16771,ACC09758,MAC07992,ACP07400,SAA03692,SBH01079,SSP07755,SPS19643,SPS19642,SES02825,SNG11507,STP07375,SPT10396,OSM01967,OCE02216,ODM03582,OCN04465,ORD13175,OBD06126,OMB09041,OHS53864,OTA00658,ONV18283,OCO02131,OAQ07437
E4993_B3517_A3149_0	1	0.818777	ETV48828
E4993_B3517_A3149_1	2	0.564736	ONV17886,SPT03637
E4993_B3517_A3149_2	1	0.579533	LSM09528
E4993_B3517_A3149_3	1	0.646789	ENG07761
E4998_B1338_0	5	0.490409	ENG15703,ACP20781,MEH07470,MPP06289,MDD04270
E499_B1285_0	7	0.50871	HGT16328,STP09822,HEH26299,HEH03479,SAA00269,SPT07757,HGT17980,SSP00453,SPS05167,STP08501,SPT05595
E499_B1285_1	3	0.512264	MAC08429,MDD12101,MPP10271
E499_B1285_3	1	0.60396	ENG11001
E499_B1285_4	17	0.554107	SBH01821,LTT00880,ETB03536,ELM02035,OMB06043,OHS33972,OCE12550,ODM16479,OAQ04204,ONV15366,OCO03630,OSM08061,OTA08902,OCN01446,OSC03920,OSC02114,ORD11588,OBD04065
E499_B1285_5	1	0.540442	RBN21216,RBN01001
E499_B1285_7	1	0.84127	ETV57985
E49_B386_A352_0	49	0.520734	ENG15723,ELM07842,ETB05696,AAT11597,AOS05060,ASM07535,APP02213,AOL02865,AMC03623,ACS02779,ACV08385,ACR07929,SAA08147,HEH15411,ETV20553,ETV15221,ETV40366,SBH03708,MPP04799,MDD07888,OMB03002,OAQ04254,OSM10978,OCE13412,ODM23412,OTA01286,OHS12748,ONV14543,OCO03627,LTT11068,LOT02817,RBN04194,OBD02411,ORD02293,ORD14325,OSC02308,OCN00706,OTA03030,OHS41619,ONV18547,OCE23848,ODM06058,OCO01350,OAQ01324,OMB…
E5000_B4902_0	5	0.372445	SPT04624,ETV11974,RBN20930,ACP15704,LSM26938
E5001_B6390_A305_0	4	0.394589	ETV42986,ETV23940,MDD06789,MPP04179,MEH02596
E5002_A1068_0	4	0.366973	ETV25501,ETV56060,MEH03713,SBH01426,SPS18862
E5010_B15548_A5690_0	1	0.464789	SAA06013
E5010_B15548_A5690_1	1	0.495812	HGT01844
E5010_B15548_A5690_2	3	0.471617	STP01261,SPT05968,HEH08293
E501_A534_0	38	0.44221	OCE25064,OCE01995,ONV23734,OAQ06692,OHS23142,HGT01504,RBN20703,ACV03728,APU00568,ACR10901,ACS00677,AOL02619,AMC08330,OSC02415,ACM03650,AGS06481,APP23070,ASM15573,AOS11943,AAT18340,SPS01392,ACP31693,MDD00213,MPP06343,LOT12912,LTT01504,LTT01624,SSP02022,OMB07725,OBD06643,ORD03032,OCO00133,SES00453,SAA06840,STP09988,SPT02589,OTA07866,ODM14693,OSM04182,OCN06189
E5025_B12277_0	3	0.585781	STP07213,HEH16444,SES09463
E5025_B12277_1	1	0.582625	SSP07411,SSP07412
E5035_B11038_0	5	0.30816	SPT06787,STP03142,SAA05242,SSP02505,HEH20961
E5038_B12811_0	2	0.578437	HEH21932,HGT12919
E5038_B12811_1	1	0.530339	RBN09873
E5038_B12811_2	2	0.498316	STP06352,SPT08823
E5051_B43_0	5	0.456834	SAA05268,SES13728,STP10279,SPT03597,HEH29149
E5057_B19357_0	4	0.507557	HGT00345,SSP16413,SES12841,SNG15279
E5057_B19357_1	1	0.576687	OCO01722
E5064_B40323_0	5	0.492472	SSP17578,SPS19872,STP11533,SPT03513,HGT04902
E506_A160_0	39	0.313802	MEH05673,OCE06834,ACC01418,ACM02141,OEC00437,ETV59569,HGT02703,SPS03774,SSP07619,SES12609,SPT05669,STP01086,OBD00196,OHS10964,OTA08924,ONV25724,OCO04553,ACP32060,ACS09178,ACV06475,ACR13579,ACR13010,RBN15241,AMC01509,AOL01175,APP26356,ASM08269,AAT31661,OMB02275,SAA10392,ODM15043,MPP04649,MDD08855,LOT19307,LPF01843,LTT15156,AGS01531,OCN03299,OSC03104,SBH01187
E5070_B2625_0	1	0.578971	SAA03163
E5070_B2625_1	1	0.498153	SES04889
E5070_B2625_2	1	0.600232	HGT10329
E5070_B2625_3	2	0.62699	SPT01555,STP03637
E5088_B9537_0	2	0.515648	MDD12111,MAC14079
E5088_B9537_1	1	0.568921	LTT08881
E5088_B9537_2	1	0.475495	LOT01252
E5088_B9537_3	1	0.437747	LOT01236
E5089_B1984_0	2	0.409509	LOT09225,LTT21081
E5089_B1984_1	3	0.409171	LTA01607,LPF01645,LTG02062
E5097_B2866_0	1	0.601375	LSM07918
E5097_B2866_1	2	0.477924	MDD05611,MPP00550
E5097_B2866_2	1	0.4695	STP08652
E5097_B2866_3	1	0.454712	OBD02789
E5099_B6665_0	2	0.495319	MPP05927,MDD00016
E5099_B6665_1	1	0.541176	LSM34197
E5099_B6665_2	2	0.416611	SSP11494,SPS18258
E50_A77_0	53	0.383521	ACM01504,HEH30827,EGL05134,AGS00885,AOL00172,AMC03866,ACR07383,ACV01074,ACS06659,ASM07729,AAT04180,AAT01415,AAT06201,APP33956,APP05127,APP31774,ASM17710,AOS22590,RBN11225,SBH04159,SPS03657,SSP06420,SSP15782,SES10138,SNG17548,SAA04117,STP08563,SPT01462,HGT04675,ENG13911,LTT16254,LOT02651,MAC06636,ACP27317,MDD00929,MPP08239,OCO04419,OEC01175,ETV01831,ETV27665,ETV37580,ETV15937,ETV49609,LTA01706,LTG…
E5102_B998_A1210_0	5	0.409255	OMB03459,OCO04387,OCN04459,ORD04564,LTG05155
E5104_B1486_0	1	0.587942	LTT01985,LTT14405
E5104_B1486_1	2	0.688051	MPP04984,MDD05898
E5104_B1486_2	1	0.569378	SSP00333
E5107_B30148_0	5	0.341973	OAQ05467,ONV06196,OHS06678,LTT23899,OCO03152
E5119_B17395_A4942_0	5	0.367577	OBD01513,ORD14816,MDD05498,MPP01302,MAC07368
E5134_B6389_0	1	0.612091	OCO06639
E5134_B6389_1	2	0.488061	MDD03579,MPP10996
E5134_B6389_2	2	0.484304	ONV15260,OAQ02476
E5136_B15208_0	2	0.431003	MPP03359,MDD10968
E5136_B15208_1	3	0.442192	SNG14707,ONV05764,ACS01502
E513_B598_A424_1	1	0.491398	SBH03498
E513_B598_A424_3	1	0.57652	SNG13821
E513_B598_A424_4	8	0.520248	OSC00210,OCN03703,OCN06122,ORD05242,ORD00901,OCO04580,OAQ00630,OTA01355,OHS20477,ONV14458
E513_B598_A424_5	7	0.513332	SAA04378,SAA09670,SSP05981,SPS09674,SES00709,STP11359,SPT05562,HGT13999
E513_B598_A424_6	3	0.448986	OSM07673,ODM10155,OCE07761
E513_B598_A424_7	1	0.525841	OMB02823
E513_B598_A424_8	2	0.447778	ELM07718,ETB05581
E5155_B57406_0	5	0.399827	OAQ07738,OHS59235,OCE03006,OCO04632,ODM21459
E515_B4671_A9110_0	39	0.468633	APU04290,AMC07852,AOL05500,ASM09458,AAT32372,APP34244,HGT08491,OMB02534,ODM16062,ONV06091,OTA02356,OAQ05142,OHS28292,OCE12107,OCO05508,STP06008,SPT06318,SPS03928,SSP02046,SES02405,SNG11341,HEH16360,ACR00829,ACV05428,ACS03361,MDD03810,MPP08264,MAC00790,ELM02390,ACC02887,ACM03000,AGS04234,OBD02765,ORD09739,OSC03215,OCN04283,LTT02957,LOT01946,ENG15689
E515_B4671_A9110_1	1	0.537896	RBN20601
E5160_B11190_0	5	0.448647	ONV02897,OTA03289,OAQ00394,ODM01659,OCE05086
E5169_B5444_0	4	0.440547	OCE09406,OHS42617,ONV15129,OTA01513
E5169_B5444_1	1	0.428701	SPT09634
E516_B325_A1189_0	38	0.534751	ASM13480,APP13618,AOS09949,AAT09730,ACR00523,ACV01938,ACS03792,AOL05721,AMC08302,SAA10186,SAA08652,STP08828,SPT03733,SSP10251,SPS17853,SNG11707,RBN06041,ACP14099,HGT14203,APU03470,ACM02030,AGS03037,OSC05240,OCN01541,ENG00877,MPP03219,OBD06925,ORD01980,ORD12350,OHS15510,ONV08509,OTA08722,OAQ05997,OSM06338,OCO08877,ODM26901,OCE08870,ETB06411,ELM02492,MAC09967
E5180_B1727_A2906_0	5	0.452215	ORD06955,ONV26160,OAQ06072,OTA10182,OCE10993
E5196_B89745_0	5	0.450633	ONV07145,OCE15253,ODM08405,OHS08499,OSM11622
E51_A105_0	53	0.474246	EGL07982,OEC00061,ETV51930,ETV03173,ENG15324,ODM15411,ONV16143,OTA10760,OHS00937,OHS00938,OCE17068,OCE21981,OAQ00459,ETB04334,ELM03037,OBD05851,OMB02984,OSM08862,OCO04087,OSC02151,OSC05785,ORD02635,ORD09333,OCN01129,MAC06649,MEH07550,MEH06049,MPP08869,MDD05150,HGT08420,ACM02046,ACC07688,APU05971,LOT10950,LTT03501,LSM27311,LTG07562,SBH01505,SBH00395,SBH04707,LCP02378,LTA02954,LPF03831,ACP12984,HEH…
E5200_B84009_0	5	0.344997	OCO07802,OAQ04602,OCE17095,ONV16179,ODM15157
E5212_A1105_0	5	0.344972	OCE20749,OAQ07237,OTA04048,OHS41995,ONV15496
E5229_A6086_0	5	0.371229	OHS31068,OSC04366,OCN00914,ORD12197,OBD04328
E522_B633_A3350_0	5	0.442279	MAC11248,ACC00803,APU00030,ACM01769,AGS04817
E522_B633_A3350_1	32	0.476986	ETB00719,ELM04970,ENG05488,HEH18071,HEH29997,SAA06662,SPT00468,STP09200,SNG17144,SES03572,SSP06389,SPS09218,MDD09914,HGT13911,OBD02346,OMB02787,OCE10730,ODM13912,OAQ03950,OHS33838,ONV08648,OTA06544,OCO06620,OCO06276,ORD06101,RBN05886,LTT02721,LTG00944,LOT09064,ACP06859,LSM34053,ASM05851,APP24850,ACS08778
E522_B633_A3350_2	1	0.518326	OCN06062
E5230_B10318_A501_0	3	0.386706	OHS19744,OAQ05987,OTA02889
E5230_B10318_A501_1	2	0.390377	OCN02493,ORD01015
E5233_B14537_0	5	0.447761	OCN02919,ORD02538,SNG14207,SES12271,SPS01487
E5235_A276_0	5	0.402637	OBD03533,OSC00540,OCO03284,ORD04140,OCN04154
E5238_B1279_0	5	0.533319	OCO01607,OBD05627,ORD10086,OSC02130,OCN06365
E5240_B315_0	5	0.602817	ODM22311,OAQ01722,OHS23150,ONV14897,OCO00009
E5242_B6562_A287_0	5	0.368832	SPT02459,OCO00882,ONV08439,OAQ03860,OHS03013
E524_A554_0	39	0.250253	SBH01242,SSP07307,SPS16227,SES13860,SNG11807,SAA10210,STP09557,ENG05483,MAC13549,OMB02469,ODM01219,OCE11016,ACM00275,OTA02218,OAQ01488,ONV14719,OSM03621,OHS38087,ORD14065,OCN01004,OSC03767,OBD00055,OCO02577,ACP14841,MEH07861,EGL03546,AOS04303,AAT18170,ASM17058,APP03958,AMC03539,AOL05235,ACS06323,ACR14845,HEH11584,HGT05705,LOT08010,LTT13533,RBN10805
E5259_B3096_A744_0	5	0.47091	OCO07910,OHS47300,OAQ02206,ONV16202,OTA00208
E5269_B5482_A3875_0	5	0.282259	ONV14209,OTA07988,OAQ06986,ODM01054,OHS50962
E5276_B17614_0	5	0.356501	SBH02922,ONV23148,OHS09054,ODM03508,OAQ04716
E527_B1642_0	38	0.376665	AAT25960,APP01661,ASM11482,MPP02834,MDD01334,SSP04499,SPS03799,SPS03800,OCO07665,MAC02140,OCN01281,OSC00729,OBD08420,ORD15208,RBN11716,SPT09473,STP10123,LOT05187,LTT04939,ENG09071,OTA05453,ODM00787,OAQ02371,ONV09065,OHS10970,OMB04000,ACS05004,ACR00559,ACV04111,HGT06090,AOL04755,AMC00715,OCE07283,SNG13868,APU00383,SAA07839,AGS06637,ACM03789,ELM03296
E5290_A3569_0	5	0.330076	ONV18912,OSM03128,ODM07916,OHS18339,OTA06698
E52_A62_0	53	0.396794	LOT02117,LTA01715,LTG07907,LPF02109,LSM34994,LCP03307,APU03985,ACC05944,ACM01030,AGS04532,OTA07443,ONV23826,ONV15517,OHS02892,OHS02891,OHS02894,ODM21954,RBN12532,OAQ09250,OMB03001,OSC05571,OCN03370,ORD06359,ORD02583,ORD14262,OBD01522,HEH26974,APP32409,APP08497,APP16637,APP32211,AOS02943,AAT34920,AAT17686,ASM20824,ACV07321,ACS07196,AOL06918,AMC05122,ACR03209,HGT24701,SPS14124,SSP09683,SAA02563,SES…
E5311_B7359_A5018_0	4	0.48515	ODM15307,ODM15305,ONV01147,OHS24267,OAQ04747
E5328_A6320_0	5	0.254631	OHS00454,OTA04219,OAQ02943,ODM20710,ONV24370
E532_B2287_0	37	0.306661	ACR13343,AOL01501,AMC01264,ASM10907,AOS08926,AAT06478,APP23626,ACS09561,MDD08550,SES00437,SNG11562,STP09039,SPT06029,SPS10770,LOT23254,LTT02667,ACC01146,APU02830,ACM04028,AGS04854,LCP01907,LPF01271,LTG06197,SBH03751,OBD04537,OCO07904,ONV14848,OAQ02036,OAQ02035,ODM21331,OTA01642,OHS59252,OHS59251,MAC12820,OCE11773,OSM03054,OCN02518,ORD04998,OEC00421
E533_B886_A968_0	31	0.458826	RBN14139,ASM04081,AAT28185,AAT33773,AOS06028,AOS20289,AAT10618,AAT03125,APP13084,APP11395,ASM10792,AOL05284,AMC01425,ACR08429,ACS06065,ACV05215,MAC07008,MPP09812,MDD04534,SPT09484,STP09525,SES14122,SPS23376,SNG15304,SSP04262,OMB08276,OTA00861,OHS11662,OSC02648,OCO02631,LOT21244,LTT01863,LSM41144,LSM41143,LSM41142,LTG07135,OBD06829,ORD04961,OCN00450
E5343_B82205_0	5	0.269015	ONV01253,OAQ02719,OTA06970,OHS07254,ODM26928
E534_A3918_0	37	0.310133	LOT09889,OCO00785,OMB04649,ETV37626,ONV25789,OSM06299,OCE15273,ODM08394,OHS06712,OAQ07888,OTA06039,MDD01535,ACM00991,AGS01299,ACC01408,APU03101,ENG10893,AOS09085,AAT07514,APP14405,APP05434,ASM05725,ASM03414,ACR18555,ACV03992,ACS04506,AOL00696,AMC02480,RBN05882,HGT14004,HEH14911,SPS07405,SSP12012,SPT01893,STP08996,ORD14503,OSC03852,OBD00637,OEC01319
E535_B382_0	1	0.467026	SBH04452
E535_B382_10	1	0.689873	SSP14883,SPS16867
E535_B382_11	6	0.488734	ONV22731
E535_B382_1	2	0.449178	ETV41016,MAC03209,OSC02843,OCN04244,ACR16590,OSC00445,ORD14529,ORD14899
E535_B382_2	6	0.446034	OHS53842,OSM10255,ONV06867,OCE02433,OCE08079,RBN04200,LTT05588,LTT20720
E535_B382_3	3	0.472484	ACP10770,ELM03964,ELM03966,ETB02386,ETB02385
E535_B382_6	2	0.523231	ODM22946,AOS10462
E535_B382_8	1	0.48661	ENG01431,ENG00726,ENG04364,ENG01724
E535_B382_9	1	0.551517	OBD02076
E5377_B81798_0	5	0.384355	APU05535,ACS04803,ACV04861,ONV06346,SAA00234
E5379_B8611_0	1	0.522124	SAA07404
E5379_B8611_1	4	0.424671	OTA02611,ONV20128,ACR14305,SPS18809
E537_B316_0	37	0.496897	ACS05698,ASM04174,AOS03389,AAT34764,APP10068,OAQ01804,HGT16161,SSP08215,LOT18803,AMC03888,AOL04921,ACP29552,ACR09461,ACV07943,SES00928,SAA07281,STP02129,SPT02040,RBN09347,ACM01359,AGS03503,APU07269,ACC09760,HEH08119,HEH12736,MAC08852,ORD13401,ORD07366,OCN00130,OSC04050,MDD11580,MPP09958,OSM11089,OCE10138,ODM02937,OTA07001,OHS40718,ONV24956,ENG01516
E5381_B27339_0	5	0.300067	OBD07121,ORD13049,SES02076,SPS10639,SSP12393
E538_B15147_A268_0	39	0.361016	EGL07841,MAC13630,OCE03887,OSM07057,OAQ05674,OMB02837,ONV14738,OTA04102,OHS38002,OSC04751,OCN02492,ORD15424,OBD07478,MEH06133,LCP02484,LTA01247,AOS19513,AAT22636,ASM17684,APP26808,AOL00230,AMC08254,ACS04278,ACV03918,HGT23933,SSP11554,SPS03412,SAA00686,STP09132,SPT04085,MDD03634,MPP09612,RBN16854,ENG01362,AGS04755,OEC01944,ETV01458,ELM05441,ETB01180
E5390_B61466_A1798_0	5	0.259638	SPT04241,SNG18413,SAA01913,SPS03520,SSP04308
E5396_B458_A214_0	5	0.340945	STP08597,SPT01454,SSP10673,SNG17661,SES02459
E543_B4047_A209_0	35	0.448505	ETV01755,ETV03919,ETV10012,MEH01742,APU02803,STP10071,LPF00923,LTA00603,ACC04982,ACM00558,AGS06864,RBN18166,OCO03057,OHS61105,ODM21288,OTA06747,OSM06388,ONV16644,OAQ01801,OMB03954,OCE02297,LSM24125,HGT02117,LTG03970,HEH29443,SAA04852,SAA05011,AMC09309,AOL03263,ACV01259,ACR02535,ACS07711,SES12558,SNG17262,SBH03629,MPP02181,MDD11240,OEC01950
E5461_B18205_0	4	0.475953	ENG10475,ACC05309,AGS06366,OTA03361
E556_B1186_0	1	0.550171	OCN03018
E556_B1186_11	1	0.591516	RBN17749
E556_B1186_12	2	0.608386	MDD06356,MPP04493
E556_B1186_13	1	0.708411	OMB07512
E556_B1186_2	9	0.607792	OBD01029,ORD16059,ODM11818,OHS18172,OAQ04939,OCE10530,OTA06634,ONV17864,OCO03412
E556_B1186_3	2	0.594543	MAC10478,ENG01496
E556_B1186_4	4	0.605698	SNG17162,SBH00641,SPT08089,SES07680
E556_B1186_5	1	0.56654	LOT21205
E556_B1186_6	2	0.619704	SPS23354,SSP03366
E556_B1186_7	2	0.598032	ELM01257,ETB07651
E556_B1186_8	2	0.42627	LTG03764,LTT01523
E55_A71_0	53	0.334132	LSM23963,EGL07867,ENG01203,LTT06077,LTT06078,LTT12266,LTG02517,LPF01393,LTA03446,LCP02940,HGT05350,SAA06030,STP09945,SPT03082,SES00346,SNG12273,SSP07508,SPS12671,HEH22390,AMC03800,AOL04940,AOS15020,AOS08549,AOS16257,AOS22004,APP21917,ASM12157,AAT02449,AAT03676,AAT03380,ACS02175,ACV06763,ACR11252,OSC03094,OSC01461,OCN04082,OBD05699,ORD10021,ORD13079,OCE06367,OCE10722,OCE10721,OCO01063,OSM10697,OAQ…
E561_A1814_0	31	0.265185	ENG01670,SES09455,SAA06398,HEH31791,STP10140,SPT01615,AAT25663,AOS18226,AOS19365,AOS06261,APP23511,APP21552,ASM15653,ASM06340,ACS05135,ACV03435,OCE17631,APU00377,ACC00522,AGS06813,MAC00251,OMB01710,MDD10661,MPP11984,HGT10870,OCN05459,OSC04035,OCO01546,OCO01545,OBD01894,OAQ00597,ONV10079,ODM14580,OHS03484,OHS17854,OTA04812,ORD13063
E568_B25804_0	35	0.287759	LTG00981,OAQ02814,OCO09161,ONV15161,OHS36295,OCE14269,ODM03061,OTA00314,OBD07693,OCN01386,OSC02486,ORD16653,MPP05461,MDD08984,ENG01622,AGS04715,ACM04402,APU07153,ACC02122,AOS15222,AAT02556,APP13225,ASM13660,ASM13878,AOL00710,AMC02557,AMC07724,ACR16161,ACS06835,SPS05278,SSP09839,SNG14930,SES03467,STP11589,SPT00974,LOT09827,LTT04376
E571_B4981_A278_0	33	0.28161	HGT10571,APU02389,OTA07129,ODM07086,OHS07174,ONV23166,OAQ03231,OSM07454,OSM07455,OCE18273,OCO02683,RBN06053,ACP11808,SPS15767,SES06383,STP09058,SPT10109,SNG14100,AGS02678,ENG01108,MDD08605,MPP08925,AMC05468,ASM19794,APP06753,APP10186,AOS17407,AAT10888,ACV01917,ACR11240,ACS05650,LOT13766,LTT23947,LTT08983,LOT04805,OCN04301,LTG02668
E572_B1672_0	31	0.47705	APU06806,SAA07840,HEH30326,OMB01448,SNG11386,SPS21018,SSP00130,SES01791,SPT05392,SBH02985,SPT06475,STP11725,SAA02405,STP04543,OCO08821,OSC00419,OSC02011,ORD06929,OCN04780,OBD03759,ACS02561,ACV00783,ACR05982,AMC06630,AOL06586,MAC05703,ENG15466,OHS36135,ODM12788,ODM12793,OSM07350,OCE19626,OTA02258,ONV14240,ONV15446,LTG05406,RBN18371
E576_B1536_0	24	0.447789	MDD05555,MPP06734,MPP06737,MPP02216,OAQ07330,OTA03248,ENG15105,OMB07902,MAC14646,ASM08712,ASM10949,APP19266,AAT23738,AAT34913,ACS09271,ACR18088,ACV06398,SAA04056,LSM11257,AMC09251,AOL05424,SPS21903,SPS05282,HGT07471,HGT07509,SPT04932,STP00429,RBN08581,SES00428,OCO07672
E576_B1536_3	4	0.427794	ORD13681,SSP13556,OSC03488,OCN01364
E5771_B7336_0	4	0.407604	SPT09603,STP02581,SSP07577,OMB05926
E57_A87_0	52	0.323675	ENG01594,MEH02114,MEH04248,AGS03671,APU07576,ACC06866,ETB05088,ELM05381,ELM02937,AMC04809,AOL02828,ACM00341,MAC02106,OAQ01256,OMB07877,ONV25428,ODM19822,OHS15509,OTA08448,OCE10065,OCO02175,OSM02828,HGT06401,MPP09633,MDD09598,SNG15224,SES01648,STP08443,SPT07074,SAA10387,SAA08377,SPS01498,SSP03640,OBD04883,OSC01934,OSC04745,OCN00031,ORD14507,ORD11870,HEH30844,ACS09413,ACV06369,ACR18338,ASM12793,AOS…
E580_B1094_A2101_0	19	0.433313	RBN04678,RBN00349,AOS16984,ASM15376,APP31890,APP11303,APP07178,AAT23730,AAT29536,AOS02393,AOS12606,APU01234,AGS00724,AGS02314,SES07243,OCO06139,SPT08439,ACM03448,OSC00569,SPS13174,SPS13143,SPS13151,SPS13146,OCN02688,OBD01817,ORD01460,ORD02092,ACV06164,ACR16345,ACR16003,ACS08834
E580_B1094_A2101_1	1	0.603448	ENG14646,ENG14080
E580_B1094_A2101_2	1	0.453659	MAC11442,MAC03276
E5823_B1871_0	4	0.446228	HGT14061,MAC02837,AOL04913,AMC08401
E584_A2185_0	34	0.337785	ETV41994,LTT21146,ACM03951,AGS05969,HGT11559,MPP02681,MDD09384,OCO07507,OMB02496,ONV09028,OTA04848,ODM05243,OSM11543,OHS19249,OBD04236,ORD12012,OCN05834,OSC01892,RBN16307,SBH01399,SSP11064,SPS10134,SNG12971,SES11295,STP08865,SPT07916,APP23486,ASM19619,AAT16351,AMC06509,AOL01737,ACS03330,ACR03615,ACV05586,ETV34780,ETV09568
E5869_B37978_0	4	0.350132	HEH24471,AMC10009,OCO04639,ACR10659
E586_B113_A11646_0	4	0.597902	STP09926,SPS16242,SSP05926,SBH01041
E586_B113_A11646_2	2	0.58109	LSM19401,ODM17549
E586_B113_A11646_3	1	0.613139	OCN05411
E589_B1103_0	35	0.334777	SBH04730,OCN03637,ORD10262,OBD03296,OCO07449,OAQ00859,OSM07638,OHS50994,OHS50995,ODM13989,OCE05343,MDD08835,MPP03864,MAC11336,AMC05429,AOL02579,AAT19459,AOS14013,SAA06610,STP11306,SSP08120,SPS04074,HEH24615,ACP00203,ACC06669,APU07850,AGS02167,LOT21570,LTT10689,LTG02330,LSM42820,LCP02302,LPF00768,OSC01506,MEH01985,ETV08196
E58_B20_0	53	0.629422	ETB02146,ELM05296,ELM05292,LSM38347,LTA01056,LTG00887,LPF01197,LCP01161,LTT02665,LTT20956,LOT19412,ETV43729,ETV16477,MPP05450,MDD12037,MEH00598,MEH01395,MEH00887,MAC06442,OTA02065,OCE17398,OAQ04481,OSM06356,OSM06357,ONV06010,OHS19024,ODM14031,OMB02001,OCO05157,OEC01474,OBD02895,OSC03092,ORD15006,ORD07208,OCN01533,RBN05086,ACP13907,HGT19343,AMC08707,AOL02867,AOL02714,ASM19489,APP11975,APP11976,APP…
E590_B187_A263_0	1	0.82153	ONV21876
E590_B187_A263_1	13	0.623454	OCO02973,OCO02974,HGT08468,OMB06852,RBN15810,MAC10311,OSC01933,OBD08694,OCN05778,ORD15454,LTT18224,HEH22644,HEH19836,SPS09981,SSP01537
E590_B187_A263_3	1	0.723135	OAQ08562
E593_B21545_0	23	0.492483	MAC10589,ETV51788,ETV02623,STP10050,SPT00890,SAA07181,SNG14992,SES06047,HGT02844,APU03204,ACC09239,ACM04132,AGS01193,HEH30585,RBN02644,RBN20320,APP27152,APP22853,APP16817,ASM11337,ASM14121,ASM12261,ASM13007,ASM06015,ASM12312,ASM21800,ASM13311,AOS23116,AAT35083,AOS20154,ACV01198,ACR15532,ACS07932,AOL06092,AMC03292,AMC07769
E595_B798_0	33	0.385998	ETV49093,LTT05881,LOT19887,MDD03075,MPP09939,SES04038,SSP02884,SPS12912,SNG11565,SAA06062,SPT08537,STP11524,ACP06141,MAC13414,MAC13618,ACM00926,SBH04162,HGT21889,AGS01204,OMB06679,ODM17901,OCE12198,OCE12199,OSM07343,OTA10486,ONV06408,AMC03553,AOL04763,ASM12169,APP32850,AOS08996,AAT13150,AAT22817,ACC04628,OHS28201,LTG03869
E5991_A1712_0	4	0.398259	SAA02901,OMB00128,OTA04363,AOL07204
E6002_B42_1	1	0.472044	SNG10948
E6002_B42_2	1	0.725969	ONV13878
E6002_B42_3	1	0.680352	OAQ08928
E6005_A7429_0	4	0.33723	OCO01708,OAQ06093,MDD07452,MPP09605
E604_B771_0	3	0.420981	STP09553,SAA07891,SPT08051
E604_B771_1	7	0.432518	OTA05010,OAQ06036,OHS29428,ODM03434,ODM03433,ORD14196,ORD08767,OBD04269,ONV15106
E604_B771_4	4	0.413497	MPP05477,MDD02127,MAC11253,OMB04815
E604_B771_5	3	0.440811	ENG00484,LSM26108,LOT17621
E604_B771_7	2	0.429322	HEH07867,SSP08121
E605_B1059_0	1	0.512391	SPT02050
E605_B1059_3	24	0.539953	SNG11318,SPS15521,SSP03668,APP20266,AOS00850,AOS21394,AAT09689,ASM10499,APP16388,MPP09027,MDD06953,ODM18655,ONV06387,OMB07294,OCE00265,ENG14738,OBD01243,ORD01093,OAQ05108,AGS01306,ACC03928,OHS21880,OHS00954,OHS00956,OHS00957,OTA10489,RBN09108,LOT23518,LTT02010
E605_B1059_4	1	0.560864	SES05838
E605_B1059_5	1	0.57047	HEH11794
E607_B1470_A2689_0	30	0.580811	LOT04993,MAC00855,RBN17426,OCO07427,OBD02709,ORD09404,LTT01961,MPP06050,MDD01575,ODM04711,OSM00314,OSM08577,OAQ04739,OAQ07045,OTA08531,ONV17738,OHS60139,OCO05843,OMB02425,OCN00596,AGS04932,ACM03927,APU04957,SES03510,SPT10045,SNG12708,SPS14806,SSP09742,SPS12017,SSP06087,ENG01476,ETB07742,ELM02159,LSM05492,LTG00852
E607_B1470_A2689_1	1	0.476406	OSC02219
E608_B2188_0	2	0.461994	ACC03158,MAC03648
E608_B2188_1	1	0.426664	ORD11510
E608_B2188_2	1	0.46623	OBD01306
E608_B2188_3	1	0.452055	LTT08150
E608_B2188_4	2	0.435183	SSP01271,SSP01270,SSP12922,SPS05441
E608_B2188_6	4	0.430262	ENG07617,AGS05249,OCE24063,MDD06656
E608_B2188_7	7	0.472082	OHS43625,OHS43624,OHS43622,OCO00128,OMB02997,OTA09594,ONV15826,OAQ01465,ODM06195,ODM06196,ODM06197,ODM06198
E609_B319_A532_0	27	0.421855	OBD01100,ORD00181,OMB01148,ACS05616,ACV03771,ACR11391,ACS08451,AOL00076,AOL00042,RBN04736,RBN04088,ETV33916,HGT23644,OCO06886,SBH02250,MAC03437,SES00078,SNG12178,STP10019,SPT01985,SAA02909,MEH04259,MEH07294,HEH18111,HEH30022,ONV15012,OHS41924,AGS01836,ACC08153,APU07170,ACM02168,ACM02407,ACM03188,AGS05420,MDD09660
E60_A85_0	55	0.307102	ETV24535,EGL06208,LTT12650,ENG15688,ELM01304,ETB07611,SBH00972,OCO07263,MEH01519,OMB08828,OAQ00263,OAQ00262,ONV15998,ODM18501,OTA01067,OCE15650,OCE15651,OSM09697,OHS13552,OHS31197,OHS31198,OSC03943,OCN06043,ORD01415,ORD11117,OBD00235,OEC01644,ACM01810,AGS01160,ACC03978,APU02868,SPS01204,SSP17594,SSP03742,SAA08380,STP08577,STP08085,SPT01650,SNG16861,SES13964,RBN06562,LPF05083,LTA02601,LTG00827,LCP…
E610_B8496_A166_0	35	0.293444	MEH03426,LCP01755,ONV09991,OSM06783,ODM12568,OTA09957,OAQ05411,OBD07319,OCN04591,OSC01875,ORD09400,MPP00008,MDD11235,ENG01532,LOT06024,LTT01919,AGS06787,ACM01621,OCE11687,ACC02761,ACR04738,ACS02202,ACV09262,APP11217,ASM01325,AAT09913,AOS05742,OMB02795,ACP31993,OCO04102,OHS57143,ETB05815,ELM08168,OEC00277,ETV09513
E6125_B17256_0	3	0.435935	OCO02845,AOS03145,ENG01077,ENG01747
E613_B566_0	31	0.315108	LOT12427,MPP06332,MDD08356,OSC01955,OCN01589,OBD02653,ORD02980,ORD14471,MAC08687,OCO06926,OCE06117,OHS00486,OTA04309,ONV23612,OAQ05544,OCO07891,SPT01836,STP05121,SNG11987,SSP11337,SPS05420,RBN09993,ACM04496,ACC00588,APU01856,AGS01436,HGT15349,ENG01397,ACR16292,APP07149,APP34661,ASM02974,AAT12294,AAT20299,AOS08863
E616_B7517_0	30	0.432143	OTA01065,AOS07847,AAT00299,APP08105,ASM20474,ENG01635,ACM03124,AGS05022,ACR12553,ACS08694,ACV06180,SBH04274,SBH03491,SSP01351,SPS15826,OAQ09016,MDD00279,MPP00376,LSM26360,AMC01386,AOL01250,LOT08594,ODM18954,OHS31282,OHS08749,OHS08755,OCO00290,OCE00892,OBD03674,HGT05655,LTA02697,OSC02107,ORD00117,ODM23724,ODM23719
E6185_B25829_0	1	0.477838	ONV16806
E618_B414_0	35	0.413404	AGS04048,ACM00163,ORD11735,ODM06674,OTA06122,ONV14216,OCE20012,AMC01991,ETV03474,EGL03327,ETB05674,ELM07819,STP04152,SPT09082,HEH28565,MAC09410,SPS12483,SSP00472,ASM15942,APP01874,AOS00728,AAT22564,SES14914,ACR19089,ACV04871,ACS01439,MDD02801,MPP08146,LPF00948,MEH06911,SBH04762,LCP03233,AOL07056,HGT14670,OSC00690
E61_B2416_0	10	0.655654	ETB07097,OCE13972,OCE13971,ODM24091,ODM24090,ODM24089,ODM24093,ODM24088,OTA06018,OHS10114,OHS10118,ONV15744,OAQ03132,OCO05496,MDD09311,MPP01389
E61_B2416_1	4	0.641247	LTT23908,LOT04423,LOT09311,LTT19482,MDD09316,MPP04762
E61_B2416_2	13	0.646828	OTA00184,OHS46098,OCO08711,OSM09273,OCE23929,ACR17092,ACV03043,ACS08196,SPS07430,SSP01334,SNG13338,SES04957,ENG15650
E61_B2416_3	2	0.623909	LTG06352,LPF05079,LTG00432
E61_B2416_4	2	0.645369	OBD00732,ORD00334,ORD13812
E61_B2416_5	1	0.635273	OCN02673,OCN02672
E61_B2416_6	3	0.626018	ETB03346,ELM01091,OSC03756,OSC00835
E61_B2416_8	7	0.653372	ONV18053,APP27585,AOS10225,AAT32384,APP27350,ASM15116,ASM09191,AOS01750,AOS12979,AAT00207,AAT02091,SPS15232,SSP04340
E61_B2416_9	1	0.676236	MAC05101
E621_B92510_0	26	0.450709	ENG00643,OCN03796,OSC02483,ORD15235,OCO01525,OHS60294,OHS60293,OAQ00783,OTA00033,OMB02791,MDD02832,MPP10827,MAC00037,ACS02158,ACR15607,ACR15606,ACV07087,AMC04082,AOL00355,ASM09519,ASM16549,AOS03647,AAT12675,APP07414,HEH11322,APU07094,ACM01418,ACC03893,AGS00636
E621_B92510_1	6	0.447742	SAA02116,STP00400,SPT05529,RBN10553,LSM30712,SSP11121
E626_B3062_0	30	0.414739	SPS03837,SSP01044,SES05793,SNG17271,STP11760,SPT03645,SAA03193,HEH14972,HEH33267,HGT15498,MPP09739,MDD07302,OHS07170,OCO05472,OCO05471,ONV16090,OCE15556,ODM07102,OTA03724,OTA03725,OTA03729,OAQ01171,OAQ03882,OBD04676,APU05760,ACC06923,APP09495,AAT24509,AOS07746,ASM14870,AMC08959,ACV02703,ACR17807,ACS06071,ETV24083
E629_B887_0	32	0.343525	MDD03578,MPP02290,OBD02770,OCN00927,ACP04229,SPS09608,SSP04685,APP19771,ASM02575,OAQ02350,ONV16491,OTA09174,OCO01628,MAC08685,OMB02592,OHS46552,OHS46550,SNG14004,AOS08949,AAT24381,ODM08930,HEH05869,HGT16436,APU05282,ACC03593,AGS04223,AGS00574,ORD01864,OSC04644,OSM00813,ENG01432,OCE10153,LTT01629,LOT11306,LOT12674
E62_A237_0	52	0.303581	OEC00767,EGL02337,LTT10723,LOT03694,LTG07702,LPF03473,LTA01937,LCP01196,SBH02089,SBH00492,MEH06621,MEH07717,RBN10374,OSC00288,OCN06143,MAC13687,OCE01127,ODM16815,OHS50581,OHS50580,OTA10762,ONV27139,OAQ03644,OCO01358,OMB06632,OBD01861,ORD04233,ORD03539,ORD13171,SES03068,SPT06482,STP11393,SPS17387,SSP14113,SNG18429,SAA07079,APU08192,ACC07715,AGS02882,ACM01456,ACP14497,AOL02166,AMC03604,APP18930,APP…
E631_B1729_A310_0	3	0.549925	OBD03797,OCN01150,ORD02626
E631_B1729_A310_2	1	0.509259	OSC00139
E631_B1729_A310_3	22	0.500468	ACC00775,RBN17851,SSP05421,SPS16981,STP05359,AOS16471,AOS16470,AAT05499,ASM06902,APP02890,OCO04123,OCE11713,OAQ06263,OTA07678,ONV23564,ODM17613,LPF03973,OMB02744,OHS05079,ACV00183,ACS01612,ASM09559,APP08813,APP07287,APU04535,SES11639
E631_B1729_A310_4	1	0.677725	MAC07391
E631_B1729_A310_5	3	0.646355	MPP00040,MDD05383,ACC00612
E638_B286_A329_2	5	0.558892	OMB01652,OCO03719,OHS24270,ONV15090,OTA02182
E638_B286_A329_4	1	0.646396	RBN02410
E638_B286_A329_5	4	0.557266	OBD01003,ORD08312,OCN03279,OSC02425
E638_B286_A329_6	1	0.473412	ODM19199
E642_B723_A384_0	2	0.589425	ETB03238,ELM05423
E642_B723_A384_1	1	0.632865	ENG05307
E642_B723_A384_3	6	0.476155	OSC01595,OCN01361,ORD16932,ORD04917,OBD06546,OBD01885,MDD06653,MPP00500
E642_B723_A384_5	11	0.511925	MAC04278,SES01521,SPT04670,SPS00652,SSP06954,ACS07646,ACR13379,ACV03618,SNG12476,ACC02340,AGS03385
E642_B723_A384_7	1	0.642738	OCO04704,OCO04705
E645_A21_0	33	0.360112	MEH02657,ETV55821,ENG01590,APP03422,AOS17008,AAT13135,ASM07728,AMC00953,AOL05352,ACS08336,ACV07147,ACR14229,ACM01527,RBN07421,AGS03654,APU02246,MDD01454,MPP11267,LTA00332,LCP02458,LTG01307,LPF04026,EGL01849,LTT06237,LOT22965,RBN05680,HEH25099,STP05231,SPT06210,SAA03422,SSP09830,SNG13994,SES11956,ACC05086
E64_A80_0	51	0.360133	OMB02867,AGS03183,APU00331,ACC01724,ACM03528,OHS53373,OHS53365,MEH03962,MEH04144,MEH04296,ONV14443,OTA06671,OAQ06513,AMC01642,AOL05532,APP05117,APP08519,APP16617,AOS18487,AOS18147,AAT02229,AAT03681,ASM04958,ACS06363,ACR10540,ACV03801,ACP06574,MAC08710,EGL08839,LOT02341,HGT12000,LTG07630,LSM29053,LSM16159,LCP03608,LTA01087,LPF05136,RBN08038,SBH02706,SBH04074,SBH00175,STP09029,SPT07546,SAA07048,SSP…
E651_B44514_A689_0	32	0.290412	SBH01029,OSM04092,OHS22616,ONV14340,OTA10433,MPP05125,MDD04095,ACC09772,MEH02451,ETV34535,AGS01313,OCO07597,ACM00457,OAQ05113,ENG02066,OCE18458,APU07910,AOS03849,AAT13425,AAT04615,ASM15789,APP07303,APP29572,ACS07891,ACV01263,ACR06053,STP05346,AMC06743,ACP00500,SPS18014,SES03431,SNG11965,HGT10611,AOL06217
E654_A149_0	31	0.291404	OCO02442,OTA06718,ONV14805,OHS12191,OAQ00643,ODM10063,OCE15680,MAC11715,MEH02893,MPP04320,MDD10332,LTT02611,ETV50102,ENG15748,SBH04443,SBH03590,LOT10308,AGS03702,ACM04115,APU07699,ACR03126,ACV03665,ACS04525,APP09380,AAT02944,AOS00445,AOS11626,ASM21512,ASM21681,ACP04031,ORD11499,OBD04352,OCN00079,OSC05211
E655_B4132_0	33	0.522617	SAA01284,HEH13173,STP09258,SPT03438,SES14870,SNG15953,HGT11376,AGS03758,ACC06022,SPS10111,SSP05089,SSP01594,ODM19858,OCO06837,OTA02915,OCE02200,OHS13345,OMB07290,ONV24588,ORD13466,MPP07135,MDD03844,MAC04353,OBD08266,AAT33535,AOS13123,APP20757,ASM07707,ACR11357,ACV03649,ACS04153,LTT10717,ENG10172,LOT12898
E656_B868_A673_0	1	0.730924	OTA10839
E656_B868_A673_1	28	0.63404	SPS06247,SSP04687,SBH03856,SBH00322,SBH04690,HGT00268,HEH17134,RBN04068,SES01136,SNG14926,STP08959,SPT09644,OAQ08010,ONV15908,OSM08037,OCE22119,OCE22118,OTA06535,OHS13769,OCO07947,OBD06547,ORD05382,MPP11193,MDD06536,AGS01291,ELM04470,OMB08484,ACV04256,LOT18141,MAC03917,ENG03669
E658_B459_A4821_0	32	0.482399	LCP01699,LTG00249,AGS06853,ACM04247,ETB02821,ELM00587,HGT08184,ACV07209,ACS00300,ACR08257,ASM09738,APP07704,AAT10893,AAT25236,AMC00700,AOL03849,SAA05853,SPT02884,STP05130,SES00180,SNG15036,SPS06962,SSP06419,APU06513,ACC01377,RBN06201,HEH24404,SBH00569,LPF02809,LTA00461,ENG12680,LOT22307,LTT02317
E659_B9882_A1614_0	31	0.335744	SBH04738,AGS06893,ACM01814,APU00407,OSC05478,ORD00403,OBD06342,SAA01176,RBN21504,SPS07151,SSP12344,OCO08617,OCE17245,ODM19026,OTA02708,OHS41425,ONV23565,OAQ03485,MAC13901,LTT01002,ETV26921,ETV32341,MPP01862,MDD07167,LSM08790,ACR04002,APP03403,APP16553,ASM04935,AOS08906,AAT12998,ACS09161,ACV01039
E65_B69_A740_0	51	0.46061	ELM07069,ETB05226,ETV52830,ETV20158,RBN14947,LSM09384,SPT09949,STP08822,HGT17985,HEH18700,SAA04093,SAA02534,AOL02776,AMC09898,RBN16646,ACP10684,SES13632,SPS18013,SSP12374,APP06996,ASM10587,ASM11960,AAT30577,AOS21707,AOS22773,APP12352,APP05217,ASM10952,ACV04404,ACS00658,ACR18272,AMC02466,AOL03770,MAC04001,MDD02825,MPP05582,OCO07979,OMB07579,OHS01451,OHS01450,OHS01452,ONV12215,OAQ02474,OTA10438,OCE…
E662_A252_0	31	0.3109	OEC01203,HEH23691,SES10185,HGT18356,ETV48430,APU03617,ACM02535,AGS04302,SAA03804,OMB02317,AOS13430,AAT23556,ASM03732,ASM01665,APP23273,AOL02955,AMC00740,ACS00733,ACR00344,ACV05666,OBD01768,ORD12878,MAC09818,OCO05626,OHS09408,OSM00973,ODM26549,SNG14632,OCE09217,OTA00937,ENG11371,STP09439
E662_A252_1	1	0.315397	OAQ06967
E663_B40135_A28_0	32	0.327867	ETB02243,ELM05391,SBH03715,SAA03143,SPT05621,STP11398,RBN14142,MAC13446,HGT09029,ENG05241,APP26364,ASM06321,AOS20421,AAT04056,ACR01191,ACV07679,ACS09590,AMC01031,AOL03245,OBD03712,OCN06451,ORD07346,OEC00120,OSC00742,OHS56745,OHS56749,OAQ00551,ONV15883,OTA10334,OCE19272,OSM09372,ODM16455,OMB02619
E669_A230_0	31	0.301987	ODM18405,OMB02864,HGT14583,RBN16183,SAA01733,SBH02249,SPS14045,SSP13067,SNG11471,SES12397,STP08640,SPT02830,ACV00949,ACS01314,ACR00076,AMC08093,AOL05732,AAT06597,APP32804,ASM15221,ACP13245,AGS01874,AGS01875,ACM03462,APU02859,ACC08619,MAC08737,MPP07225,MDD08488,OHS49671,OHS49673,ONV05284,OCE09163
E66_A96_0	54	0.442059	OEC00188,MEH02279,MEH06522,MEH07554,ELM03973,ETB02377,OCN02544,OSC04301,AGS01505,ACC05068,ACM02927,ORD11702,ORD12617,OBD02109,LOT20460,OCE20711,OHS56025,OHS56023,ODM16077,OSM01086,OTA06161,OAQ03811,ONV26198,OMB06894,ETV54558,ETV30503,ENG01387,HGT23813,OCO04150,ACP27524,SBH04206,SBH02687,LTG08082,LTA02818,LCP00682,ACS06446,ACV01731,AOL03699,AMC03359,ACR10747,HEH03144,MAC08720,SSP11868,SPS17809,SES…
E670_B377_A171_1	4	0.533462	OCE23551,OCE21452,ODM24752,OHS21437,OHS21438,HGT10457
E670_B377_A171_2	3	0.548522	ORD06565,OMB02782,RBN16963
E670_B377_A171_4	1	0.557851	HEH23110
E670_B377_A171_6	7	0.497424	SSP06668,SPS09042,SES10088,STP09896,SPT03345,SAA06720,SNG11338
E670_B377_A171_8	1	0.419142	LOT15591
E671_B2536_A10008_0	32	0.322775	APU06279,AGS03442,OCN04031,OSC03162,OBD01918,ORD06053,SPS18553,SSP01803,STP09447,SPT00816,SES05755,SNG11231,AOS05311,AAT23772,ASM08456,APP32432,APP29614,ACS07594,ACV07170,ACR01529,OCO04617,OAQ03873,OTA03020,ONV11789,OHS01735,ODM14753,OMB02553,OCE02413,OSM10853,LSM14909,LTG03883,HGT02914,LOT13117
E672_B851_0	25	0.507511	SPS23919,SSP05332,SSP11108,SPS11882,LPF02069,HEH25183,HEH27007,LOT21305,LOT17208,SBH00008,SNG14249,SNG18222,SPT09751,STP10072,SAA04677,SES02602,LTG05921,OMB09040,OAQ00757,OTA06415,OHS26789,OHS26791,ONV14579,OCE08898,OCE08897,OCO01323,MDD06189,MPP11780,OBD08552,ORD00021,ORD01291,OCN04343,OSC05611
E676_B2975_0	31	0.546112	ODM23109,OCO02089,OCE22848,OTA06637,OHS45848,OAQ06227,OMB07943,ONV25117,OBD02189,ORD09350,ACR08572,ACS02433,ACV06580,AAT06241,AOS03959,ASM10427,APP20631,APP20711,LOT19665,LTT01090,RBN00167,SSP16973,SPS20119,SAA01285,STP09090,SPT07718,HGT14748,ACC05041,AGS02695,MDD09027,MPP05909,MAC14040
E679_B540_A2480_2	13	0.432037	STP11085,SPT08632,SNG16503,HGT17231,SPS10196,SSP13003,SES00087,ONV15075,OTA06789,OHS48575,OHS48574,AGS05917,OCE01515,OCO09011
E679_B540_A2480_3	2	0.418249	OSM02739,ODM05952
E679_B540_A2480_4	1	0.440067	OMB09146
E679_B540_A2480_5	1	0.46565	RBN15697
E679_B540_A2480_6	2	0.451253	ENG01908,MAC06670
E6822_B144_0	1	0.760638	OAQ08819
E684_B864_0	29	0.422843	ACP01804,AOL07345,AMC07563,ACV04677,ACR05472,ACS03454,AAT25722,AOS17447,ASM14977,APP16694,SSP12798,SSP14246,SPS03258,SAA07028,SPT09737,STP09524,SNG16192,SES15917,AGS06587,ACM04481,APU04300,ENG00577,HGT16104,OCN03014,ONV14151,ONV05286,OAQ00922,OTA03050,OCE09882,OHS16187,OHS16185,ODM05903
E6875_A118_0	4	0.482449	OSM02777,OHS51709,OAQ04791,ACR07940
E688_B30760_0	29	0.431984	HGT12308,HGT12176,RBN19915,RBN16726,STP09494,SPT07185,SAA03252,SES11162,ORD11663,OCN04646,ELM02488,ACR08761,ACS07208,ACV09412,APP19631,ASM19957,AAT05361,AMC00541,AOL03687,HEH31229,OMB02352,OTA09946,ODM07548,OHS15760,OCE08677,OSM09840,ONV12928,ONV11123,OCO05020,ACC09524,APU04758,ACP26426
E689_B465_A301_1	1	0.599052	ELM03230
E689_B465_A301_3	20	0.54765	OBD03321,ORD04643,ORD05444,OCN03616,OSC04993,ODM05555,OHS30567,OHS30564,OTA07414,ONV15187,ACP27043,ACM04743,APU08229,AGS03926,SPS05423,SSP02477,STP10115,SPT05622,SES08619,SNG11584,HGT06490,SAA04698
E6914_B23870_0	4	0.335568	MDD09910,OCO06314,APP28698,OAQ06875
E6956_B1999_A6531_1	2	0.552101	ETB06048,ELM06764
E6956_B1999_A6531_2	1	0.551063	ENG09314
E695_B10706_0	28	0.346046	SAA01365,SPS01288,SPT02029,STP09505,SES09475,SNG18049,OCN04866,OSC00801,ORD12278,ORD02459,OBD03637,MAC00746,MDD04187,MPP04758,OCO00196,ONV05960,ODM18498,ODM18497,OHS04853,OHS04854,OTA06056,OMB08542,SAA04447,HGT08746,ASM21854,AOS10758,AAT13103,ACS08011,ACR00957,ACV04531,AOL07499,AMC04433
E6963_B2506_0	1	0.463776	ETV26988
E6963_B2506_1	1	0.438269	ETV51170
E6963_B2506_3	1	1	MEH01227
E696_A179_0	31	0.32848	ACC04762,AGS00588,AMC05957,ACR03735,ACS00926,ACV06168,APP16118,APP29732,ASM13160,AAT23484,AOS17901,MAC02049,SPS01981,SNG15505,SES12064,SAA05210,LSM24014,OBD08269,OCN03143,ORD10748,OCO00901,OSM10669,OAQ04029,ONV06534,OTA10695,OCE11923,OHS37616,ODM02505,MPP09178,MDD08260,ENG04370,SBH00607
E6978_B51_0	1	0.921171	ONV04481
E697_B441_0	30	0.224114	MDD00905,ODM14172,OSM05466,OHS29774,OAQ03064,OCO00379,OMB02830,SPT03557,STP00657,SNG13475,SSP05115,SPS01206,SBH04602,SBH04549,HGT11495,RBN00119,ACR11423,ACV08305,ACS08532,AOL02746,AMC06000,ASM00303,APP10797,AAT30083,AAT17056,AOS02980,ACP26810,HEH18340,ACC02705,ORD02392,OSC01797,OCN05607
E6981_B35_0	1	0.582938	OAQ08605
E6981_B35_1	1	0.584158	OTA11018
E6986_B23990_0	4	0.365804	OCO00358,OHS50897,ONV06394,OTA00640
E6991_B5074_0	2	0.509292	ONV01971,ACC00118
E6991_B5074_1	2	0.399097	STP05345,SPT10217
E6995_B133_2	1	0.678379	ONV23232
E699_B2513_A2009_0	31	0.322575	OHS31055,ODM08973,ONV10128,OCO05780,MAC04693,OMB07741,OTA00019,ASM05271,APP06459,AOS12231,AAT16145,AOS16030,ORD13584,OSC05586,OCN00254,MPP08113,MDD04141,OBD05214,OAQ03359,ENG15702,SBH04075,ACP20091,SPS17886,SSP13482,OCE10225,RBN03671,SPT09631,APU07689,ACC06441,SES14969,AGS01896,ACM00152
E7008_B2808_0	4	0.423692	MAC04437,ENG00470,MDD05799,MPP02081
E702_B898_0	32	0.473252	OCN03027,ENG14057,MDD09983,MPP09191,MAC09704,OMB03023,OCO01611,ORD06574,OBD08414,OCE14129,ODM11501,ONV14487,OHS14422,OTA05771,OAQ05940,SNG14669,SES13721,SSP05412,SPS25015,ETB03675,ELM05743,RBN07240,APU00312,AGS04382,LTT21160,LOT20666,ACV07350,ACR05063,APP04595,ASM16699,AOS22331,AAT02281
E7035_B6504_0	1	0.543689	MDD05854
E7035_B6504_1	2	0.490899	ETV19301,EGL03908
E7035_B6504_2	1	0.501618	MPP00045
E7036_B395_A5485_0	2	0.687606	MEH02760,ETV55744,ETV18050
E7036_B395_A5485_1	1	0.483657	EGL04265
E7037_A146_0	4	0.375504	EGL06384,MEH06136,LTT11925,LOT13623
E703_B3938_A2888_0	26	0.415109	SNG15642,SES02699,SSP01896,SPS16905,ACC02217,MAC09775,OSM00021,ODM21897,ODM19629,ETB05756,ELM08236,OBD08575,ACV04544,ACR19397,ACR18737,ACS04964,AAT00587,AAT05795,AOS00048,APP06749,APP02961,APP31931,ASM18954,OAQ05111,OAQ05112,OTA05351,ONV27137,OHS22315,OMB07339,LTG00860,ENG13534,HGT02959
E7045_B3991_0	4	0.323772	ELM03284,ETB03231,LSM24885,ENG15619
E7049_B570_A724_0	1	0.789399	ETV09493
E7049_B570_A724_1	1	0.669014	OAQ07310
E7049_B570_A724_2	1	0.64794	ELM06984
E7049_B570_A724_3	1	0.676026	OMB07381
E7062_B3389_0	4	0.339609	ENG00829,MDD09957,MPP03150,SSP08086
E7066_B13050_1	1	0.398649	ENG01326
E706_B5_1	1	0.61	OCN02172
E706_B5_2	6	0.583434	SPS16995,SSP07239,SES02496,SAA00636,STP05388,SPT05201
E706_B5_3	1	0.604167	OMB03956
E706_B5_6	3	0.579293	OCO06610,OBD06705,ORD02617
E706_B5_7	6	0.558399	ODM19585,ONV16096,OTA04444,OHS54235,OCE06916,OSM07949
E7070_B42930_0	1	0.520035	STP00466
E7070_B42930_1	1	0.486601	ENG04392
E7070_B42930_2	2	0.464435	HGT01753,MEH05973
E7072_B39852_0	4	0.317796	SSP06111,ENG05062,MPP00791,MDD10609
E7073_B13781_0	4	0.37493	LTT11018,ENG05383,RBN19809,OMB06558
E7076_B1234_0	4	0.488801	MAC02428,SSP07015,SPS23602,ENG07095
E7077_B6534_A675_0	1	0.610417	ENG08270
E7077_B6534_A675_1	1	0.5625	MAC03104
E7077_B6534_A675_2	1	0.57026	ETV24541
E707_A699_0	29	0.28932	SAA05935,SPS08366,SES04631,SPT07274,STP11241,APU04172,AGS05608,ASM04346,AOS21977,AAT04353,APP16471,APP16221,APP14827,ACR04721,ACS06535,ACV01624,MPP03548,MDD10242,HEH20001,OCO04162,OMB02893,ONV26509,OTA05918,OAQ06574,OCE10653,OHS40914,ODM11059,ORD06934,OSC03443,HGT17189,RBN00601
E7080_B2126_A2541_0	4	0.461815	ORD12828,OCN01420,OSC05614,ENG10045
E7083_B1612_A2558_0	4	0.500627	ENG10722,MPP02783,MDD00477,OCN01652
E7085_B1534_0	1	0.469565	SPS25614
E7085_B1534_1	1	0.551612	OAQ08786
E7085_B1534_2	1	0.481268	RBN05606
E7085_B1534_3	1	0.478006	ENG12031
[truncated: 387 more rows]

## Sheet: Fig 2 Actinobacteria
Clade	Taxa	Identity	Sequences
E1002_B2132_0	1	0.468638	336119721
E1002_B2132_1	68	0.557347	312138852,111022914,226365422,379710681,54026722,111017370,226362364,333920452,336120701,226308191,378719369,262201273,169628423,118616696,183984225,385990625,385994223,375297010,148660974,386004183,15608327,224989591,378770952,253799770,15840630,31792380,121637118,385997971,339631254,148822402,340626201,383307067,118462320,41408691,379753251,379760677,387874616,119870131,108800990,126436827,1204…
E1002_B2132_2	1	0.48553	256377179
E1002_B2132_3	1	0.383922	284042005
E1002_B2132_4	1	0.299065	386023403
E1002_B2132_5	1	0.420146	284044617
E1002_B2132_6	1	0.533356	108805707
E1003_B493_A682_0	3	0.586567	302335277,257784840,328954936
E1003_B493_A682_1	9	0.409228	383778240,332670603,226306064,226363030,111020744,386848920,331698041,258654243,145221550
E1003_B493_A682_10	2	0.547934	25028226,62390429,19552760,145295678
E1003_B493_A682_11	16	0.544039	269125524,296269844,330465577,159040084,134099029,183980882,118616423,340627008,224990375,378771724,121637881,148823212,15609134,253798951,375296201,385998774,386004949,15841479,339632035,31793177,148661811,108798073,119867169,126433733,325963466,145593763,159036751
E1003_B493_A682_12	2	0.460811	340793752,116670302
E1003_B493_A682_13	1	0.553551	72163439
E1003_B493_A682_14	1	0.544186	312138950
E1003_B493_A682_15	1	0.441962	384150691,300787337
E1003_B493_A682_16	1	0.430386	386844857
E1003_B493_A682_17	1	0.682286	339445372
E1003_B493_A682_18	1	0.544817	257791151
E1003_B493_A682_2	1	0.638747	108805860
E1003_B493_A682_3	7	0.553951	283783775,311114081,385801051,390937722,311065138,310288275,119026599,283457048,384193044,387823156,219684005,241191610,387821468,384196171,241197015,384190251,384194600,386867712,384197970,384200544,213693315,296455112,322692079,189440338,322690126,23465265,384202521,312133672
E1003_B493_A682_4	1	0.595008	256825791
E1003_B493_A682_5	4	0.600567	120406805,116669255,317126627,229822676
E1003_B493_A682_6	1	0.604615	120404768
E1003_B493_A682_7	5	0.438564	119715241,374983041,315505447,302868156,291301133
E1003_B493_A682_8	2	0.614056	120402654,118471992
E1003_B493_A682_9	7	0.527562	332669947,296130261,336319970,269796283,315446063,256831438,269956439
E1006_B2778_A10087_0	24	0.608733	126433775,375137796,118473737,340628403,148663297,253800477,224991849,15843027,31794609,385992666,385996302,378773214,375297703,121639353,339633437,386000221,15610568,148824642,386006267,183981138,118616649,118465357,41410355,379756257,379763809,387877629,333991885,169630819,145225511,315445864,120402492,296139333,296392707,226365484,111022979,312141992,119867213,108798117
E1006_B2778_A10087_1	4	0.621214	312198874,158318636,111219874,86738902
E1006_B2778_A10087_10	1	0.64405	256372405
E1006_B2778_A10087_11	2	0.48808	257789926,339443818
E1006_B2778_A10087_12	1	0.617592	331695885
E1006_B2778_A10087_13	2	0.476867	386849099,29830144
E1006_B2778_A10087_14	1	0.504306	284044920
E1006_B2778_A10087_2	12	0.660978	357389443,21221843,29831198,182437870,345000423,357412656,290958436,386841604,345016139,374988667,258655436,300790671,384154207
E1006_B2778_A10087_3	3	0.681249	333920150,331695867,54025510
E1006_B2778_A10087_4	1	0.722838	383779834
E1006_B2778_A10087_5	2	0.664886	323358370,378718891
E1006_B2778_A10087_6	1	0.697252	256397752
E1006_B2778_A10087_7	1	0.697168	226307025
E1006_B2778_A10087_8	4	0.6642	159037937,145596883,119963375,163840819
E1006_B2778_A10087_9	3	0.689951	340795931,283456598,297627476
E1007_B175_0	7	0.328968	339445586,257790798,257064828,256827614,328954798,257785097,302334942
E1007_B175_1	124	0.335823	336179667,312194821,86742389,111225281,158312877,257069065,297570966,298346227,386867564,387822996,384192870,241191446,219683117,241196852,384196008,384190080,384194443,387821309,311064982,390937534,310288109,283782657,311113892,385801111,283456792,119026446,384196492,384198334,213691225,322690447,312133382,23464957,189439987,384202214,296453448,322688428,269794330,269957233,334337762,296128925,3…
E10093_B4029_0	2	0.64746	262200837,312138265
E10093_B4029_1	10	0.544708	297561657,111224978,158314098,290956347,29828543,334337931,336119784,296129077,336319779,332671453
E10093_B4029_2	4	0.561666	383777008,386847000,284032623,331695361
E10093_B4029_3	2	0.654905	379710549,54026617
E10093_B4029_4	2	0.610196	111022321,226364864
E10104_B37621_A4896_0	1	0.507001	284042778
E10105_B1592_0	3	0.528278	226309158,262201846,378717320
E10105_B1592_1	6	0.510676	340794457,379753997,315442078,145220951,296395061,169629571
E10105_B1592_2	2	0.653879	111018796,226360885
E10107_B8283_0	1	0.50354	257067669
E10107_B8283_1	1	0.413894	336118060
E10107_B8283_2	1	0.639535	111022255
E10107_B8283_3	1	0.665698	111021538
E10107_B8283_4	1	0.675872	290963204
E1010_B278_A75_0	2	0.448961	284044529,108805545,108804293
E1010_B278_A75_1	22	0.34651	183983202,183980313,134101792,379733735,257056312,336177211,86739535,357388701,374985344,290955843,386843735,21225056,29828193,182434756,357409888,345003395,386358584,357402508,339633404,385992631,253800445,148824606,385996269,57117104,386000191,15842992,148663262,121639323,31794579,224991820,375297672,378773184,383309131,374992432,331697463,291299508,357402582,386358655,134100514,256379027
E1010_B278_A75_2	7	0.265854	386836983,345012599,134101179,256378414,315505424,302868180,54024172
E1010_B278_A75_3	1	0.27326	170782926
E10110_B3294_0	2	0.426644	256376157,374982969
E10110_B3294_1	2	0.467498	297559762,72161325
E10110_B3294_2	7	0.387222	296268136,330469683,159039435,145596043,302869392,315504129,271967522
E10110_B3294_3	12	0.467938	256374421,386837345,386841473,290958650,182437207,357412556,345000628,21222061,29831069,357400907,386356965,374988434,345008205,256390283
E10110_B3294_4	1	0.448374	357389375
E10110_B3294_5	5	0.435466	336176708,291299373,256396996,284029638,119715460
E10110_B3294_6	1	0.605229	312195120
E10110_B3294_7	2	0.611614	384152260,300788795,271968197
E10110_B3294_8	1	0.448253	229819457
E10110_B3294_9	18	0.57302	152965830,336118549,284990791,119960868,308176407,163840956,220912206,116669992,325962819,226360889,111018800,226304482,256824111,134100590,386851769,383781754,331698831,258650838
E10123_B11818_0	1	0.466667	357389203
E1012_B14571_0	27	0.467661	119870699,118467111,387873996,379760053,379752614,379753094,169628307,340625783,378770522,148660541,383306667,385997545,121636688,15840179,385990232,339630834,31791952,386003792,15607904,148821970,385993831,224989160,54024558,379710567,111021643,226364180,226306864,312138815,262203706,378719195,183984900,118616315,333992244,375139564,315442627,145222188,120406109,118473009,126437530,108801545
E10138_B1744_0	55	0.50547	315506648,330467510,386354557,357398524,345014048,374991130,21220193,386839237,290961615,29833145,182439595,357414309,344998751,331699865,300785759,384149068,169631676,119867837,126434322,108798719,118469564,120402966,315445284,145224953,375143112,379761092,118463781,118465741,379753378,379762325,126436682,111222907,357393291,119718354,226308507,134101886,317126310,296139568,111019714,54025379,37…
E10138_B1744_1	6	0.466473	256371634,284988915,379733791,296128160,169628597,269126943
E10138_B1744_2	27	0.458237	312194406,158312506,120405363,383780821,386850472,296269587,357394275,256394040,330466137,323358576,119960732,116672363,62389186,19551539,145294420,357394355,345011967,290956084,386844700,226364065,111019729,378720326,111022089,226364592,379733821,379735931,145593589,284045464,386849181,357410361,258654234,226364021,291300396,226308979,379708528,256393400,226304569,284047293
E10138_B1744_3	1	0.453857	332671131
E10138_B1744_4	1	0.348993	311112272
E10156_B397_0	109	0.390917	256372246,298346162,296130225,332671027,336320187,256833086,269794184,345462073,334337873,229819654,257069249,28492993,28572203,148272183,170781056,50954286,323357035,239917060,163841753,119961416,116669750,220912031,325962625,283458626,311113065,308176555,184201397,284029417,336117010,295131225,386024642,386069905,50843164,387504071,365963356,365965599,365974535,297625938,357389891,357399661,386…
E10156_B397_1	1	0.636554	108803106
E10156_B397_2	7	0.50634	386866786,241190632,384192023,384190879,387822174,241196038,219683603,387820501,384193631,384195190,283783490,385801631,311114766,390937221,310287807,311064691,119025534,283455638,384197396,213692839,384200058,384201949,296453723,312133142,322690674,322688688,23465697,189439749
E1016_B977_0	8	0.571478	284031544,300790099,384153622,158318857,291302803,256394929,284042876,296138261,21222010
E1016_B977_1	1	0.338412	386070436
E1016_B977_2	2	0.345541	111019894,226359915
E1016_B977_3	2	0.463994	257784841,302335338
E1016_B977_4	2	0.640641	145595491,159038741
E1016_B977_5	6	0.564192	386844515,357387806,21220596,182439177,357413881,344999152
E1017_B301_0	1	0.518248	257062861
E1017_B301_1	3	0.411646	256827524,339445454,257791732
E1017_B301_2	2	0.510772	256372493,108804218
E1017_B301_3	1	0.385921	257056953
E1017_B301_4	2	0.378715	365966176,357391139
E1017_B301_5	2	0.409137	119960728,269124491
E1017_B301_6	3	0.35959	145595319,182437040,345016025
E10187_B1283_A2214_0	1	0.3663	257064080
E10187_B1283_A2214_1	1	0.303167	300784010
E10187_B1283_A2214_2	1	0.389831	237786289
E1018_B1573_0	114	0.491118	312140166,226307065,111018125,226360254,333918971,118618821,183983212,183981867,15827417,221229894,148661994,15609315,383307981,15841668,385995139,253798758,385991521,339632207,385998953,121638058,386005117,224990552,148823385,31793356,378771907,375296016,340627183,387875546,379761610,379754275,41408014,118464370,315443905,145223558,120404512,375141590,119869367,108800239,126435862,118468924,3339…
E1020_B2288_0	23	0.503276	345009606,374986226,29829188,290957102,386358073,357402005,357392079,291299687,145593854,159036838,330466285,302865885,315502429,386852218,383782198,312194258,158312212,111225872,86742942,336180094,256397192,111020488,221230293,15827816,269125121
E1020_B2288_1	1	0.552281	108803928
E10210_B7938_0	30	0.426606	119868539,145223667,315443993,183984391,296394860,300789372,384152865,134101029,257055902,284991323,333918676,111018812,226360906,220914205,325961675,116672260,220914199,119963309,379736927,312195153,383781818,340795003,333918639,290955276,374983126,271965320,108803605,134102066,134099691,29833493,386838918,345013157,378715820,126435080,108799426
E10210_B7938_1	1	0.394766	271962359
E10210_B7938_2	1	0.418791	336116101
E10210_B7938_3	1	0.4535	119714890
E10210_B7938_4	2	0.513213	317123566,119718058
E10210_B7938_5	3	0.606933	119716817,375142727,120403281
E10212_B14302_0	4	0.382906	213691338,384198456,384198275,257067297,387504422,50843512,297570669
E10212_B14302_1	3	0.375295	374985453,271965890,300787102
E10212_B14302_2	2	0.507576	183982850,118618324
E10212_B14302_3	1	0.392758	182435223
E1021_B3384_A766_0	6	0.468833	376293494,376254579,376251576,376284996,376290693,376248777,337291009,387136816,375288895,383314474,384504892,384509075,389850642,387140879,386740627,25028447,62390837,145295901,19553201,41409017
E1021_B3384_A766_1	2	0.502909	237785223,333917825
E1021_B3384_A766_2	2	0.5122	291301069,32141258
E1021_B3384_A766_3	1	0.573967	365964743,295130364,365973679,386071668,365964071,365961827,295129631,365973015,50841591,387502467,386023045,386070638
E1021_B3384_A766_4	1	0.473889	257064084
E10221_B2209_0	1	0.573711	256372541
E10221_B2209_1	1	0.497352	227832393
E10221_B2209_2	2	0.314449	219683392,384193003,241191575,387821434,38233142,376287011,376247803,375290199,376253640
E10221_B2209_3	74	0.564298	145296258,62391144,23308924,25028761,297626261,386071390,365965047,365973981,295130672,50842592,387503486,297570985,229819831,269794361,256832950,332671265,296128949,336321523,334337706,269957202,256824804,317125522,50954846,148272896,170782318,184201510,119964419,116669303,325962207,220911637,163839189,152965264,226365509,111023004,333992501,118619848,183980356,378769872,253797045,339630208,3859…
E10221_B2209_4	1	0.568444	108803166
E10225_B2476_0	3	0.613435	182440880,269794573,383777780
E10225_B2476_1	1	0.573077	258651766
E10225_B2476_10	1	0.686792	257070221
E10225_B2476_11	1	0.726415	148273244
E10225_B2476_12	1	0.521463	116670370
E10225_B2476_13	24	0.520167	386837075,271967094,383783111,284029673,312139351,386836761,111021136,300786273,384149594,374991964,345012685,269794735,21219216,297562445,296139768,118472857,169631739,375138616,120401423,134099656,29827577,152964200,182440383,344998020,357415052,119962190
E10225_B2476_2	1	0.69434	290956037
E10225_B2476_3	2	0.620005	315442130,145220900
E10225_B2476_4	1	0.684969	345015321
E10225_B2476_5	2	0.637392	386837047,256394909
E10225_B2476_6	2	0.461547	312199782,256393023
E10225_B2476_7	2	0.448597	291302166,345013451
E10225_B2476_8	3	0.333785	357403364,357394460,284044293
E10225_B2476_9	1	0.702305	386070681,365973056,387502504,295129679
E10266_B424_A5033_0	1	0.619772	108805950
E10266_B424_A5033_1	1	0.487622	284032429
E10266_B424_A5033_10	3	0.471041	189440357,312133687,322692059,163838912,189440185,310287866,311064746
E10266_B424_A5033_11	32	0.571492	302869492,315504046,330469783,383776212,386846211,257069391,340793646,317124488,152967481,257068404,116668980,220911400,325961954,184199807,239916749,297570977,375292415,376245032,38233141,376287010,376250624,376256436,376284030,376242173,376292590,376289693,297627523,148273981,170782929,323357792,308177085,116669308,119963831,325961747,333919345,256824752,258653465,229820277,296130017,332670822,…
E10266_B424_A5033_12	1	0.562829	291303336
E10266_B424_A5033_13	2	0.433835	300857466,383313241,337289686
E10266_B424_A5033_14	2	0.545699	283457613,311111889,283457612,311111890
E10266_B424_A5033_15	2	0.543705	328955375,257785134
E10266_B424_A5033_16	2	0.566727	311112856,283458825
E10266_B424_A5033_17	20	0.474173	297561874,345003743,269796427,379738061,284993234,332671217,336321489,296129007,116669477,258655033,386851759,383781745,256377115,336117588,336120630,385801062,311114092,283783761,386867698,387823142,384194586,241197001,384196157,384193027,384190235,387821455,241191596,219683992,384202482,322690164,283457036,119026589,322690114,384197957,312133859,312133689,189440359,296455091,322692057,384200530…
E10266_B424_A5033_2	1	0.516895	284990798
E10266_B424_A5033_3	1	0.590223	379738288
E10266_B424_A5033_4	2	0.404984	256372103,291300789
E10266_B424_A5033_5	35	0.501974	379734789,284990075,300788658,384152117,256375275,111018397,226360518,226307315,312140375,296139114,378717443,262201967,169628655,333990074,118472241,375141185,118466250,41408390,387874897,379753777,183983796,385995406,385991786,383308251,224990848,378772207,31793652,121638354,148662306,15841996,340627485,339632499,253798450,148823671,375295713,15609608,385999253,119869716,108800577,126436193,379…
E10266_B424_A5033_6	5	0.522067	357387347,386839480,29832849,119715022,271968589
E10266_B424_A5033_7	1	0.520172	291301167
E10266_B424_A5033_8	26	0.546413	257055210,330465690,159036402,145593359,315501814,302865270,134098251,271968175,374990486,345014595,383778989,386847497,357398940,386354982,357388662,182439071,357413784,344999248,290961018,29832523,386839805,21220700,256391307,269125981,271964828,296269856,72161237,297559672
E10266_B424_A5033_9	9	0.498125	258653151,256394994,284029076,120403534,145224431,315444764,374991450,284029242,386069835,50843098,387504002,269957581
E1026_B5637_0	1	0.237482	387138646,389850399
E1026_B5637_1	1	0.381543	386850292
E1026_B5637_2	2	0.360029	336117607,331699953
E1026_B5637_3	1	0.392346	256371412
E1026_B5637_4	3	0.442179	258653479,269954889,284044578
E10271_B12328_0	2	0.46644	145595155,159038400
E10271_B12328_1	8	0.418417	375139736,333990239,118618344,183982818,339631965,31793105,385994893,385991279,378771661,340626921,224990302,121637818
E10271_B12328_2	1	0.428285	152966179
E10271_B12328_3	12	0.367098	134103071,345014573,256378463,297560368,256374931,345015605,344998211,374992254,386837426,374987617,29828008,256389611,284032365,300786300,384149621,54027327
E10273_B666_A8140_0	18	0.487685	256391505,357392602,182439482,344998840,357414193,357398610,386354649,374990943,345014192,21220298,386839347,29833012,290961489,271962072,296268218,72160540,269129005,284031627,119716800
E10273_B666_A8140_1	50	0.447562	284989903,379734630,258651911,331695349,134097778,256375133,384153049,300789547,257056903,340793686,336324980,68535553,172041157,237785985,19553721,62391362,25028973,337291446,384516270,385808143,375289271,384509447,383314841,384507358,384511530,387137180,300859083,379715955,386740974,389851000,387141222,387139238,376254929,376285345,376257726,376293874,38234433,375291488,376246325,376249115,3762…
E10273_B666_A8140_2	1	0.479991	317124852
E10273_B666_A8140_3	1	0.473267	152966847
E10273_B666_A8140_4	1	0.423984	387504405,50843495,365974866,295131578,386024988,365963686,365965927,386070237
E10273_B666_A8140_5	7	0.567015	283783358,311114679,385801715,387820545,384193673,384195234,241190676,241196082,219683644,387822219,386866821,283455671,119025563,390936527,311064036,310287174,384196626,296454631,322691661,213692983,384200211,322689698,312132295,384201026,23466336,189440831
E10273_B666_A8140_6	1	0.442326	257068751
E10273_B666_A8140_7	7	0.476118	334336894,269956219,269795474,256832400,332670228,296129535,229820806
E10273_B666_A8140_8	12	0.455843	50954840,323360077,170782324,148272902,119963424,325963232,220912629,116670670,163840837,298346711,308177381,239917662,184200890
E10273_B666_A8140_9	1	0.462166	336118833
E10315_B6988_0	4	0.465958	384150528,300787183,256371816,333992404,169628939
E10315_B6988_1	1	0.431362	284043053
E10315_B6988_2	1	0.406579	257792823
E1036_B4957_A895_0	4	0.563062	257068743,189440562,384200756,384197735,119025335
E1036_B4957_A895_1	1	0.686508	328956075
E1036_B4957_A895_2	1	0.320508	375289938
E1036_B4957_A895_3	1	0.334324	386070567
E1036_B4957_A895_4	2	0.545752	152966665,336119649
E1036_B4957_A895_5	14	0.488973	163841851,226307176,226361919,111019800,333922051,378719989,375140370,336117671,118468572,152965423,325962440,220912477,134097525,271964975
E10386_B10250_0	3	0.463289	386849257,383779914,336118469
E1038_B90_0	7	0.769417	256827420,257064324,339445919,257790713,328955918,302336388,257784968
E1038_B90_1	121	0.760483	387822200,384193655,387820527,384192048,384190904,310287775,390937189,311064661,283783545,322688718,283455653,119025548,385801994,322690703,384201918,311114361,296453754,23465669,384200001,384197357,213692787,384195216,312133113,386866803,189439718,241190658,241196064,219683626,298345485,291298705,72163050,256825892,296268545,256371210,117927510,152964651,379737647,284992879,269128521,271962627,2…
E1038_B90_2	1	0.745902	284042799
E1038_B90_3	1	0.795082	108804979
E10403_B4806_0	1	0.345291	119718308
E10403_B4806_1	2	0.585231	336120722,258654512
E10403_B4806_2	1	0.547379	297561188
E10403_B4806_3	11	0.593578	386355016,357398970,182439020,357413730,344999311,21220756,290960970,386839859,29832457,357389265,345014642,374990414
E10403_B4806_4	16	0.547598	300788761,384152226,308179132,119963615,325964664,220913933,116671953,331694415,333918410,226308634,118470758,111017819,226359959,284990250,284033508,336325910,340794720
E1041_B1762_0	47	0.56429	284029017,256825978,336120347,317125992,374991403,336179316,331697779,111224169,86740262,296141781,312138197,226309110,111020935,226363231,54024393,333921887,183984277,118616739,378770911,148822358,385997929,385994182,224989550,148660931,253799814,121637077,339631209,340626159,31792339,15608284,386004144,15840585,383307024,385990584,118468032,379753207,379760634,387874573,41408735,118465282,37514…
E1041_B1762_1	1	0.631373	284046145
E1041_B1762_2	1	0.654472	108804571,108803224
E1041_B1762_3	1	0.463368	312196573
E1041_B1762_4	34	0.488333	256371514,258650465,229819330,134096710,184199830,357393419,296395330,262200187,378715882,296137874,333917734,379706343,54022082,226303625,312137628,226361864,226363288,111020983,257054153,227832703,158315504,384145241,300782039,256374207,284992695,379737473,72160679,271962545,269124839,296268504,169627472,119718060,118473192,333991282,315444077,145223750,262204268,378716149
E10424_B14434_0	7	0.657763	386844815,312198952,118469154,262200291,378716236,226305726,111021472
E10424_B14434_1	1	0.356209	331697002
E10424_B14434_2	1	0.481283	340795588
E1042_B12124_0	4	0.450111	336118204,312197495,331695300,284032774
E1042_B12124_1	2	0.753826	302335135,257065072
E1045_B434_A297_0	3	0.436425	257063877,256827638,257791811
E1045_B434_A297_1	115	0.524564	284047365,256371071,117927440,50954014,148271778,170783137,28493696,28572884,323358319,308177928,163839974,119963121,116671309,325963975,220913230,283457702,311111772,184200502,239918001,332668761,336322198,296131263,256833703,269796873,269958024,334338291,229822492,297627037,295129866,365964261,365973199,365962019,386023250,50841789,387502673,386070841,298345860,118465748,41410118,379756519,3797…
E1045_B434_A297_2	1	0.521991	108804797
E1049_B792_0	1	0.5	284043073
E104_B612_A1994_0	105	0.494714	298345756,308177340,116670995,119961574,325963689,220912945,163842047,239917459,184201112,283457844,311113827,226306588,312139812,54023142,379709249,111024196,226366439,169629499,15828114,221230591,340626852,385991214,375296362,224990231,31793034,121637747,378771590,15841312,148823055,385994826,339631897,253799112,57116925,385998620,183982724,118618426,333990579,120404068,375141875,315444277,1452…
E1050_B1319_A216_0	110	0.445646	126434875,229302805,315444745,120403553,118472587,312139490,333919480,169629974,226366276,111023840,226306402,379709796,54025673,315503158,302866743,330466878,159037403,145594335,383781454,386851479,297559800,72162496,386358945,357402867,357388392,344998540,357414520,21220022,290961818,29833373,386839035,182439806,374985157,345010649,284991603,379735750,152967002,229820479,269956456,334337151,296…
E1050_B1319_A216_1	1	0.457259	108804156
E1050_B1319_A216_2	1	0.467742	28493232,28572654
E1050_B1319_A216_3	3	0.604931	256827495,297571698,311114804,385801596,283783509
E1050_B1319_A216_4	6	0.479271	386867534,387821282,384192838,387822969,219683091,241196821,384194413,384195977,241191415,322688673,384197414,296453707,189439765,384200072,213692852,384201964,322690659,312133171,23465711,119026424,283456753,310286905,390936271,311063806
E1051_B31_0	1	0.462434	108804993
E1051_B31_1	4	0.413738	117927922,317125461,297625778,386070064,365974691,365963512,365965756,387504233,295131393,386024806,50843323
E1051_B31_2	2	0.440076	312195525,384149334,300786023
E1051_B31_3	9	0.41594	108805643,284045056,257791054,339444813,257063698,256827271,302335861,257784309,328955671
E1051_B31_4	116	0.370172	182435725,357410969,345002280,290957147,29829233,386842740,21223902,374986272,345009561,357401952,386358014,357392032,119717560,256824921,152965324,229820057,385801182,311115191,283782711,310286749,311063646,390936104,384196385,213691112,384198215,384202300,312133468,189440123,23465061,322690358,322688346,296453354,386866442,384191664,384190524,384194853,384193297,241190297,241195703,219682721,38…
E1052_B239_0	1	0.560359	256371877
E1052_B239_1	111	0.554156	258653242,333919127,120403801,315444518,145224183,169629729,375142248,118473874,126435645,108800016,119869141,41407404,118462807,379762519,379755028,387876378,221230131,15827654,183982428,118617237,385998386,385991011,148661407,385994614,383307453,339631668,15608750,340626618,15841065,375296595,253799350,224989994,148822819,121637519,31792798,378771353,333990772,226306840,111018026,226360153,3121…
E1052_B239_2	1	0.556813	108804909
E1052_B239_3	1	0.574099	284044313
E1052_B239_4	6	0.70215	376255419,376285855,376291515,375291945,145297023,62391882,19554225,25029428,227834333,38234893,376288868,376252409,376255428,376291524,376285863,376249621,376258188,376294327,375291953,375294168,376246789,337291931,384516701,389851424,387141614,387139649,379716366,386741392,384509860,384505672,300859504,387137587,385808562,384507764,383315252,384511940,375289703
E1052_B239_5	1	0.716381	298345129
E1052_B239_6	1	0.641212	283783777
E1054_B19_0	119	0.592226	163840913,119960723,116671526,325964170,220913438,184200259,311111979,283457538,239918204,308178140,323357406,28572835,28493642,170780729,148273805,50955572,269955432,334336183,256831824,269796260,296130498,336319921,332669513,229821626,152964653,317125876,256825890,257069515,387822202,384195218,241196066,384190906,384192050,241190660,219683628,384193657,387820529,386866805,119025550,283455655,28…
E1054_B19_1	1	0.590412	284042801
E1054_B19_2	1	0.664255	256371212
E1054_B19_3	8	0.637178	108804977,256827418,257064322,339445917,257790715,328955916,257784966,302336386
[truncated: 6,950 more rows]

## Sheet: Fig 2 Bacteroidetes
Clade	Taxa	Identity	Sequences
[truncated: 5,212 more rows]

[truncated: 20 more sheets: Fig 2 Bacilli, Fig 2 Cyanobacteria, Fig 2 Alphaproteobacteria, Fig 2 Betaproteobacteria, Fig 2 Crenarchaeota, Fig 2 Euryarchaeota, S2 Fig Bacillales, S2 Fig Lactobacillales, S2 Fig Rhizobiales, S2 Fig Burkholderiales, S3 Fig Actinobacteria, S3 Fig Bacteroidetes, S3 Fig Bacilli, S3 Fig Cyanobacteria, S3 Fig Alphaproteobacteria, S3 Fig Betaproteobacteria , S3 Fig Bacillales, S3 Fig Lactobacillales, S3 Fig Rhizobiales, S3 Fig Burkholderiales]
